# Supplementary material for: Crystal structure and halogen–hydrogen bonding of a Delépine reaction inter­mediate
Source: Acta Crystallogr E Crystallogr Commun. 2021 Jan 1;77(Pt 1):1–4. doi: 10.1107/S2056989020015601 (PMC7784050; doi:10.1107/S2056989020015601)
Supplement: Supplementary file 1 [file e-77-00001-sup1.cif]

##############################################################################
#                                                                            #
# This CIF contains the data in a paper accepted for publication in          #
# Acta Crystallographica Section E. It conforms to the requirements of       #
# Notes for Authors for Acta Crystallographica Section E, and has been       #
# peer reviewed under the auspices of the IUCr Commission on Journals.       #
#                                                                            #
# Full details of the Crystallographic Information File format               #
# are given in the paper "The Crystallographic Information File (CIF):       #
# a New Standard Archive File for Crystallography" by S. R. Hall, F. H.      #
# Allen and I. D. Brown [Acta Cryst. (1991), A47, 655-685].                  #
#                                                                            #
# The current version of the core CIF dictionary is obtainable from          #
# ftp://ftp.iucr.org/pub/cif_core.dic.                                       #
#                                                                            #
# Software is freely available for graphical display of the structure(s)     #
# in this CIF. For information consult the CIF software page                 #
# http://www.iucr.org/resources/cif/software.                                #
#                                                                            #
# This file may be used for bona fide research purposes within the           #
# scientific community so long as proper attribution is given to the journal # 
# article from which it was obtained.                                        #
#                                                                            #
##############################################################################
data_I
_audit_creation_method
;
Olex2 1.3
(compiled 2020.02.04 svn.rd84adfe8 for OlexSys, GUI svn.r6032)
;
_journal_date_recd_electronic     2020-10-21
_journal_date_accepted     2020-11-25
_journal_name_full     'Acta Crystallographica, Section E'
_journal_year     2021
_journal_volume     77
_journal_issue      1
_journal_page_first     1
_journal_page_last     4
_journal_paper_category     GO
_journal_paper_doi     10.1107/S2056989020015601
_journal_coeditor_code     HB7951
_publ_contact_author_name     'Dr Tony D. Keene'
_publ_contact_author_address
;
School of Chemistry
University College Dublin
Belfield
Dublin 4
Ireland
;
_publ_contact_author_email
;
tony.keene@ucd.ie
;
_publ_section_title
;
Crystal structure and halogen--hydrogen bonding of a Del\'epine reaction
intermediate
;
_publ_section_title_footnote     .
loop_
    _publ_author_name
    _publ_author_address
    'Mulrooney, David Z. T.'
;
School of Chemistry
University College Dublin
Belfield
Dublin 4
Ireland
;
    'M\"uller-Bunz, Helge'
;
School of Chemistry
University College Dublin
Belfield
Dublin 4
Ireland
;
    ' Keene, Tony D.'
;
School of Chemistry
University College Dublin
Belfield
Dublin 4
Ireland
;
_publ_section_synopsis
;
The reaction of 1,5-dibromopentane with urotropine results in crystals of the
title molecular salt, 5-bromourotropinium bromide, crystallizing in space
group <i>P</i>2~1~/<i>n</i>. The packing is directed mainly by H...H van der
Waals interactions and C---H...Br hydrogen bonds, as revealed by Hirshfeld
surface analysis.
;
_chemical_name_systematic
;
1-(5-Bromopentyl)-3,5,7-triaza-1-azoniatricyclo[3.3.1.1^3,7^]decane bromide
;
_chemical_name_common     '5-Bromourotropinium bromide'
_chemical_formula_moiety     'C11 H22 Br N4 +, Br -'
_chemical_formula_sum     'C11 H22 Br2 N4'
_chemical_formula_iupac     'C11 H22 Br N4 +, Br -'
_chemical_formula_weight     370.14
_chemical_melting_point     ?
_space_group_crystal_system     monoclinic
_space_group_name_H-M_alt     'P 1 21/n 1'
_space_group_name_Hall     '-P 2yn'
loop_
    _space_group_symop_operation_xyz
    'x, y, z'
    '-x+1/2, y+1/2, -z+1/2'
    '-x, -y, -z'
    'x-1/2, -y-1/2, z-1/2'
_cell_length_a     8.7897(2)
_cell_length_b     14.8937(3)
_cell_length_c     11.1294(2)
_cell_angle_alpha     90
_cell_angle_beta     101.742(2)
_cell_angle_gamma     90
_cell_volume     1426.47(5)
_cell_formula_units_Z     4
_cell_measurement_reflns_used     10133
_cell_measurement_theta_min     5.0240
_cell_measurement_theta_max     76.7010
_cell_measurement_temperature     100
_exptl_crystal_description     block
_exptl_crystal_colour     colourless
_exptl_crystal_size_max     0.081
_exptl_crystal_size_mid     0.06
_exptl_crystal_size_min     0.048
_exptl_crystal_density_diffrn     1.724
_exptl_crystal_density_meas     ?
_exptl_crystal_density_method     ?
_exptl_crystal_F_000     744
loop_
    _exptl_crystal_face_index_h
    _exptl_crystal_face_index_k
    _exptl_crystal_face_index_l
    _exptl_crystal_face_perp_dist
    -3 -3 -5 0.0262
    -1 -6 6 0.0210
    1 0 -1 0.0219
    3 -7 3 0.0323
    -2 -8 4 0.0348
    -3 8 -2 0.0228
    3 -8 -2 0.0426
    -4 -4 5 0.0270
    -3 8 3 0.0198
    -3 1 7 0.0248
    2 5 5 0.0290
    -5 2 5 0.0220
    -4 -3 -3 0.0230
_exptl_absorpt_coefficient_mu     7.093
_exptl_absorpt_correction_type     gaussian
_exptl_absorpt_process_details
;
(CrysAlisPro; Rigaku OD, 2015)
;
_exptl_absorpt_correction_T_min     0.698
_exptl_absorpt_correction_T_max     0.788
_diffrn_ambient_temperature     100.15
_diffrn_source     ?
_diffrn_radiation_type     CuK\a
_diffrn_radiation_wavelength     1.54184
_diffrn_measurement_device_type
                  'Rigaku Oxford Diffraction SuperNova, Dual, Cu at zero, Atlas'
_diffrn_measurement_device     'four-circle diffractometer'
_diffrn_measurement_method     '\w scans'
_diffrn_detector_area_resol_mean     10.3196
_diffrn_reflns_number     22370
_diffrn_reflns_av_R_equivalents     0.0403
_diffrn_reflns_av_unetI/netI     0.0210
_diffrn_reflns_theta_min     5.029
_diffrn_reflns_theta_max     76.926
_diffrn_reflns_theta_full     67.684
_diffrn_measured_fraction_theta_max     0.995
_diffrn_measured_fraction_theta_full     1.000
_diffrn_reflns_limit_h_min     -9
_diffrn_reflns_limit_h_max     11
_diffrn_reflns_limit_k_min     -18
_diffrn_reflns_limit_k_max     17
_diffrn_reflns_limit_l_min     -13
_diffrn_reflns_limit_l_max     14
_refine_special_details     ?
_reflns_number_total     2992
_reflns_number_gt     2652
_reflns_threshold_expression     'I > 2\s(I)'
_refine_ls_structure_factor_coef     Fsqd
_refine_ls_matrix_type     full
_refine_ls_R_factor_all     0.0310
_refine_ls_R_factor_gt     0.0254
_refine_ls_wR_factor_gt     0.0593
_refine_ls_wR_factor_ref     0.0625
_refine_ls_goodness_of_fit_ref     1.038
_refine_ls_restrained_S_all     1.038
_refine_ls_number_reflns     2992
_refine_ls_number_parameters     154
_refine_ls_number_restraints     0
_refine_ls_hydrogen_treatment     constr
_refine_ls_weighting_scheme     calc
_refine_ls_weighting_details
              'w=1/[\s^2^(Fo^2^)+(0.0253P)^2^+1.7861P] where P=(Fo^2^+2Fc^2^)/3'
_atom_sites_solution_hydrogens     geom
_atom_sites_solution_primary     dual
_atom_sites_solution_secondary     ?
_refine_ls_shift/su_max     0.001
_refine_ls_shift/su_mean     0.000
_refine_diff_density_max     0.532
_refine_diff_density_min     -0.641
_refine_ls_extinction_method     none
_refine_ls_extinction_coef     .
loop_
    _atom_type_symbol
    _atom_type_description
    _atom_type_scat_dispersion_real
    _atom_type_scat_dispersion_imag
    _atom_type_scat_source
    'C' 'C' 0.0181 0.0091
                         'International Tables Vol C Tables 4.2.6.8 and 6.1.1.4'
    'H' 'H' 0.0000 0.0000
                         'International Tables Vol C Tables 4.2.6.8 and 6.1.1.4'
    'Br' 'Br' -0.6763 1.2805
                         'International Tables Vol C Tables 4.2.6.8 and 6.1.1.4'
    'N' 'N' 0.0311 0.0180
                         'International Tables Vol C Tables 4.2.6.8 and 6.1.1.4'
_computing_data_collection
;
CrysAlisPro (Rigaku OD, 2015)
;
_computing_cell_refinement
;
CrysAlisPro (Rigaku OD, 2015)
;
_computing_data_reduction
;
CrysAlisPro (Rigaku OD, 2015)
;
_computing_structure_solution
;
ShelXT (Sheldrick, 2015a)
;
_computing_structure_refinement
;
<i>SHELXL2018/3</i> (Sheldrick, 2015b)
;
_computing_molecular_graphics
;
DIAMOND (Brandenburg & Berndt, 1999)
;
_computing_publication_material
;
<i>OLEX2</i> (Dolomanov <i>et al.</i>,  2009)
;
loop_
    _atom_site_type_symbol
    _atom_site_label
    _atom_site_fract_x
    _atom_site_fract_y
    _atom_site_fract_z
    _atom_site_U_iso_or_equiv
    _atom_site_adp_type
    _atom_site_calc_flag
    _atom_site_occupancy
    _atom_site_disorder_assembly
    _atom_site_disorder_group
    Br Br17 0.26207(3) 0.11960(2) 0.16658(2) 0.02528(8) Uani d 1 . .
    Br Br1 0.83401(3) 0.60049(2) 0.02566(3) 0.03427(9) Uani d 1 . .
    N N14 0.0484(2) 0.32690(14) 0.35699(18) 0.0220(4) Uani d 1 . .
    N N9 0.1817(2) 0.39262(14) 0.55095(18) 0.0209(4) Uani d 1 . .
    N N7 0.3320(2) 0.32645(13) 0.41148(17) 0.0185(4) Uani d 1 . .
    N N11 0.1807(2) 0.23044(14) 0.52273(19) 0.0233(4) Uani d 1 . .
    C C13 0.1875(3) 0.33503(16) 0.3076(2) 0.0204(4) Uani d 1 . .
    H H13A 0.188486 0.393964 0.266600 0.024 Uiso calc 1 . .
    H H13B 0.189079 0.287431 0.245757 0.024 Uiso calc 1 . .
    C C8 0.3233(3) 0.40058(15) 0.5049(2) 0.0200(4) Uani d 1 . .
    H H8A 0.413960 0.396114 0.573916 0.024 Uiso calc 1 . .
    H H8B 0.326628 0.459996 0.465655 0.024 Uiso calc 1 . .
    C C12 0.3222(3) 0.23654(16) 0.4761(2) 0.0222(5) Uani d 1 . .
    H H12A 0.325576 0.186875 0.417548 0.027 Uiso calc 1 . .
    H H12B 0.412836 0.230205 0.544750 0.027 Uiso calc 1 . .
    C C4 0.6585(3) 0.42073(17) 0.2631(2) 0.0228(5) Uani d 1 . .
    H H4A 0.723264 0.440004 0.342377 0.027 Uiso calc 1 . .
    H H4B 0.700757 0.363271 0.239322 0.027 Uiso calc 1 . .
    C C3 0.6661(3) 0.49142(17) 0.1656(2) 0.0250(5) Uani d 1 . .
    H H3A 0.601900 0.471674 0.086368 0.030 Uiso calc 1 . .
    H H3B 0.622209 0.548478 0.189060 0.030 Uiso calc 1 . .
    C C6 0.4807(3) 0.32939(16) 0.3650(2) 0.0216(5) Uani d 1 . .
    H H6A 0.491918 0.272273 0.322120 0.026 Uiso calc 1 . .
    H H6B 0.568745 0.333678 0.436101 0.026 Uiso calc 1 . .
    C C2 0.8312(3) 0.50736(18) 0.1499(2) 0.0267(5) Uani d 1 . .
    H H2A 0.874916 0.450893 0.124359 0.032 Uiso calc 1 . .
    H H2B 0.896396 0.526437 0.229127 0.032 Uiso calc 1 . .
    C C16 0.0478(3) 0.23966(17) 0.4192(2) 0.0261(5) Uani d 1 . .
    H H16A -0.049980 0.233470 0.449665 0.031 Uiso calc 1 . .
    H H16B 0.051124 0.190783 0.359514 0.031 Uiso calc 1 . .
    C C5 0.4915(3) 0.40688(17) 0.2780(2) 0.0241(5) Uani d 1 . .
    H H5A 0.453165 0.462523 0.310466 0.029 Uiso calc 1 . .
    H H5B 0.424587 0.394188 0.196898 0.029 Uiso calc 1 . .
    C C15 0.0467(3) 0.39888(16) 0.4473(2) 0.0228(5) Uani d 1 . .
    H H15A -0.050356 0.394968 0.479113 0.027 Uiso calc 1 . .
    H H15B 0.048158 0.457856 0.406527 0.027 Uiso calc 1 . .
    C C10 0.1763(3) 0.30439(16) 0.6095(2) 0.0237(5) Uani d 1 . .
    H H10A 0.265689 0.298837 0.679369 0.028 Uiso calc 1 . .
    H H10B 0.079868 0.299928 0.642209 0.028 Uiso calc 1 . .
loop_
    _atom_site_aniso_label
    _atom_site_aniso_U_11
    _atom_site_aniso_U_22
    _atom_site_aniso_U_33
    _atom_site_aniso_U_12
    _atom_site_aniso_U_13
    _atom_site_aniso_U_23
    Br17 0.02347(13) 0.02523(14) 0.02747(13) -0.00279(9) 0.00593(9) -0.00790(9)
    Br1 0.02808(14) 0.04267(18) 0.03123(15) -0.00985(11) 0.00409(11) 0.00965(11)
    N14 0.0176(9) 0.0237(11) 0.0244(10) -0.0014(7) 0.0038(7) 0.0001(8)
    N9 0.0214(9) 0.0215(10) 0.0205(9) 0.0016(7) 0.0060(7) -0.0001(7)
    N7 0.0169(9) 0.0173(9) 0.0213(9) 0.0007(7) 0.0039(7) -0.0005(7)
    N11 0.0257(10) 0.0193(10) 0.0264(10) -0.0008(8) 0.0092(8) 0.0013(8)
    C13 0.0169(10) 0.0237(12) 0.0197(10) -0.0002(8) 0.0018(8) -0.0002(9)
    C8 0.0212(11) 0.0167(11) 0.0220(10) -0.0005(8) 0.0045(8) -0.0026(8)
    C12 0.0233(11) 0.0167(11) 0.0269(12) 0.0019(8) 0.0062(9) 0.0013(9)
    C4 0.0191(11) 0.0231(12) 0.0268(11) 0.0003(9) 0.0063(9) -0.0024(9)
    C3 0.0218(11) 0.0274(13) 0.0264(12) -0.0019(9) 0.0060(9) 0.0011(10)
    C6 0.0178(10) 0.0233(12) 0.0248(11) 0.0010(8) 0.0069(8) -0.0023(9)
    C2 0.0248(12) 0.0293(13) 0.0264(12) -0.0019(10) 0.0063(9) 0.0037(10)
    C16 0.0233(12) 0.0246(13) 0.0308(13) -0.0067(9) 0.0062(10) -0.0015(10)
    C5 0.0185(11) 0.0273(13) 0.0266(12) -0.0009(9) 0.0050(9) 0.0019(9)
    C15 0.0199(11) 0.0239(12) 0.0250(11) 0.0049(9) 0.0054(9) 0.0012(9)
    C10 0.0269(12) 0.0224(12) 0.0230(11) 0.0012(9) 0.0077(9) 0.0021(9)
_geom_special_details
;
 All esds (except the esd in the dihedral angle between two l.s. planes)
 are estimated using the full covariance matrix.  The cell esds are taken
 into account individually in the estimation of esds in distances, angles
 and torsion angles; correlations between esds in cell parameters are only
 used when they are defined by crystal symmetry.  An approximate (isotropic)
 treatment of cell esds is used for estimating esds involving l.s. planes.
;
loop_
    _geom_bond_atom_site_label_1
    _geom_bond_atom_site_label_2
    _geom_bond_site_symmetry_2
    _geom_bond_distance
    _geom_bond_publ_flag
    Br1 C2 . 1.962(3) ?
    N14 C13 . 1.444(3) ?
    N14 C16 . 1.473(3) ?
    N14 C15 . 1.472(3) ?
    N9 C8 . 1.444(3) ?
    N9 C15 . 1.480(3) ?
    N9 C10 . 1.472(3) ?
    N7 C13 . 1.539(3) ?
    N7 C8 . 1.529(3) ?
    N7 C12 . 1.530(3) ?
    N7 C6 . 1.501(3) ?
    N11 C12 . 1.445(3) ?
    N11 C16 . 1.471(3) ?
    N11 C10 . 1.471(3) ?
    C13 H13A . 0.9900 ?
    C13 H13B . 0.9900 ?
    C8 H8A . 0.9900 ?
    C8 H8B . 0.9900 ?
    C12 H12A . 0.9900 ?
    C12 H12B . 0.9900 ?
    C4 H4A . 0.9900 ?
    C4 H4B . 0.9900 ?
    C4 C3 . 1.523(3) ?
    C4 C5 . 1.525(3) ?
    C3 H3A . 0.9900 ?
    C3 H3B . 0.9900 ?
    C3 C2 . 1.515(3) ?
    C6 H6A . 0.9900 ?
    C6 H6B . 0.9900 ?
    C6 C5 . 1.522(3) ?
    C2 H2A . 0.9900 ?
    C2 H2B . 0.9900 ?
    C16 H16A . 0.9900 ?
    C16 H16B . 0.9900 ?
    C5 H5A . 0.9900 ?
    C5 H5B . 0.9900 ?
    C15 H15A . 0.9900 ?
    C15 H15B . 0.9900 ?
    C10 H10A . 0.9900 ?
    C10 H10B . 0.9900 ?
loop_
    _geom_angle_atom_site_label_1
    _geom_angle_atom_site_label_2
    _geom_angle_atom_site_label_3
    _geom_angle_site_symmetry_1
    _geom_angle_site_symmetry_3
    _geom_angle
    _geom_angle_publ_flag
    C13 N14 C16 . . 109.72(19) ?
    C13 N14 C15 . . 109.01(18) ?
    C15 N14 C16 . . 108.66(19) ?
    C8 N9 C15 . . 109.30(18) ?
    C8 N9 C10 . . 109.79(18) ?
    C10 N9 C15 . . 107.96(19) ?
    C8 N7 C13 . . 107.64(17) ?
    C8 N7 C12 . . 107.27(17) ?
    C12 N7 C13 . . 107.99(17) ?
    C6 N7 C13 . . 112.44(17) ?
    C6 N7 C8 . . 112.39(17) ?
    C6 N7 C12 . . 108.89(17) ?
    C12 N11 C16 . . 108.50(19) ?
    C12 N11 C10 . . 109.20(19) ?
    C10 N11 C16 . . 108.76(19) ?
    N14 C13 N7 . . 109.89(18) ?
    N14 C13 H13A . . 109.7 ?
    N14 C13 H13B . . 109.7 ?
    N7 C13 H13A . . 109.7 ?
    N7 C13 H13B . . 109.7 ?
    H13A C13 H13B . . 108.2 ?
    N9 C8 N7 . . 110.37(18) ?
    N9 C8 H8A . . 109.6 ?
    N9 C8 H8B . . 109.6 ?
    N7 C8 H8A . . 109.6 ?
    N7 C8 H8B . . 109.6 ?
    H8A C8 H8B . . 108.1 ?
    N7 C12 H12A . . 109.4 ?
    N7 C12 H12B . . 109.4 ?
    N11 C12 N7 . . 111.02(18) ?
    N11 C12 H12A . . 109.4 ?
    N11 C12 H12B . . 109.4 ?
    H12A C12 H12B . . 108.0 ?
    H4A C4 H4B . . 108.1 ?
    C3 C4 H4A . . 109.5 ?
    C3 C4 H4B . . 109.5 ?
    C3 C4 C5 . . 110.7(2) ?
    C5 C4 H4A . . 109.5 ?
    C5 C4 H4B . . 109.5 ?
    C4 C3 H3A . . 109.2 ?
    C4 C3 H3B . . 109.2 ?
    H3A C3 H3B . . 107.9 ?
    C2 C3 C4 . . 111.8(2) ?
    C2 C3 H3A . . 109.2 ?
    C2 C3 H3B . . 109.2 ?
    N7 C6 H6A . . 108.7 ?
    N7 C6 H6B . . 108.7 ?
    N7 C6 C5 . . 114.37(19) ?
    H6A C6 H6B . . 107.6 ?
    C5 C6 H6A . . 108.7 ?
    C5 C6 H6B . . 108.7 ?
    Br1 C2 H2A . . 109.7 ?
    Br1 C2 H2B . . 109.7 ?
    C3 C2 Br1 . . 109.96(17) ?
    C3 C2 H2A . . 109.7 ?
    C3 C2 H2B . . 109.7 ?
    H2A C2 H2B . . 108.2 ?
    N14 C16 H16A . . 109.2 ?
    N14 C16 H16B . . 109.2 ?
    N11 C16 N14 . . 111.85(19) ?
    N11 C16 H16A . . 109.2 ?
    N11 C16 H16B . . 109.2 ?
    H16A C16 H16B . . 107.9 ?
    C4 C5 H5A . . 109.4 ?
    C4 C5 H5B . . 109.4 ?
    C6 C5 C4 . . 111.0(2) ?
    C6 C5 H5A . . 109.4 ?
    C6 C5 H5B . . 109.4 ?
    H5A C5 H5B . . 108.0 ?
    N14 C15 N9 . . 111.64(19) ?
    N14 C15 H15A . . 109.3 ?
    N14 C15 H15B . . 109.3 ?
    N9 C15 H15A . . 109.3 ?
    N9 C15 H15B . . 109.3 ?
    H15A C15 H15B . . 108.0 ?
    N9 C10 H10A . . 109.3 ?
    N9 C10 H10B . . 109.3 ?
    N11 C10 N9 . . 111.71(19) ?
    N11 C10 H10A . . 109.3 ?
    N11 C10 H10B . . 109.3 ?
    H10A C10 H10B . . 107.9 ?
loop_
    _geom_torsion_atom_site_label_1
    _geom_torsion_atom_site_label_2
    _geom_torsion_atom_site_label_3
    _geom_torsion_atom_site_label_4
    _geom_torsion_site_symmetry_1
    _geom_torsion_site_symmetry_2
    _geom_torsion_site_symmetry_3
    _geom_torsion_site_symmetry_4
    _geom_torsion
    _geom_torsion_publ_flag
    N7 C6 C5 C4 . . . . 164.35(19) ?
    C13 N14 C16 N11 . . . . 61.4(3) ?
    C13 N14 C15 N9 . . . . -61.1(2) ?
    C13 N7 C8 N9 . . . . 58.2(2) ?
    C13 N7 C12 N11 . . . . -57.7(2) ?
    C13 N7 C6 C5 . . . . 49.2(3) ?
    C8 N9 C15 N14 . . . . 60.4(2) ?
    C8 N9 C10 N11 . . . . -60.0(2) ?
    C8 N7 C13 N14 . . . . -58.8(2) ?
    C8 N7 C12 N11 . . . . 58.1(2) ?
    C8 N7 C6 C5 . . . . -72.4(2) ?
    C12 N7 C13 N14 . . . . 56.8(2) ?
    C12 N7 C8 N9 . . . . -57.8(2) ?
    C12 N7 C6 C5 . . . . 168.85(19) ?
    C12 N11 C16 N14 . . . . -60.9(3) ?
    C12 N11 C10 N9 . . . . 59.5(2) ?
    C4 C3 C2 Br1 . . . . -178.93(17) ?
    C3 C4 C5 C6 . . . . 173.8(2) ?
    C6 N7 C13 N14 . . . . 176.92(19) ?
    C6 N7 C8 N9 . . . . -177.46(18) ?
    C6 N7 C12 N11 . . . . 179.94(19) ?
    C16 N14 C13 N7 . . . . -58.7(2) ?
    C16 N14 C15 N9 . . . . 58.4(2) ?
    C16 N11 C12 N7 . . . . 59.3(2) ?
    C16 N11 C10 N9 . . . . -58.7(2) ?
    C5 C4 C3 C2 . . . . 179.3(2) ?
    C15 N14 C13 N7 . . . . 60.2(2) ?
    C15 N14 C16 N11 . . . . -57.7(2) ?
    C15 N9 C8 N7 . . . . -58.9(2) ?
    C15 N9 C10 N11 . . . . 59.0(2) ?
    C10 N9 C8 N7 . . . . 59.3(2) ?
    C10 N9 C15 N14 . . . . -59.0(2) ?
    C10 N11 C12 N7 . . . . -59.1(2) ?
    C10 N11 C16 N14 . . . . 57.8(2) ?
loop_
    _geom_hbond_atom_site_label_D
    _geom_hbond_atom_site_label_H
    _geom_hbond_atom_site_label_A
    _geom_hbond_site_symmetry_D
    _geom_hbond_site_symmetry_H
    _geom_hbond_site_symmetry_A
    _geom_hbond_distance_DH
    _geom_hbond_distance_HA
    _geom_hbond_distance_DA
    _geom_hbond_angle_DHA
    _geom_hbond_publ_flag
    C12 H12A Br17 . . . 0.99 2.91 3.800(2) 150 y
    C13 H13B Br17 . . . 0.99 2.77 3.689(2) 155 y
    C15 H15A Br17 . . 4_566 0.99 2.92 3.844(3) 156 y
    C8 H8B Br17 . . 2_555 0.99 2.82 3.777(2) 162 y
    C6 H6B Br17 . . 4_666 0.99 2.86 3.819(2) 163 y
    C5 H5B Br1 . . 3_665 0.99 3.00 3.960(3) 163 y
_shelx_space_group_comment
;
The symmetry employed for this shelxl refinement is uniquely defined
by the following loop, which should always be used as a source of
symmetry information in preference to the above space-group names.
They are only intended as comments.
;
_shelx_estimated_absorpt_T_min     0.597
_shelx_estimated_absorpt_T_max     0.727
_shelx_hkl_file
;
   0   0   1    0.10    1.65
   0   0   2 1772.28   19.66
   0   0   2 1825.03   29.97
   0   0   3   -8.84    6.21
   0   0   3   -0.40    2.42
   0   0   3    4.89    8.77
   0   0   4  117.15   16.46
   0   0   4  116.78    6.95
   0   0   5  -12.37   10.27
   0   0   6 3707.10   96.27
   0   0   7    3.51    6.63
   0   0   7   -4.11   14.22
   0   0   8   12.26    6.07
   0   0   8   25.44    8.95
   0   0   8   19.68    4.50
   0   0   8    9.55    7.93
   0   0   8    2.73    6.61
   0   0   8   19.53    5.35
   0   0   9    5.68    5.89
   0   0   9    4.29    5.91
   0   0   9  -16.28    6.88
   0   0   9   -5.87    4.97
   0   0   9   -7.45    6.80
   0   0   9  -11.83    3.27
   0   0  10  224.83   13.98
   0   0  10  238.74   18.42
   0   0  10  247.37   15.77
   0   0  10  231.54   17.52
   0   0 -11   10.12    5.42
   0   0  11   -4.88    6.40
   0   0  11  -10.37    6.36
   0   0  11   -8.66    7.49
   0   0  12  126.23   12.21
   0   0  12  139.90   11.99
   0   0  12  130.00    9.89
   0   0  13    1.02    4.02
   0   0  13    0.58    3.14
   0   0  13    2.54    3.40
   0   1  -1   48.42    3.74
   0  -1  -1   49.49    2.95
   0   1   1   45.63    4.25
   0  -1   1   45.00    4.02
   0  -1   1   40.82    4.08
   0   1   1   50.21    3.00
   0   1   2  107.22    8.79
   0  -1   2  109.54    7.34
   0   1   2   85.21    3.66
   0  -1   2  104.80    8.48
   0   1  -2   96.38    7.01
   0  -1   3 3720.12   65.69
   0   1   3 3880.24   67.42
   0   1   3 3706.15   65.97
   0  -1   3 4061.25   57.27
   0  -1   3 3835.96   44.39
   0  -1   4 1374.72   28.90
   0   1   4 1480.65   48.92
   0  -1   4 1327.75   38.87
   0  -1   4 1424.16   47.16
   0  -1   5   25.31    4.63
   0   1   5   23.44   13.15
   0  -1   5   27.02   11.89
   0   1   6  281.04   30.26
   0  -1   6  330.30   32.46
   0  -1   7   85.25   20.25
   0   1   7   67.44   17.71
   0  -1   7   95.89   15.89
   0   1   8   33.57   20.11
   0  -1   8   51.69   11.91
   0  -1   8   44.83    7.26
   0   1   8   43.40    7.21
   0   1   8   49.78    8.07
   0  -1   8   41.04    5.91
   0   1   8   33.70    8.46
   0   1   8   41.48   10.47
   0  -1   8   36.99    6.56
   0  -1   8   34.07    8.19
   0   1   8   34.69    7.86
   0  -1   8   54.72   10.08
   0   1   8   30.46    9.57
   0  -1   8   29.47   18.16
   0   1   8   33.80    7.11
   0  -1   9  240.57   14.83
   0   1   9  261.96   33.99
   0  -1   9  242.10   17.70
   0   1   9  193.33   19.30
   0   1   9  271.07   29.90
   0  -1   9  239.84   15.29
   0  -1   9  217.33   25.88
   0   1   9  207.74   18.21
   0   1   9  242.36   15.57
   0  -1   9  235.72   15.02
   0   1   9  226.23   16.99
   0  -1   9  217.86   16.43
   0   1   9  241.74   17.91
   0  -1   9  279.21   37.51
   0  -1  -9  240.53   15.70
   0  -1  10  497.99   24.67
   0  -1  10  490.71   21.44
   0   1  10  457.24   23.84
   0   1  10  500.93   25.33
   0   1  10  532.66   22.87
   0  -1  10  487.35   24.89
   0  -1 -10  523.59   23.09
   0  -1  10  496.16   21.71
   0   1  10  504.94   26.37
   0  -1  11   33.60    8.21
   0  -1  11   22.04    4.52
   0   1  11   20.04    7.00
   0   1 -11   18.23    6.47
   0  -1  11   22.56    8.52
   0   1  11   20.45    7.09
   0  -1  11   34.64    7.40
   0   1  11   34.29    8.78
   0  -1 -11   35.03    5.49
   0  -1  12   11.40    7.34
   0  -1  12   11.84    5.69
   0   1  12   13.67    7.75
   0   1  12   18.79    5.88
   0   1 -12    6.54    4.39
   0   1  12   12.92    6.69
   0  -1  12   19.41    7.80
   0  -1  13   65.90    7.43
   0   1  13   59.32    6.43
   0  -1  13   66.41    7.07
   0   1  13   78.57    7.74
   0  -1  13   69.76    6.03
   0   1  13   68.33    6.04
   0  -2   0    5.14    2.21
   0   2   0    5.50    1.30
   0  -2   0    6.02    1.64
   0  -2   0    5.73    3.65
   0  -2  -1  322.34   10.83
   0  -2   1  324.50   11.05
   0   2  -1  290.78    9.96
   0  -2   1  306.37   13.01
   0   2   1  312.85   11.68
   0  -2   1  318.55    9.32
   0   2   1  313.41   12.68
   0  -2   2  297.69   14.12
   0   2   2  283.34   16.00
   0  -2   2  301.71   13.88
   0  -2  -2  277.43    9.18
   0   2   2  290.89   14.05
   0   2  -2  287.86   12.17
   0  -2   3  988.80   29.48
   0  -2   3 1018.79   27.56
   0   2   3 1025.99   30.77
   0   2   3 1046.78   36.79
   0  -2   3 1026.71   35.85
   0   2   3  982.29   34.92
   0  -2   4  250.37   17.91
   0   2   4  234.00   21.49
   0  -2   4  224.35   21.93
   0   2   4  221.78   21.13
   0  -2   4  232.20   14.54
   0  -2   5   59.05    8.22
   0  -2   5   64.88   15.77
   0   2   5   48.73   14.90
   0  -2   5   38.04   10.35
   0   2   6  172.64   23.05
   0  -2   6  173.37   18.22
   0  -2   6  160.64   22.57
   0   2   7 3300.22  105.38
   0  -2   7 3292.34   82.17
   0  -2   7 3350.59  101.90
   0  -2   8   -4.39    5.39
   0   2   8    5.56    7.14
   0   2   8    3.70    4.29
   0  -2   8    7.51    3.93
   0   2   8   17.23   11.32
   0   2   8    1.99    4.72
   0  -2   8   24.41    8.55
   0   2   8    7.24    6.48
   0   2   8    4.72    7.83
   0  -2   8   11.15    5.01
   0  -2   8    2.83    1.73
   0   2   8    1.41    9.48
   0   2   8   -8.45    3.37
   0  -2   8  -11.56   12.81
   0  -2   8    4.29    2.24
   0  -2   9  447.16   20.41
   0  -2   9  442.92   19.99
   0  -2   9  452.61   23.51
   0  -2   9  421.25   20.54
   0  -2   9  446.74   37.11
   0   2   9  502.54   27.47
   0  -2   9  470.39   24.32
   0   2   9  446.02   38.10
   0   2   9  462.64   24.12
   0  -2   9  443.10   44.91
   0   2   9  484.34   22.03
   0   2   9  544.30   30.11
   0   2   9  476.73   25.85
   0  -2  -9  489.15   22.67
   0   2   9  420.43   45.24
   0   2   9  444.38   23.00
   0   2  10   39.34    9.66
   0  -2  10   40.46    7.69
   0  -2 -10   27.02    7.85
   0  -2  10   36.27    5.79
   0   2  10   26.93   12.05
   0   2  10   30.66    8.70
   0   2  10   29.09    9.01
   0  -2  10   28.51    7.25
   0  -2  10   33.92    7.56
   0  -2  10   40.66    8.51
   0   2  10   41.41   11.49
   0   2  11   -3.36    5.46
   0   2 -11   -1.85    4.15
   0  -2  11    3.53    6.50
   0   2  11   10.31    6.28
   0  -2 -11   11.26    5.63
   0   2  11    3.18    6.38
   0  -2  11   -4.82    6.79
   0  -2  11    2.75    4.85
   0   2 -12    4.49    3.92
   0  -2 -12    8.28    3.19
   0   2  12    4.87    6.59
   0   2  12    0.38    4.48
   0  -2  12    8.45    4.99
   0   2  12    2.47    4.74
   0  -2  12   10.97    7.12
   0  -2  12    5.62    6.19
   0  -2  13  490.82   15.92
   0   2  13  451.02   14.45
   0   2  13  481.86   14.23
   0  -2  13  520.43   16.95
   0  -2  13  481.24   13.00
   0   2  13  510.18   16.62
   0  -3   0    1.15    2.30
   0  -3   0   -0.07    4.67
   0  -3   0    2.20    2.74
   0   3   0   -0.04    3.48
   0   3   1 2045.93   34.33
   0   3  -1 2053.17   31.92
   0  -3   1 1963.86   30.29
   0  -3   1 2095.51   39.15
   0  -3   1 2028.86   24.73
   0   3   1 2042.22   35.97
   0  -3  -1 2050.54   33.96
   0  -3  -2  506.08   16.03
   0   3   2  504.82   19.43
   0  -3   2  485.28   20.71
   0  -3   2  493.86   18.52
   0   3  -2  500.60   17.22
   0   3   2  480.89   21.38
   0  -3   2  484.88   16.07
   0  -3   3 6535.41   69.90
   0  -3   3 6484.92   78.94
   0   3   3 6602.04   78.87
   0  -3   3 6447.53   91.58
   0   3  -3 6482.29   68.79
   0  -3   3 6515.92   77.09
   0   3   3 6687.67   90.93
   0   3   3 6599.26   97.31
   0  -3   4 1563.81   52.73
   0  -3   4 1601.67   41.80
   0   3   4 1570.35   53.96
   0  -3   4 1637.45   45.28
   0  -3   4 1636.09   40.84
   0   3   4 1668.21   53.01
   0   3   5    5.70    9.84
   0  -3   5   13.95    6.19
   0   3   5    3.27    9.08
   0  -3   5    5.95   12.23
   0  -3   5    2.32    5.06
   0  -3   5    0.75    6.57
   0  -3   6  828.94   47.61
   0   3   6  832.48   49.50
   0  -3   6  833.34   37.45
   0  -3   7  167.07   19.45
   0   3   7  219.73   29.67
   0  -3   7  175.71   25.87
   0  -3   8    8.80    4.83
   0   3   8   -8.26   13.23
   0   3   8   -0.42    2.06
   0   3   8   -3.98    7.00
   0  -3   8   12.12    5.28
   0  -3   8  -27.09   13.04
   0  -3   8   -6.87    4.48
   0  -3   8   -0.12    5.50
   0   3   8    8.57   10.56
   0  -3   8   14.69    3.90
   0   3   8   -2.45    4.66
   0   3   8   -1.18    3.57
   0   3   8    6.19    7.57
   0   3   8   12.11    9.13
   0  -3   8    2.35    4.02
   0  -3   8   -3.52    4.67
   0   3   9  292.25   19.68
   0  -3   9  331.64   17.69
   0  -3   9  301.64   18.58
   0  -3   9  295.51   19.14
   0   3   9  338.12   24.85
   0   3   9  316.86   22.41
   0  -3   9  310.12   19.79
   0  -3  -9  309.38   18.86
   0   3   9  301.52   40.67
   0   3   9  321.08   18.13
   0  -3   9  313.98   17.57
   0   3   9  308.18   19.87
   0   3   9  313.92   22.78
   0   3   9  324.14   32.56
   0  -3   9  304.20   30.15
   0  -3   9  310.02   16.42
   0   3  10 1458.19   40.93
   0   3  10 1417.83   48.15
   0  -3  10 1520.19   36.24
   0   3  10 1504.28   45.63
   0   3  10 1528.56   42.94
   0  -3  10 1491.14   36.62
   0  -3 -10 1510.34   40.27
   0  -3  10 1474.29   37.90
   0  -3  10 1518.60   42.27
   0  -3  10 1421.24   33.12
   0   3  10 1547.79   38.81
   0  -3  10 1463.18   41.12
   0  -3  11   31.16    7.24
   0  -3  11   29.17    9.09
   0  -3  11   48.44    9.27
   0   3 -11   32.71    6.63
   0   3  11   29.76    7.75
   0   3  11   39.81   11.31
   0  -3  11   29.18    7.01
   0  -3 -11   31.05    8.00
   0   3  11   36.78    8.35
   0   3  11   40.62    8.56
   0   3  12  102.04    9.55
   0  -3  12  105.32    8.56
   0   3 -12   88.93    9.46
   0  -3  12  100.55   10.65
   0   3  12   97.91    9.65
   0  -3  12  105.69   10.40
   0  -3 -12  102.70    9.42
   0   3  12   93.10   11.15
   0   3 -13   70.31    5.81
   0  -3  13   71.01    7.11
   0   3  13   71.47    5.95
   0  -3  13   48.59    4.05
   0  -3  13   64.14    6.55
   0   3  13   65.04    6.75
   0   3  13   62.74    5.67
   0  -4   0 8428.03   50.32
   0   4   0 9003.28   78.31
   0   4   0 8912.41   85.71
   0  -4   0 8513.72   62.49
   0  -4   0 8345.75   85.87
   0   4   1  134.67   10.95
   0  -4  -1  124.46    8.22
   0  -4   1  133.24    9.71
   0   4   1  139.22   11.60
   0  -4  -1  134.43   11.47
   0   4  -1  130.46   10.33
   0  -4   1  142.64   12.99
   0  -4   1  126.26    7.14
   0   4  -2   22.56    5.63
   0   4   2   25.00    8.27
   0   4   2   23.05    8.60
   0  -4  -2   23.51    6.07
   0  -4   2   19.07    5.98
   0  -4   2   26.91    5.10
   0   4   2   25.47    7.13
   0  -4   2   16.44    7.54
   0   4   3  409.59   24.30
   0  -4   3  440.61   21.49
   0   4  -3  433.58   19.35
   0   4   3  390.17   20.49
   0  -4   3  427.14   18.72
   0  -4   3  415.02   22.92
   0  -4  -3  411.52   16.31
   0   4   3  454.05   29.01
   0  -4   4  173.78   16.44
   0  -4   4  206.74   17.44
   0   4   4  182.31   19.40
   0   4  -4  186.65   13.98
   0  -4   4  200.02   15.48
   0   4   4  181.19   16.47
   0   4   4  198.12   21.23
   0  -4   5   10.24    6.33
   0   4   5    9.59    9.39
   0  -4   5    7.07    6.66
   0  -4   5    2.44    6.01
   0   4   5   -2.58    8.29
   0  -4   6 1554.48   49.56
   0   4   6 1607.43   71.11
   0  -4   6 1504.61   51.23
   0  -4   7  595.34   35.68
   0   4   7  597.34   48.02
   0  -4   8   93.47   10.74
   0   4   8   76.64    9.46
   0   4   8  102.91   18.58
   0  -4   8   84.15   11.25
   0   4   8   82.19    9.94
   0  -4   8   96.64   17.15
   0   4   8   93.53   21.35
   0   4   8   69.76   12.12
   0   4   8  106.83   11.08
   0   4   8  102.85   12.70
   0  -4   8   89.27   11.13
   0  -4   8   84.95    8.93
   0  -4   8  108.57   10.32
   0  -4   8   80.72    9.76
   0  -4   9  109.90   11.24
   0  -4   9  105.19   11.59
   0   4   9  139.05   13.68
   0   4   9   91.56   21.02
   0   4   9  125.97   12.52
   0   4   9  120.96   15.30
   0   4   9  115.27   14.67
   0   4   9  113.02   11.35
   0   4   9  109.18   16.63
   0  -4   9  119.89   11.18
   0  -4   9  126.98   13.41
   0  -4   9  113.90   12.84
   0  -4  -9  117.61   12.23
   0  -4   9  117.16   11.73
   0  -4  10  152.50   12.37
   0   4  10  219.91   21.97
   0   4  10  168.59   13.96
   0  -4 -10  171.33   15.08
   0  -4  10  135.50   11.91
   0  -4  10  163.84   15.18
   0   4  10  176.47   17.62
   0   4  10  156.60   13.90
   0   4  10  137.32   14.41
   0  -4  10  159.49   15.27
   0  -4  10  190.52   13.35
   0   4  10  195.80   18.58
   0  -4  11   54.81    6.63
   0   4  11   49.73    9.12
   0  -4  11   52.45    9.65
   0  -4  11   59.64   10.11
   0   4  11   47.07    8.61
   0   4  11   58.96    9.85
   0  -4  11   43.91    7.11
   0   4  11   46.14   11.20
   0  -4  11   61.22    8.73
   0  -4 -11   61.64    8.46
   0   4 -12   33.79    6.93
   0  -4 -12   37.51    6.98
   0  -4  12   33.11    7.68
   0   4  12   36.52    6.72
   0   4  12   34.39    6.41
   0  -4  12   40.35    5.88
   0   4 -12   26.39    5.32
   0  -4  12   29.74    6.66
   0   4  12   42.61    7.80
   0   4  13   42.81    4.76
   0   4  13   47.64    5.34
   0  -4  13   44.04    5.44
   0   4  13   36.68    3.48
   0   4 -13   49.81    4.86
   0   4 -13   38.84    3.96
   0  -4  13   48.00    5.45
   0   5   0    0.09    6.12
   0  -5   0    3.55    7.48
   0   5   0   -2.07    5.22
   0   5   0    2.85    6.24
   0  -5   0   -0.62    3.18
   0  -5  -1    4.43    3.63
   0  -5   1    5.44    4.38
   0   5  -1    7.30    5.72
   0  -5   1    3.14    7.73
   0   5   1    0.86    3.46
   0  -5  -1    6.74    6.30
   0  -5   1    1.39    2.27
   0   5   1   -1.71    5.16
   0  -5   2  140.04    9.35
   0  -5   2  129.02   15.24
   0   5   2  136.04   17.11
   0   5   2  129.04   13.75
   0  -5   2  131.86   11.80
   0   5  -2  140.12   11.85
   0   5   2  141.05   12.97
   0  -5  -2  140.59   12.63
   0   5   3 2563.47   62.49
   0   5   3 2631.23   55.66
   0   5   3 2583.20   71.81
   0  -5  -3 2634.30   47.25
   0  -5   3 2623.87   54.46
   0  -5   3 2640.15   62.16
   0   5  -3 2787.39   52.61
   0  -5   3 2603.71   46.70
   0   5   4  271.88   20.28
   0  -5   4  252.21   17.36
   0   5  -4  262.59   16.72
   0   5   4  284.93   27.47
   0   5   4  241.21   22.97
   0  -5   4  240.16   21.13
   0  -5   4  255.56   20.13
   0  -5   5  128.31   15.56
   0  -5   5  143.64   16.16
   0  -5   5  116.14   14.05
   0   5   5  127.63   18.80
   0   5   5  172.19   23.64
   0  -5   6    1.56    4.03
   0  -5   6   10.57    6.77
   0  -5   6    3.70    4.82
   0  -5   7    4.86    3.06
   0  -5   7   21.30    7.76
   0   5   7   10.79    5.95
   0  -5   7   12.89    5.04
   0  -5   7    1.09    1.70
   0   5   7   18.97   16.93
   0  -5   7   12.68    4.91
   0  -5   7    8.05    6.19
   0   5   7   -2.81    7.12
   0   5   8   60.26   14.45
   0  -5   8  115.43   17.25
   0   5   8  110.52   13.76
   0  -5   8   88.04    9.39
   0  -5   8   97.36   12.04
   0   5   8  119.84   23.20
   0  -5   8  112.18   11.92
   0   5   8  111.94   15.74
   0   5   8   93.58   11.23
   0   5   8   87.16   11.13
   0  -5   8   93.80   11.25
   0  -5   8  115.99   11.03
   0  -5   8   97.32   10.45
   0   5   8   95.65   10.38
   0  -5   9  666.03   28.53
   0   5   9  660.58   26.23
   0  -5   9  648.94   28.01
   0   5   9  669.50   27.37
   0   5   9  625.45   27.80
   0   5   9  656.46   33.42
   0  -5   9  681.49   26.00
   0  -5   9  638.31   26.46
   0  -5  -9  664.71   27.65
   0  -5   9  643.60   24.88
   0   5   9  645.53   31.29
   0  -5   9  644.58   24.00
   0   5   9  710.28   61.90
   0   5   9  666.52   32.20
   0  -5  10   62.41    8.64
   0   5  10   71.44   11.27
   0   5  10   64.17   13.63
   0  -5  10   74.55   10.50
   0   5  10   97.60   12.03
   0   5  10   64.96   12.97
   0  -5 -10   87.39   12.08
   0  -5  10   87.94   12.79
   0  -5  10   87.74    9.56
   0   5  10   80.40   15.00
   0  -5  10   92.58   10.61
   0   5  10   83.49   11.30
   0  -5 -11   44.42    9.72
   0  -5  11   30.55    6.93
   0  -5  11   29.93    6.26
   0   5  11   28.11    7.94
   0  -5  11   21.38    7.87
   0   5  11   35.27   12.48
   0   5  11   28.57    9.96
   0   5  11   28.54    7.31
   0   5  11   27.08    8.32
   0  -5  11   29.79    8.19
   0   5 -12   12.79    5.20
   0   5  12    9.79    4.31
   0  -5  12    8.18    5.37
   0   5  12    4.16    3.79
   0  -5 -12    0.55    4.45
   0  -5  12   12.63    3.59
   0   5 -12    8.81    3.77
   0   5  12    1.48    5.21
   0  -5  12   11.15    5.59
   0  -5  13  207.62    9.06
   0   5  13  177.73    7.72
   0   5  13  162.94    7.77
   0   5 -13  169.04    7.91
   0   5 -13  136.44    7.06
   0  -5  13  185.63    8.72
   0   6   0 2077.99   47.81
   0   6   0 2098.30   51.25
   0   6   0 2040.77   51.57
   0  -6   0 2018.30   36.62
   0  -6   0 2139.90   54.85
   0   6  -1 1475.85   40.96
   0   6   1 1538.03   42.57
   0   6   1 1543.28   43.08
   0  -6   1 1565.64   27.03
   0  -6   1 1542.81   35.08
   0  -6  -1 1515.03   31.13
   0  -6   1 1562.04   48.75
   0  -6  -1 1531.79   44.84
   0  -6   2 2184.07   46.47
   0   6   2 2231.25   67.15
   0   6   2 2203.85   52.56
   0   6  -2 2120.49   48.16
   0  -6  -2 2022.84   37.60
   0   6   2 2098.35   53.49
   0  -6   2 2150.17   36.59
   0  -6   2 2225.69   59.94
   0  -6  -2 2178.56   51.74
   0   6  -3  241.40   17.71
   0  -6  -3  220.42   16.08
   0   6   3  224.18   20.28
   0   6   3  208.96   23.90
   0  -6   3  225.71   14.15
   0   6   3  228.11   18.73
   0  -6   3  228.42   17.45
   0  -6   3  220.17   20.96
   0   6   4 3749.34   75.03
   0  -6   4 3768.28   77.21
   0  -6   4 3680.10   65.62
   0  -6   4 3710.83   83.64
   0   6   4 3697.37   99.28
   0   6   4 3789.03   88.03
   0  -6   5  145.48   14.45
   0   6   5  141.69   20.35
   0  -6   5  183.81   19.93
   0  -6   5  140.07   18.38
   0   6   5  154.81   25.31
   0   6   6  167.53   28.74
   0  -6   6  185.28   22.50
   0  -6   6  167.91   17.65
   0  -6   6  151.12   19.90
   0  -6   7 1826.70   37.71
   0  -6   7 1836.26   43.90
   0  -6   7 1917.60   40.96
   0  -6   7 1858.20   42.33
   0  -6   7 1818.45   42.85
   0  -6   7 1918.77   65.23
   0   6   7 1771.03   44.03
   0   6   7 1875.22   43.73
   0  -6   7 1852.12   44.39
   0  -6   8  -20.23   11.01
   0  -6   8   -9.70    4.34
   0   6   8   14.56    6.33
   0  -6   8    9.80    4.51
   0   6   8   -2.69    6.65
   0  -6   8    2.53    5.26
   0  -6   8    4.37    4.17
   0   6   8   37.23   18.23
   0  -6   8   -4.28    6.43
   0   6   8  -10.89   12.75
   0  -6   8    1.00    5.23
   0   6   8    3.89    4.14
   0  -6   9  228.44   17.19
   0  -6   9  245.31   18.22
   0   6   9  261.78   21.50
   0  -6   9  240.76   14.70
   0   6   9  211.20   16.57
   0   6   9  234.94   16.89
   0   6   9  273.04   20.93
   0  -6   9  272.14   16.85
   0   6   9  218.59   17.08
   0  -6  -9  231.53   17.50
   0  -6   9  220.27   15.43
   0   6   9  259.28   22.24
   0  -6 -10   -0.27    6.03
   0  -6  10    1.06    6.89
   0   6  10    4.28    6.06
   0  -6  10    8.47    4.80
   0  -6  10   -3.03    5.30
   0   6  10    5.40    9.90
   0   6  10   -5.22   11.89
   0   6  10    7.44    5.98
   0  -6  10    3.19    5.63
   0   6  10   -3.76    5.87
   0  -6  10    4.69    6.77
   0   6  10   18.30    8.24
   0  -6 -11   50.82    6.56
   0  -6  11   44.85    8.50
   0   6  11   50.07   12.67
   0  -6  11   60.42    7.81
   0  -6  11   54.76    8.96
   0   6  11   57.99   11.05
   0  -6  11   44.37    6.75
   0  -6 -11   41.72    9.50
   0   6  11   44.77    8.55
   0   6  11   53.47    9.49
   0   6  11   56.58    7.47
   0  -6  12    1.98    4.10
   0   6 -12    0.57    4.51
   0   6  12   -0.01    3.27
   0   6  12   -3.49    4.55
   0   6 -12   -1.47    3.33
   0  -6  12   -3.57    4.69
   0  -6 -12   -2.55    5.10
   0  -6  12   -4.52    1.70
   0   6  12   -6.60    2.41
   0   6  13  172.99    6.77
   0  -6  13  178.08    7.44
   0   7   0   -0.22    6.49
   0  -7   0    8.95    4.21
   0   7   0    2.57    5.43
   0  -7   0    8.56    7.67
   0   7   0   -3.25    7.81
   0  -7  -1  625.67   20.99
   0   7   1  576.72   29.10
   0  -7   1  639.71   24.19
   0   7   1  631.97   30.07
   0   7  -1  636.24   29.81
   0   7  -1  654.40   35.00
   0  -7  -1  622.84   31.91
   0   7  -1  607.66   29.81
   0  -7   1  654.09   34.87
   0   7   2 1029.61   39.15
   0  -7  -2 1013.88   27.35
   0   7  -2  981.52   36.30
   0  -7   2 1021.58   25.95
   0  -7   2 1045.28   45.30
   0  -7   2 1012.51   33.82
   0   7   2 1074.76   51.00
   0   7   2 1009.28   40.40
   0  -7  -2 1103.03   41.32
   0   7   3   14.57   10.44
   0  -7  -3   22.27    6.35
   0   7  -3    1.63    5.23
   0   7   3   10.32    6.63
   0   7   3   13.55   12.09
   0  -7   3   16.95    4.93
   0  -7   3   13.97    6.28
   0  -7   3   27.30   10.01
   0   7   4 2279.53   70.57
   0   7   4 2218.32   82.97
   0   7   4 2263.58   60.36
   0  -7   4 2273.38   62.71
   0  -7   4 2223.85   70.55
   0  -7   4 2197.67   51.47
   0  -7   5  225.26   19.28
   0  -7   5  218.40   21.42
   0   7   5  173.70   27.50
   0   7   5  208.50   24.93
   0  -7   5  204.24   23.50
   0  -7   6  531.08   22.41
   0  -7   6  524.57   31.22
   0   7   6  536.60   46.59
   0  -7   6  539.35   38.70
   0  -7   6  468.77   35.13
   0  -7   6  559.80   23.82
   0  -7   6  606.65   24.87
   0  -7   6  594.87   22.43
   0  -7   7  190.85   15.46
   0  -7   7  189.98   13.34
   0  -7   7  203.17   15.85
   0  -7   7  233.75   15.24
   0   7   7  208.47   35.04
   0   7   7  195.92   15.30
   0  -7   7  212.38   15.13
   0   7   7  187.03   15.90
   0  -7   8    1.67    5.10
   0   7   8   16.27    6.87
   0  -7   8    3.69    6.84
   0   7   8    9.61    4.74
   0  -7   8   10.72    4.82
   0   7   8   -2.64    8.94
   0  -7   8   10.50    4.27
   0  -7   8   10.11    7.06
   0  -7   9   76.02   11.24
   0  -7  -9   62.84   11.73
   0   7   9   76.49   10.65
   0  -7   9   66.88    8.60
   0   7   9   64.34   12.26
   0  -7   9   75.15   11.63
   0  -7   9   70.93   10.39
   0   7   9   57.39   10.47
   0  -7   9   67.45    9.80
   0   7   9   73.94   15.68
   0   7   9   60.65    8.98
   0   7  10  932.66   37.62
   0   7  10  892.07   33.93
   0  -7  10  916.14   26.20
   0  -7  10  928.86   27.80
   0  -7  10  982.74   32.02
   0   7  10  923.85   29.26
   0   7  10  881.63   35.11
   0   7  10  937.64   31.63
   0  -7 -10  909.32   31.84
   0   7  10 1007.99   30.59
   0  -7  10  959.68   31.90
   0   7  11   39.51    7.92
   0  -7  11   37.55    7.74
   0   7  11   40.65    9.55
   0  -7  11   42.90    8.10
   0  -7  11   37.77    5.89
   0   7  11   33.04    6.79
   0  -7 -11   37.13    7.42
   0   7  11   28.54   10.63
   0   7  11   35.07    6.07
   0  -7 -11   33.72    8.63
   0   7  12   75.59    7.04
   0  -7 -12   74.02    7.78
   0   7 -12   80.06    7.12
   0   7  12   69.38    6.42
   0  -7  12   77.02    7.20
   0   7 -12   74.13    8.16
   0  -7  12   83.19    7.81
   0   8   0 2403.34   66.79
   0  -8   0 2454.47   45.54
   0   8   0 2517.00   67.62
   0  -8   0 2559.53   72.40
   0   8   0 2547.44   63.11
   0   8  -1  382.45   26.04
   0   8  -1  426.83   27.51
   0   8   1  411.21   30.07
   0  -8   1  408.92   30.36
   0   8   1  441.22   28.07
   0  -8   1  432.99   21.21
   0  -8  -1  440.17   29.49
   0   8  -1  433.32   31.61
   0   8   1  399.36   26.74
   0  -8  -2   21.26    8.79
   0  -8   2   32.71    6.80
   0   8   2   48.96   15.11
   0   8   2   52.53   11.51
   0   8   2   29.96   10.28
   0   8  -2   21.47    7.26
   0  -8   2   36.45   11.43
   0   8  -2   48.63   13.61
   0  -8   3  863.22   46.52
   0  -8   3  868.67   36.85
   0   8   3  864.09   38.84
   0   8   3  854.73   51.06
   0  -8  -3  870.67   38.15
   0   8   3  717.63   38.53
   0  -8   4   20.63    9.36
   0   8   4   -9.20    9.52
   0   8   4  -24.00    9.67
   0  -8   4    3.42    4.93
   0   8   5   19.30    8.78
   0   8   5   12.67   10.25
   0  -8   5   25.62    9.33
   0  -8   5   35.82   11.55
   0  -8   6 1371.69   63.66
   0  -8   6 1354.95   37.87
   0  -8   6 1442.97   36.18
   0  -8   6 1389.81   38.72
   0   8   6 1403.31   79.46
   0  -8  -6 1309.03   35.59
   0  -8   6 1350.02   37.20
   0  -8   6 1311.90   32.37
   0   8   6 1243.94   35.08
   0   8   7  723.47   29.21
   0  -8   7  732.25   29.22
   0  -8   7  727.66   27.15
   0  -8   7  741.55   29.44
   0  -8  -7  765.34   28.89
   0  -8   7  710.87   24.92
   0  -8   7  729.47   28.34
   0   8   7  684.42   27.04
   0  -8  -7  720.66   26.47
   0   8   7  794.84   62.50
   0   8   8  252.57   17.98
   0  -8   8  295.33   19.39
   0   8   8  240.28   19.37
   0   8   8  271.36   17.59
   0  -8   8  266.39   17.19
   0  -8   8  279.75   17.99
   0  -8   8  276.60   18.90
   0  -8   8  279.60   15.27
   0   8   9   99.25   16.47
   0   8   9  107.45   14.64
   0  -8   9  120.89   13.04
   0  -8  -9  124.35   14.72
   0  -8   9  117.01   10.30
   0   8   9  112.17   11.87
   0  -8   9  100.61   11.41
   0  -8   9   99.80   12.30
   0   8   9  124.06   12.54
   0   8   9   99.25   11.50
   0   8  10  236.02   15.25
   0  -8  10  210.31   15.15
   0  -8  10  257.70   15.31
   0   8  10  232.12   13.93
   0  -8  10  204.65   15.31
   0   8  10  220.80   15.49
   0   8  10  239.05   18.98
   0  -8 -10  214.67   16.02
   0   8  10  234.98   20.35
   0  -8  10  242.06   13.02
   0   8  10  251.69   18.51
   0  -8 -10  244.43   17.33
   0  -8  11  118.57   10.23
   0   8  11   97.78    7.64
   0  -8 -11  100.81    9.74
   0   8  11  113.54    9.40
   0  -8 -11  101.26   10.85
   0   8  11  102.70   11.31
   0   8  11  100.06    9.94
   0   8  11  100.31   12.66
   0  -8  11  117.04   10.47
   0   8  12   89.85    6.40
   0   8 -12   79.64    6.22
   0   8 -12   95.59    7.57
   0   8  12  107.22    6.87
   0  -8 -12  120.38    8.23
   0  -8  12  106.79    7.25
   0   9   0   -5.09    6.51
   0   9   0   -1.05    4.70
   0  -9   0    7.45    6.16
   0   9   0    0.38    5.15
   0  -9   1  493.92   36.28
   0  -9   1  504.99   23.87
   0  -9  -1  531.16   35.05
   0   9   1  473.05   33.99
   0   9   1  452.61   30.15
   0   9   1  479.79   30.61
   0   9  -1  479.97   32.33
   0   9  -1  462.48   29.72
   0   9  -1  428.48   32.54
   0   9  -2  362.76   32.84
   0  -9   2  331.51   21.36
   0  -9  -2  306.95   26.41
   0   9   2  294.63   31.56
   0  -9   2  323.97   29.42
   0   9   2  294.68   24.36
   0   9   2  300.94   29.91
   0   9  -2  309.13   27.39
   0   9  -2  310.88   25.61
   0   9   3 1080.60   61.92
   0  -9  -3 1161.78   48.04
   0  -9   3 1079.32   56.26
   0  -9   3 1160.26   44.75
   0   9  -3 1198.60   63.00
   0  -9   4   58.82   11.90
   0   9   4   27.96   12.24
   0  -9   4   59.50   17.55
   0  -9  -5   13.51    5.01
   0  -9   5   16.62    8.76
   0   9   5   -8.77    9.43
   0  -9   5   11.09    5.96
   0  -9  -5   -3.28    3.69
   0  -9   5    2.33    3.57
   0  -9   5   -0.55    2.05
   0  -9   5    8.50    7.20
   0  -9   5    9.34    5.25
   0  -9   6   61.89   15.99
   0  -9  -6   73.74   10.92
   0  -9   6   97.97   12.40
   0  -9   6  100.44   24.39
   0   9   6   81.76   25.44
   0  -9   6   76.90   10.27
   0  -9   6   83.31    9.36
   0  -9   6   83.79   11.17
   0   9   6   64.76    9.32
   0  -9  -6  101.09   10.81
   0  -9   7   12.68    6.69
   0  -9   7   14.64    7.52
   0  -9  -7   16.52    6.74
   0   9   7   13.70    4.82
   0   9   7   25.64    6.79
   0  -9   7   10.60    7.07
   0  -9   7    7.83    5.90
   0  -9  -7   14.40    6.69
   0   9   8  316.15   19.76
   0  -9   8  331.54   18.85
   0   9   8  313.46   18.79
   0  -9  -8  319.12   17.54
   0  -9  -8  326.58   20.51
   0  -9   8  343.84   20.66
   0   9   8  293.72   21.90
   0  -9   8  319.56   20.23
   0  -9   8  314.57   16.60
   0  -9   9  257.62   13.96
   0   9   9  268.12   16.76
   0   9   9  252.87   15.45
   0   9   9  226.82   20.61
   0  -9   9  282.12   17.77
   0   9   9  250.34   17.21
   0  -9   9  239.08   16.07
   0   9   9  240.41   19.55
   0  -9   9  250.65   17.25
   0  -9  -9  254.57   18.13
   0   9  10   18.50   10.37
   0  -9  10   14.40    6.64
   0  -9 -10   14.26    7.97
   0   9  10   19.61    6.40
   0   9  10   13.85    6.54
   0  -9 -10   26.22    8.08
   0   9  10   20.60    8.32
   0  -9  10   22.09    4.70
   0  -9  10   10.40    6.99
   0   9  10   17.21    8.47
   0  -9  10   18.54    6.63
   0   9  10   13.95    4.81
   0   9  11   71.22   10.33
   0   9  11   72.23    9.36
   0  -9  11   70.79    7.82
   0  -9 -11   61.56    7.81
   0  -9 -11   75.22    8.70
   0   9 -11   49.50    7.71
   0   9  11   78.69    7.82
   0   9  11   76.64    7.86
   0   9 -12    2.55    2.53
   0   9 -12   -2.66    1.69
   0   9  12   -0.61    1.53
   0  -9 -12    1.95    2.67
   0   9 -12    1.23    1.76
   0  10   0 2832.14   84.96
   0 -10   0 2734.58   87.72
   0  10   0 2580.80   79.86
   0  10  -1 1676.37   68.46
   0  10  -1 1703.07   63.52
   0 -10  -1 1820.39   69.46
   0 -10   1 1785.70   72.66
   0  10   1 1698.48   69.25
   0  10   1 1578.86   74.92
   0  10   1 1705.17   62.91
   0 -10   2  309.99   31.53
   0 -10  -2  355.49   30.27
   0  10   2  363.68   35.27
   0  10  -2  408.36   35.48
   0  10   2  329.89   36.43
   0 -10   3   62.78   14.30
   0 -10  -3   47.67    8.16
   0 -10  -3   68.51    9.96
   0  10   3   42.16   15.83
   0  10   3   47.89   14.99
   0  10  -3   67.42   16.89
   0 -10  -3   65.89    9.40
   0  10   4  279.80   34.17
   0 -10  -4  318.19   19.99
   0 -10   4  311.18   18.28
   0 -10   4  326.28   16.44
   0 -10   4  327.71   27.47
   0 -10   4  269.55   30.83
   0 -10  -4  300.30   18.24
   0 -10   4  305.60   15.84
   0  10   4  262.09   35.04
   0 -10  -4  319.00   19.21
   0  10  -4  298.83   36.30
   0 -10   5  395.83   18.56
   0 -10   5  402.15   21.44
   0 -10  -5  399.00   21.57
   0 -10  -5  403.59   23.12
   0 -10   5  403.21   19.70
   0 -10   5  360.62   37.50
   0 -10   5  315.76   31.20
   0  10   5  375.96   40.74
   0  10   5  361.97   43.39
   0 -10  -5  404.71   21.21
   0 -10   6  403.38   22.24
   0 -10  -6  386.24   21.26
   0  10   6  372.87   19.77
   0 -10  -6  416.31   20.92
   0 -10   6  386.94   20.21
   0 -10   6  372.18   18.76
   0 -10  -6  387.74   22.81
   0 -10   7  305.03   16.35
   0 -10  -7  311.08   20.09
   0 -10  -7  305.45   18.95
   0  10   7  297.04   17.30
   0 -10   7  302.60   18.55
   0 -10   7  282.55   19.19
   0  10   7  286.90   18.87
   0 -10  -8   -0.06    6.73
   0 -10   8   -4.40    5.00
   0 -10   8   -6.27    6.94
   0 -10  -8    9.55    5.15
   0 -10   8   -2.24    6.68
   0 -10  -8   -1.03    4.02
   0  10   8   -7.48    6.58
   0  10   8   -2.01    4.62
   0  10   8    1.36    8.55
   0 -10   9   -3.39    6.14
   0  10   9    6.02    6.99
   0 -10  -9    9.94    6.91
   0 -10   9    3.98    3.60
   0  10   9    7.13    9.88
   0  10   9   16.04    5.63
   0 -10   9    2.18    5.29
   0  10   9   23.16    9.38
   0  10   9    3.50    4.25
   0 -10 -10   17.61    6.43
   0  10  10   15.07   10.00
   0  10  10   11.62    8.21
   0  10  10   21.51    5.15
   0 -10 -10   20.98    7.04
   0 -10  10   26.18    6.63
   0  10  10   14.17    7.18
   0  10  10   23.77    6.40
   0 -10 -11  166.66   10.29
   0  10  11  173.09    8.87
   0  10 -11  166.97    9.84
   0  10  11  165.83   10.50
   0  10  11  140.56    7.45
   0  10 -11  172.08    9.81
   0  10  11  160.32   11.53
   0 -10 -11  139.03    9.18
   0 -11   0    3.60    5.89
   0  11   0   -3.70    8.25
   0 -11   0    0.30    5.01
   0 -11   0   -6.01   10.17
   0 -11   0   24.08    6.68
   0 -11   1   16.57    7.02
   0  11  -1   20.51    9.62
   0 -11   1   18.67    7.70
   0  11   1    8.37    9.61
   0 -11  -1   19.07    7.38
   0 -11  -1   31.60   11.82
   0 -11  -1   16.66    6.92
   0 -11   1   35.35   11.46
   0 -11  -1   24.48    7.23
   0  11   1   25.82   12.18
   0 -11  -2  965.97   32.70
   0  11  -2  957.37   58.23
   0 -11   2  951.00   33.35
   0  11   2 1034.95   66.47
   0 -11   2  990.52   58.94
   0  11   2  949.16   58.14
   0 -11  -2 1034.31   35.96
   0 -11  -2  945.94   52.70
   0 -11  -2  934.38   31.38
   0 -11   2  974.97   31.04
   0 -11  -3   10.36    8.36
   0  11  -3    7.67    8.44
   0 -11   3   16.01    4.92
   0 -11   3   -6.58    5.25
   0 -11   3    7.27    4.42
   0  11   3    7.67    5.54
   0 -11  -3    9.50    7.54
   0 -11  -3   13.11    6.15
   0  11   4  881.44   64.30
   0 -11  -4  829.70   30.96
   0 -11  -4  923.55   35.01
   0  11  -4  869.54   62.83
   0  11   4  863.01   61.09
   0 -11   4  892.52   27.90
   0 -11  -4  832.94   30.78
   0 -11   4  824.07   55.57
   0 -11   5  163.42   13.67
   0  11   5  118.82   24.50
   0 -11  -5  171.63   14.43
   0 -11   5  146.37   11.45
   0 -11  -5  145.60   14.36
   0 -11  -5  155.69   16.34
   0  11  -5  191.76   30.35
   0 -11   6   97.82   11.05
   0 -11  -6   79.08   11.32
   0 -11  -6   84.85   10.85
   0  11   6   95.09    9.86
   0 -11  -6   84.47   12.77
   0 -11   6   93.71    9.51
   0 -11   7  221.79   13.49
   0 -11   7  289.63   17.38
   0  11   7  226.74   14.76
   0  11   7  249.28   17.31
   0 -11  -7  268.85   18.46
   0 -11  -7  256.08   17.33
   0 -11   7  246.90   17.13
   0 -11  -7  221.38   15.95
   0 -11  -8    2.90    4.96
   0 -11   8   10.23    3.70
   0 -11   8   15.59    6.69
   0 -11  -8    6.84    6.68
   0 -11  -8   16.32    6.17
   0  11   8    4.46    8.21
   0  11   8   13.54    5.52
   0  11   9   99.62   12.03
   0 -11  -9  101.07   13.45
   0  11   9   86.75    9.79
   0  11   9  100.04    9.80
   0  11   9   92.71   13.87
   0 -11  -9   99.55   11.20
   0  11  10  327.36   16.66
   0  11  10  291.32   16.97
   0 -11 -10  340.49   14.85
   0  11  10  348.77   13.95
   0  11  10  310.33   12.71
   0  11  10  270.69   14.11
   0 -11 -10  333.19   16.37
   0  11 -10  319.77   14.44
   0  11 -11    4.77    2.74
   0  11  11    4.19    2.17
   0 -11 -11    2.06    2.65
   0  11  11   -0.41    2.39
   0 -12   0    8.16    6.82
   0 -12   0   35.71   14.92
   0 -12   0    6.87    8.93
   0  12   0   32.73   16.87
   0 -12   0    2.57    7.33
   0 -12  -1  129.43   13.43
   0 -12  -1  121.88   13.27
   0 -12   1  119.79   12.53
   0 -12   1  117.54   14.05
   0  12   1  116.49   23.14
   0 -12   1  126.28   13.75
   0 -12   1  110.67   21.37
   0 -12  -1  102.99   19.37
   0  12   1  157.38   26.40
   0 -12  -1   85.86   13.07
   0 -12  -2  171.64   15.17
   0  12   2  202.88   33.18
   0 -12  -2  187.30   16.51
   0 -12  -2  172.63   16.46
   0  12   2  147.91   26.83
   0 -12   2  242.14   31.21
   0 -12   2  180.25   14.78
   0  12  -2  179.59   26.15
   0 -12   2  200.73   15.63
   0  12   3   35.14   13.81
   0  12   3   57.17   16.32
   0 -12  -3   53.54   11.69
   0 -12   3   53.70   19.33
   0 -12  -3   52.03   10.01
   0 -12  -3   52.33   10.88
   0 -12   3   52.81    9.17
   0 -12   4  234.45   14.73
   0 -12  -4  228.39   17.10
   0  12   4  255.11   36.40
   0  12  -4  196.96   33.85
   0 -12  -4  199.39   18.18
   0 -12  -4  235.13   17.62
   0 -12  -5   46.58   11.56
   0 -12   5   57.18    8.49
   0 -12  -5   54.37    9.63
   0 -12  -5   46.88    9.51
   0 -12  -6  145.49   15.90
   0 -12  -6  126.89   12.15
   0 -12  -6  134.46   14.10
   0 -12  -6  135.98   12.61
   0 -12   6  160.88   13.48
   0 -12  -7  519.67   22.37
   0 -12  -7  469.05   23.96
   0 -12  -7  485.80   22.41
   0 -12   7  516.70   21.93
   0  12   7  481.96   21.70
   0 -12  -8  155.26   16.10
   0 -12  -8  136.92   11.32
   0 -12  -8  127.19   11.31
   0 -12  -8  117.38   11.41
   0  12   8  121.16   10.57
   0  12   8  132.25   13.54
   0  12   9   95.10   12.42
   0  12   9  113.94    9.51
   0  12   9   96.06   10.26
   0  12  -9  126.65    8.42
   0 -12  -9   99.32   11.67
   0  12  -9  108.23    9.06
   0  12   9  119.25    8.86
   0 -12  -9  116.56    9.64
   0  12  10   57.34    7.06
   0 -12 -10   48.56    6.37
   0 -12 -10   49.34    5.48
   0  12 -10   57.62    5.66
   0  12  10   63.84    7.76
   0  12  10   61.12    5.38
   0  12 -10   53.81    6.19
   0 -13   0    1.88    7.86
   0 -13   0    5.73    5.70
   0 -13   0    4.93    7.64
   0  13   0   11.69   12.81
   0 -13   1  336.20   20.76
   0  13  -1  371.87   44.49
   0 -13   1  347.78   22.25
   0 -13  -1  330.56   19.98
   0 -13   1  357.13   18.74
   0 -13  -1  314.50   20.76
   0 -13  -1  327.02   22.79
   0  13   1  363.66   43.07
   0 -13   2  606.23   26.26
   0 -13  -2  594.52   27.79
   0 -13  -2  647.81   31.23
   0 -13  -2  608.64   27.18
   0 -13   2  619.74   29.13
   0 -13  -3  393.72   23.12
   0 -13   3  403.17   21.22
   0 -13  -3  428.94   26.26
   0 -13  -3  416.64   23.36
   0 -13  -4   21.04    9.58
   0 -13  -4   10.19    7.36
   0 -13  -4    0.93    9.11
   0 -13  -5   60.46   11.46
   0 -13  -5   75.93   10.65
   0 -13  -5   62.70   10.66
   0 -13  -6   46.61   10.83
   0 -13  -6   53.63   10.49
   0 -13  -6   53.92    8.54
   0 -13  -7  117.26   12.93
   0 -13  -7  118.33   12.10
   0 -13  -7  126.16    9.97
   0  13   7  119.28   10.98
   0 -13  -7  126.99   14.47
   0  13   8  173.39   10.87
   0 -13  -8  200.76   15.66
   0 -13  -8  189.47   12.09
   0 -13  -8  187.22   11.29
   0  13   8  180.57   15.33
   0 -13  -8  158.38   11.52
   0  13   8  180.43   12.79
   0  13   8  165.87   11.17
   0  13   9  166.69   11.71
   0 -13  -9  163.16    8.76
   0  13   9  133.50    8.73
   0  13   9  152.81   11.54
   0  13   9  185.74    9.44
   0 -13  -9  171.55   11.72
   0 -14   0 1350.72   40.74
   0 -14   0 1289.19   35.88
   0 -14   1  599.37   29.20
   0 -14  -1  615.31   26.73
   0 -14   1  612.07   26.96
   0 -14  -1  630.24   31.19
   0 -14  -1  641.79   29.42
   0 -14   1  626.77   23.99
   0 -14  -2  221.74   17.75
   0 -14  -2  254.64   21.38
   0 -14  -2  213.84   16.93
   0 -14   2  215.30   16.45
   0 -14   3    7.91    6.41
   0 -14  -3   11.74    8.29
   0 -14  -3   11.66    9.48
   0 -14  -3   -0.36    8.06
   0 -14  -4   23.69    7.58
   0 -14  -4   22.84    7.91
   0 -14  -4   28.23   11.19
   0 -14  -4   20.27    9.39
   0 -14  -5  392.60   21.39
   0 -14  -5  362.97   19.70
   0 -14  -5  388.66   23.13
   0 -14  -5  383.62   21.30
   0 -14  -6  124.45   11.70
   0 -14  -6  117.10   12.73
   0  14   6  116.54   10.30
   0 -14  -6  128.92   12.92
   0 -14  -6  111.35   13.97
   0 -14  -7   44.81    8.52
   0  14   7   27.55    5.12
   0  14   7   26.25    7.06
   0 -14  -7   25.33    8.51
   0 -14  -7   37.84    7.87
   0 -14  -8   21.25    7.57
   0  14   8   32.00    7.59
   0  14   8   31.27    4.92
   0 -14  -8   34.32    5.61
   0  14   8   34.32    5.86
   0 -14  -8   21.03    4.92
   0  14   9    6.88    3.11
   0 -14  -9   14.12    3.84
   0  14   9    7.40    2.92
   0 -15   0    4.42    6.05
   0 -15   0   -3.65    7.53
   0 -15   0   -1.45    8.47
   0 -15  -1  138.80   14.95
   0 -15  -1  137.16   13.08
   0 -15   1  139.05   15.03
   0 -15  -1  133.33   16.35
   0 -15   1  137.66   13.88
   0 -15  -2  139.33   14.63
   0 -15  -2  120.10   15.89
   0 -15  -2  150.03   14.09
   0 -15   2  139.43   12.95
   0 -15  -3  218.58   16.77
   0 -15   3  170.86   12.90
   0 -15  -3  171.01   15.89
   0 -15  -3  161.33   17.14
   0 -15  -4  314.72   21.90
   0 -15  -4  320.72   19.77
   0 -15  -4  342.03   17.76
   0 -15  -4  333.78   19.32
   0 -15  -5   53.20   10.00
   0 -15  -5   30.99    7.81
   0 -15  -5   38.96   10.62
   0 -15  -5   44.58    8.79
   0 -15  -6    4.16    6.91
   0 -15  -6    3.66    4.01
   0 -15  -6    6.01    6.08
   0 -15  -6    5.66    5.59
   0  15   6    1.08    2.66
   0  15   7   49.93    5.79
   0 -15  -7   50.94    7.67
   0 -15  -7   49.70    7.22
   0 -15  -7   59.78    7.12
   0  15   7   46.13    5.43
   0  15   7   49.32    7.80
   0 -15  -8   51.61    5.52
   0  15   8   38.01    5.07
   0  15   8   47.58    5.63
   0 -16   0   14.37    5.58
   0 -16   0   17.12    7.50
   0 -16   0   16.18    8.12
   0 -16  -1   35.57    9.49
   0 -16  -1   27.96    9.83
   0 -16  -1   43.53    7.66
   0 -16   1   30.32    7.60
   0 -16  -2  262.99   15.80
   0 -16   2  247.71   14.64
   0 -16  -2  249.86   17.54
   0 -16  -2  226.14   17.72
   0 -16  -3    3.07    8.03
   0 -16   3    7.00    2.75
   0 -16  -3    1.11    7.96
   0 -16  -3    0.31    5.69
   0 -16  -4  465.24   20.25
   0 -16  -4  418.17   21.55
   0 -16  -4  437.34   19.80
   0 -16  -5   40.09    7.43
   0 -16  -5   36.47    8.51
   0 -16  -5   33.55    7.27
   0  16   6   18.24    3.41
   0 -16  -6   37.70    6.66
   0 -16  -6   34.45    6.46
   0  16   6   30.74    5.17
   0 -16  -6   32.92    4.75
   0 -16  -7  164.89    7.97
   0 -17   0   -4.10    5.39
   0 -17   1   41.64    6.66
   0 -17  -1   52.04    6.54
   0 -17  -1   57.74    8.59
   0 -17  -2   87.08    8.47
   0 -17   2   85.01    7.97
   0 -17  -2   94.93   10.10
   0 -17  -3  237.16   12.50
   0 -17  -3  232.98   13.70
   0 -17  -3  224.05   15.21
   0 -17  -4   12.45    5.30
   0 -17  -4    2.93    5.09
   0 -17  -4    8.58    5.06
   0 -17  -5   16.07    3.86
   0 -17  -5   23.79    4.94
   0 -18   0  318.45   13.15
   0 -18  -1   54.37    6.46
   0 -18   1   47.78    5.48
   0 -18  -2   -1.45    3.78
   0 -18  -2   -3.87    1.82
   0 -18  -3   14.21    3.20
   0 -18  -3    8.64    3.92
  -1   0  13    2.77    4.21
  -1   0  13    1.81    3.61
  -1   0  13    0.99    3.34
   1   0 -12   10.19    3.82
  -1   0  12   -1.10    5.08
  -1   0  12    2.74    5.92
  -1   0  12   -3.85    5.25
   1   0 -11 1129.48   32.41
  -1   0  11 1150.42   32.30
  -1   0  11 1123.79   33.86
  -1   0  11 1089.39   34.79
  -1   0  10    8.05    6.07
   1   0 -10    7.31    5.57
  -1   0  10    0.53    6.38
  -1   0  10   -0.32    5.39
   1   0  -9  306.70   16.61
  -1   0   9  356.79   40.29
  -1   0   9  298.23   18.61
   1   0  -9  298.21   17.20
  -1   0   9  319.72   17.83
  -1   0   9  305.02   29.80
  -1   0   9  291.50   18.18
  -1   0   9  296.56   22.00
  -1   0   8  -25.99   15.47
  -1   0   8    7.62    5.27
  -1   0   8  -13.13    5.81
  -1   0   8   -2.92    8.81
  -1   0   8  -11.74    7.91
  -1   0   7   70.86   21.07
  -1   0   6    2.28   13.21
  -1   0   5 1702.07   60.02
  -1   0   5 1822.96   49.07
  -1   0   5 1689.96   37.27
  -1   0   4   -0.22    8.83
  -1   0   4    3.31    5.62
  -1   0   3    7.44    5.44
   1   0  -2   -0.41    5.67
  -1   0   2    1.28    2.78
  -1   0   1 1646.66   26.14
  -1   0   1 1591.42   21.84
   1   0  -1 1647.64   22.08
   1   0  -1 1601.45   28.84
   1   0   0    0.40    2.13
   1   0   0   -0.01    2.18
   1   0   1  368.48   11.09
   1   0   1  362.56   10.09
   1   0   1  358.50   12.00
   1   0   2    1.25    5.43
   1   0   2    0.18    4.44
   1   0   3 1958.20   40.17
   1   0   3 1961.92   52.81
   1   0   3 1950.29   46.23
   1   0   4   -1.06   10.30
   1   0   4    9.20    8.58
   1   0   4    3.64    5.29
   1   0   5 5853.13   91.13
   1   0   5 5590.82  106.19
   1   0   6    8.77    6.70
   1   0   6    5.40   12.42
   1   0   7   43.88   12.38
   1   0   7   30.34   15.77
   1   0   8   -4.24    5.01
   1   0   8   -7.90    6.88
   1   0   8  -12.68    7.27
   1   0   8   -4.52    2.34
   1   0   8   -7.55    4.38
   1   0   8   -8.32    5.88
   1   0   8   -4.43    8.90
   1   0   8   -7.43   13.65
   1   0   8   -5.72    3.86
   1   0   9 1602.47   44.16
   1   0   9 1558.27   43.79
   1   0   9 1558.19   38.23
   1   0   9 1568.18   79.72
   1   0   9 1738.73   73.25
   1   0   9 1613.80   44.20
   1   0   9 1699.62   40.85
   1   0   9 1655.94   37.83
   1   0  10  -12.42    7.10
   1   0  10   -0.71    2.77
   1   0  10   -4.81    5.04
   1   0  10   -5.69    3.34
   1   0  10    5.04    5.36
   1   0  11  583.37   25.00
   1   0  11  573.04   20.92
   1   0  11  596.19   25.89
   1   0  11  578.11   20.41
   1   0  11  566.40   21.73
   1   0  12   -1.46    3.81
   1   0  12   -3.99    5.54
   1   0  12    0.38    5.76
   1   0  13    8.26    3.48
   1   0  13    1.46    3.14
  -1  -1  13   68.59    6.77
  -1   1  13   61.46    6.21
  -1  -1  13   77.12    7.28
  -1  -1  13   74.37    8.10
  -1   1  13   76.76    7.64
  -1   1  13   74.97    7.56
  -1  -1  12  182.71   13.70
  -1   1  12  186.88   13.84
  -1   1  12  170.97   12.33
  -1  -1  12  198.10   12.82
  -1  -1  12  195.70   14.66
   1   1 -12  152.35   11.31
  -1   1  12  172.49   12.63
   1   1 -11   65.55    9.10
  -1  -1  11   78.60   10.34
  -1  -1  11   73.30    9.98
  -1   1  11   87.61   10.85
  -1   1  11   71.41   10.30
   1   1 -11   64.67    8.49
  -1  -1  11   95.18   12.88
  -1   1  11   84.55   10.92
   1  -1 -11   95.97   10.22
  -1   1  10    2.70    8.31
  -1   1  10   -4.04    6.21
   1   1 -10   -0.21    6.23
  -1  -1  10   -1.85    5.40
  -1   1  10  -16.58    7.01
  -1  -1  10    6.83    6.38
   1  -1 -10   -0.38    2.14
  -1   1  10   -4.98    7.50
  -1  -1  10    5.20    5.27
   1  -1 -10   -7.00    4.64
  -1  -1   9   52.34   12.88
  -1  -1   9   75.47    9.55
   1  -1  -9   82.88    9.33
  -1  -1   9   52.97    8.87
   1  -1  -9   52.94    8.40
  -1   1   9   85.39   11.24
  -1   1   9   91.59   14.43
  -1   1   9   66.43    9.76
  -1  -1   9   71.88   22.81
  -1  -1   9   64.18    8.43
  -1   1   9   73.44   14.62
  -1   1   9   64.10   24.05
  -1   1   9   77.81   13.45
  -1   1   9   50.73    7.16
  -1   1   8 1880.01   50.10
  -1  -1   8 1725.25   41.74
  -1   1   8 1751.26   38.25
  -1  -1   8 1728.24   37.33
  -1  -1   8 1628.25   79.84
  -1  -1   8 1745.10   41.07
  -1   1   8 1725.65   41.62
  -1  -1   8 1729.53   45.57
  -1   1   8 1836.95   47.59
  -1   1   8 1538.21   78.48
  -1  -1   7  598.71   45.21
  -1   1   7  563.38   42.84
  -1  -1   6    5.99    7.95
  -1  -1   6   18.53    5.18
  -1   1   6   10.83   11.72
  -1  -1   6   -0.37   13.73
  -1  -1   5 1309.82   53.20
  -1   1   5 1270.26   52.69
  -1  -1   5 1286.03   42.12
  -1  -1   5 1231.53   34.75
  -1  -1   4  912.52   30.65
  -1  -1   4  901.27   39.28
  -1   1   4  876.47   38.20
  -1  -1   4  905.57   28.40
  -1   1   4  941.57   29.52
   1   1  -3  387.74   21.37
  -1   1   3  406.54   16.11
  -1  -1   3  413.32   17.70
  -1   1   2  891.25   17.55
   1   1  -2  849.96   25.61
  -1  -1   2  868.44   21.60
   1  -1  -1   27.46    4.87
  -1   1   1   17.98    4.56
  -1  -1   1   16.51    3.94
  -1   1   1   20.76    2.30
   1   1  -1   19.06    5.29
   1  -1   0  390.86   10.85
   1  -1   0  417.56   12.28
   1  -1   0  383.20   13.15
   1   1   0  411.43    9.49
   1   1   0  392.29   13.00
   1  -1   0  398.99   11.59
   1  -1   0  391.46    8.98
   1  -1   1  321.43   10.38
   1   1   1  313.15   12.71
   1  -1   1  327.11   12.27
   1  -1   1  327.88   13.96
   1   1   1  321.82   10.87
   1  -1   1  327.32   12.19
   1  -1   2 8545.70   91.93
   1  -1   2 8734.55   76.64
   1  -1   2 8784.18   72.90
   1  -1   2 8781.42   63.53
   1   1   2 8680.05   82.07
   1   1   2 8676.90   69.12
   1  -1   3  504.59   24.14
   1   1   3  513.51   27.57
   1  -1   3  524.61   22.06
   1  -1   3  524.93   16.31
   1   1   3  507.60   25.02
   1   1   3  499.09   25.93
   1   1   3  528.26   20.89
   1   1   4  276.48   25.49
   1  -1   4  288.62   19.07
   1   1   4  281.65   22.62
   1  -1   4  259.25   11.73
   1  -1   4  289.22   22.36
   1   1   4  258.84   17.60
   1  -1   5  241.64   19.67
   1  -1   5  215.82   23.18
   1   1   5  219.30   26.04
   1   1   5  207.01   18.35
   1   1   5  228.57   23.96
   1  -1   6  713.03   42.50
   1   1   6  698.60   35.74
   1   1   6  701.97   42.92
   1  -1   6  742.24   36.76
   1   1   7   76.59   18.59
   1  -1   7  105.26   20.61
   1   1   7   85.13   15.72
   1  -1   7  114.89   16.40
   1  -1   8 1375.97   33.05
   1   1   8 1378.05   43.84
   1  -1   8 1343.67   35.61
   1   1   8 1348.80   34.53
   1   1   8 1336.31   42.40
   1   1   8 1311.44   34.10
   1  -1   8 1379.19   39.18
   1  -1   8 1342.54   60.09
   1   1   8 1311.13   33.34
   1  -1   8 1334.17   38.74
   1  -1   8 1329.32   68.55
   1   1   8 1251.19   68.43
   1   1   8 1330.88   38.66
   1  -1   8 1267.24   33.95
   1   1   8 1377.41   60.68
   1   1   8 1322.16   42.45
   1  -1   8 1350.24   38.97
   1   1   8 1327.48   38.50
   1   1   8 1397.72   40.45
   1   1   9  679.54   25.33
   1  -1   9  685.64   26.58
   1   1   9  650.56   24.31
   1   1   9  722.58   30.04
   1  -1   9  762.38   25.73
   1   1   9  745.70   31.35
   1   1   9  714.61   55.21
   1  -1   9  696.00   26.24
   1  -1   9  767.32   56.89
   1  -1   9  722.96   29.68
   1  -1   9  711.97   29.84
   1   1   9  767.33   34.88
  -1  -1  -9  693.53   25.73
   1   1   9  728.72   26.16
   1   1   9  748.75   30.92
   1   1  10   54.66   10.67
   1   1  10   59.67    8.16
   1  -1  10   37.98    9.88
   1   1  10   54.28    8.17
   1   1  10   53.40    7.99
   1  -1  10   48.67    8.32
   1  -1  10   55.85    8.27
   1  -1  10   53.86    9.33
   1   1  10   56.37   10.65
   1  -1  10   52.50   10.03
  -1  -1 -10   42.89    6.83
   1  -1  11   28.19    9.58
   1  -1  11   30.93    6.92
   1   1  11   46.44    7.85
   1  -1  11   36.82    6.82
   1   1  11   49.18    9.89
   1   1  11   45.22   11.27
   1   1  11   40.96    7.66
   1  -1  11   41.37    9.40
   1  -1  11   42.93    7.95
   1  -1  12   37.76    7.76
   1   1  12   33.69    7.64
   1  -1  12   41.57    5.69
   1  -1  12   47.60    8.29
   1   1  12   36.90    8.34
   1   1  12   29.89    5.46
   1   1  13    1.78    3.11
   1  -1  13    0.98    3.36
   1   1  13    1.61    2.63
   1  -1  13   -3.12    3.02
  -1   2  13    4.12    2.21
  -1   2  13    1.42    3.55
   1   2 -13   -3.14    1.45
  -1  -2  13    4.76    3.97
  -1  -2  13    6.98    3.20
  -1  -2  13    1.75    3.71
   1   2 -13   -0.05    2.60
  -1   2  13    4.32    4.02
  -1   2  12  176.27   12.17
   1   2 -12  164.20   10.29
  -1   2  12  168.72   13.41
   1   2 -12  174.53   12.55
  -1  -2  12  177.35   12.55
   1  -2 -12  176.13   12.34
  -1  -2  12  173.35   13.39
  -1   2  12  175.10   12.22
  -1  -2  12  169.68   13.58
  -1  -2  11    8.74    6.67
   1   2 -11    4.79    5.37
  -1  -2  11   12.05    6.36
  -1   2  11    9.91    4.65
   1  -2 -11   -7.04    5.45
   1   2 -11    3.54    5.09
  -1   2  11   -1.54    4.73
  -1  -2  11    5.93    6.77
  -1   2  11   -2.52    5.72
  -1   2  10  473.90   23.36
  -1   2  10  489.98   27.89
  -1   2  10  535.22   30.55
  -1  -2  10  485.47   24.40
  -1   2  10  483.81   24.19
  -1  -2  10  480.29   23.72
   1  -2 -10  498.22   24.02
  -1  -2  10  509.15   22.18
  -1   2  10  516.48   22.86
  -1   2   9   13.58    6.09
  -1   2   9    9.37    5.60
   1  -2  -9   24.56    6.04
  -1  -2   9    6.18    4.19
  -1  -2   9  -13.43   12.80
  -1  -2   9    1.90    1.95
  -1   2   9    0.92    7.38
  -1  -2   9   -0.75    4.87
  -1  -2   9   14.78    6.48
  -1   2   9    9.40    9.38
  -1   2   9   31.71   16.38
  -1  -2   9   -2.53    5.63
  -1   2   9    2.87    5.64
  -1   2   8 1095.36   38.71
  -1  -2   8 1243.85   55.03
  -1  -2   8 1153.07   67.03
  -1   2   8 1054.50   35.55
  -1   2   8 1140.65   33.23
  -1  -2   8 1192.74   34.99
  -1   2   8 1253.49   32.70
  -1  -2   8 1164.72   34.05
  -1   2   8 1150.08   38.54
  -1   2   8 1218.18   35.08
   1  -2  -8 1153.77   33.47
  -1  -2   8 1177.97   31.08
  -1   2   8 1235.52   72.20
  -1   2   7   20.44   12.83
  -1  -2   7    0.54    5.27
  -1  -2   7  -14.02   15.41
  -1  -2   6   27.92    8.63
  -1   2   6   28.49   13.48
  -1  -2   6    5.15   11.20
  -1  -2   6   15.30    8.03
  -1  -2   5    5.91    7.40
  -1  -2   5    5.39   12.64
  -1  -2   5    6.59    5.58
  -1   2   5   -2.88   11.01
  -1  -2   4 4042.73   66.21
  -1  -2   4 3821.78   62.71
   1   2  -4 3826.99   70.90
  -1   2   4 3852.55   81.13
  -1  -2   4 3851.64   82.53
  -1  -2   3   27.58    7.51
   1   2  -3   23.06    8.39
  -1  -2   3   24.77    7.04
  -1   2   3   16.63   10.01
  -1  -2   2 6809.29   65.97
  -1   2   2 6875.64   79.09
   1   2  -2 6841.54   72.58
   1   2  -1   66.17    8.05
   1  -2  -1   63.93    7.45
  -1  -2   1   73.55    7.36
   1  -2  -1   68.00    7.07
  -1   2   1   72.53    8.18
   1   2   0  601.26   18.99
   1  -2   0  588.67   16.22
   1   2   0  574.45    9.13
  -1  -2   0  548.78    8.50
   1  -2   0  587.20   18.93
   1  -2   1 1566.50   31.01
  -1  -2  -1 1511.10   24.61
   1   2   1 1570.86   21.76
   1  -2   1 1575.47   27.99
   1   2   2 6354.86   79.97
   1   2   2 6219.23   57.37
   1  -2   2 6153.93   67.66
   1   2   2 6296.69   77.97
   1  -2   2 6152.45   64.40
   1  -2   2 6370.05   65.40
   1  -2   3   60.65   10.48
   1  -2   3   55.29    7.22
   1   2   3   61.58   11.89
   1  -2   3   65.16    9.32
   1   2   3   61.02   12.00
   1   2   3   59.91   11.39
   1  -2   4  839.66   36.35
   1   2   4  787.13   36.83
   1  -2   4  770.61   30.35
   1   2   4  762.68   39.62
   1   2   4  804.77   37.57
   1  -2   4  810.83   25.77
   1  -2   5   80.15   14.16
   1   2   5   78.29   17.18
   1  -2   5   70.65   11.44
   1   2   5   41.56   13.19
   1   2   5   65.90   10.70
   1  -2   6 1050.16   44.24
   1   2   6 1104.93   55.13
   1   2   6 1017.93   43.19
   1  -2   6 1039.19   50.86
   1   2   7   84.52   14.11
   1  -2   7   78.27   13.41
   1  -2   7  117.00   21.19
   1   2   7   95.22   22.13
   1   2   8    9.90    7.45
   1   2   8    9.11    7.88
   1  -2   8   -0.31    5.13
   1  -2   8   15.67    4.73
   1   2   8   18.90    7.27
   1   2   8   10.01    8.39
   1  -2   8    7.68    3.28
   1  -2   8   -0.64    3.26
   1   2   8    8.72    5.86
   1  -2   8   24.29    9.66
   1   2   8   -5.85    2.77
   1   2   8  -10.22    8.29
   1   2   8   25.57    8.90
   1   2   8  -17.11    4.19
   1  -2   8  -10.84    8.45
   1  -2   8   -1.51    4.00
   1  -2   8    3.50    4.53
   1   2   8   22.35   16.85
   1   2   8   27.79    7.77
   1   2   9  100.59   21.58
   1  -2   9  109.07   10.65
   1   2   9  106.44   15.34
   1   2   9  102.37   10.70
   1  -2   9   96.20   13.06
   1  -2   9  101.11   12.79
   1   2   9  113.20   15.08
   1   2   9   96.63    9.84
   1  -2   9   89.81   10.96
   1   2   9  103.52   10.90
   1  -2   9  104.57   11.08
   1   2   9   87.68   12.08
   1  -2   9  112.90   10.89
   1   2   9   96.83   12.14
   1   2   9  113.37   14.39
   1  -2  10   19.47    6.11
   1  -2  10   23.98    8.78
  -1  -2 -10   19.80    5.89
   1   2  10   23.04    8.26
   1   2  10   27.12    9.21
   1   2  10   35.29   12.61
   1   2  10   31.86    8.04
   1  -2  10   17.48    6.58
   1  -2  10   18.62    6.66
   1   2  10   27.60    5.40
   1  -2  10   16.27    7.96
   1   2  10   31.47    8.45
   1   2  11   -5.33    6.94
   1  -2  11    5.40    7.13
   1  -2  11   -1.53    6.90
   1  -2  11   10.89    6.49
  -1  -2 -11    5.78    6.40
   1   2  11   -2.16    7.02
   1  -2  11   -1.41    3.86
   1   2  11   -0.52    4.36
   1  -2  11   -0.02    5.77
   1  -2  12  735.63   23.60
   1  -2  12  720.64   23.68
   1   2  12  713.82   24.09
   1   2  12  708.07   23.30
   1  -2  12  683.82   17.62
   1   2  12  692.18   19.66
  -1   2 -12  640.33   18.82
   1   2  13   10.49    3.28
   1   2  13   18.89    4.25
   1   2  13   11.91    2.34
   1  -2  13   18.23    3.87
   1  -2  13   14.76    3.90
  -1  -3  13   19.84    5.09
  -1  -3  13   19.89    4.70
   1   3 -13   17.19    3.94
   1   3 -13   13.89    3.34
  -1  -3  13   20.45    4.10
  -1   3  13   18.53    4.81
  -1   3  13   12.71    2.72
   1  -3 -13   18.90    3.14
  -1   3  13   17.32    4.67
   1   3 -12   26.42    5.41
   1   3 -12   34.20    7.24
  -1   3  12   32.08    6.88
  -1  -3  12   42.74    7.23
  -1  -3  12   37.37    8.82
  -1   3  12   28.63    5.42
  -1  -3  12   28.98    7.31
  -1   3  12   43.83    8.04
   1  -3 -12   38.27    7.12
  -1   3  11  106.93   11.23
   1   3 -11   78.09   10.30
  -1   3  11   85.31   14.06
  -1  -3  11   85.78   11.13
   1  -3 -11   96.76   11.84
  -1  -3  11   81.24   11.72
   1   3 -11   86.28   11.28
  -1   3  11   76.60    9.76
  -1  -3  11   91.63   10.20
  -1   3  11   91.99   11.80
  -1  -3  10    8.36    4.87
  -1   3  10   20.32    6.62
  -1   3  10   11.66    7.04
  -1  -3  10   25.47    7.13
  -1   3  10   -1.39   10.07
  -1  -3  10   19.92    6.75
  -1   3  10   12.05   10.44
  -1   3  10    3.27    6.41
   1  -3 -10   21.08    6.95
  -1  -3   9   12.46    5.50
  -1   3   9   31.52   11.21
  -1   3   9   15.71   13.35
  -1   3   9   19.89    6.82
  -1  -3   9   11.97    4.70
  -1  -3   9   16.20    6.70
  -1  -3   9   21.11    5.13
  -1   3   9    8.03    2.88
   1  -3  -9   16.79    6.21
  -1   3   9   34.85   12.01
  -1  -3   9   10.65    4.50
  -1   3   9    8.88    7.38
  -1   3   9   23.54    5.95
  -1  -3   8  445.95   19.51
   1  -3  -8  422.16   20.28
  -1  -3   8  436.93   21.38
  -1   3   8  444.04   25.26
  -1  -3   8  428.34   19.35
  -1  -3   8  423.08   21.68
  -1   3   8  469.87   20.58
  -1   3   8  362.93   41.48
  -1  -3   8  409.31   31.65
  -1   3   8  456.99   25.70
  -1   3   8  401.45   20.53
  -1   3   8  423.05   20.10
  -1  -3   8  390.19   40.32
  -1  -3   8  460.13   18.92
  -1   3   8  473.59   24.17
  -1   3   7 1114.55   62.91
  -1  -3   7 1215.89   49.35
  -1  -3   7 1118.42   62.36
  -1  -3   6    6.56    6.79
  -1   3   6   -5.70   12.58
  -1  -3   6   26.88    7.09
  -1  -3   6    0.31   12.45
  -1  -3   5 2971.51   64.00
  -1   3   5 2869.39   82.27
  -1  -3   5 2842.44   81.01
  -1  -3   5 3044.50   68.68
  -1  -3   4  356.26   28.13
  -1  -3   4  345.10   21.12
   1   3  -4  386.92   23.68
  -1  -3   4  381.42   22.02
  -1   3   4  334.80   27.33
  -1  -3   3  101.30   11.34
  -1  -3   3   59.82   12.24
  -1   3   3   90.73   14.34
  -1  -3   3   77.30   10.89
   1   3  -3   83.46   10.89
  -1   3   3   87.78   11.00
  -1  -3   2  511.02   20.21
   1   3  -2  518.47   22.18
  -1   3   2  524.98   25.22
  -1  -3   2  551.57   23.43
  -1   3   2  480.57   11.26
  -1   3   2  551.37   18.21
  -1  -3   1 7801.95   80.03
  -1   3   1 7815.53   45.27
   1   3  -1 7961.43   77.28
   1  -3  -1 7822.91   70.33
  -1   3   1 7699.24   43.34
  -1  -3   1 8017.80   73.34
   1  -3  -1 8055.00   76.54
  -1   3   1 8069.47   81.07
  -1  -3   0  159.00   11.76
   1  -3   0  144.40    9.32
   1   3   0  151.40   12.21
   1  -3   0  125.67    5.81
   1  -3   0  145.61   12.36
  -1  -3   0  146.16   10.37
   1   3   1 2204.05   24.38
   1   3   1 2177.51   45.58
   1  -3   1 2098.22   32.38
  -1  -3  -1 2207.97   35.89
   1  -3   1 2179.34   42.38
  -1   3  -1 2129.21   24.23
   1  -3   1 2209.91   35.13
   1   3   2  739.77   30.80
   1  -3   2  700.28   23.48
   1   3   2  719.41   30.73
   1  -3   2  718.83   23.23
   1   3   2  711.66   29.13
   1  -3   2  737.04   26.19
  -1  -3  -2  758.39   18.15
   1  -3   3   28.40    7.51
   1   3   3   32.32   10.43
   1  -3   3   32.02    8.04
   1  -3   3   47.94    7.93
   1   3   3   26.40   10.52
   1   3   3   48.19   11.59
   1   3   4  114.51   17.22
   1   3   4   94.03   15.01
   1   3   4   83.77   17.20
   1  -3   4  104.29   15.70
   1  -3   4   98.00   11.99
   1  -3   4   95.24   11.24
   1  -3   5  626.75   26.93
   1   3   5  564.95   38.95
   1   3   5  610.11   39.03
   1   3   5  579.34   28.92
   1  -3   5  513.93   32.73
   1  -3   5  621.32   31.31
   1   3   6  327.31   34.71
   1  -3   6  335.66   29.36
   1   3   6  364.78   34.57
   1  -3   6  387.55   27.90
   1   3   6  364.96   25.92
   1   3   7  208.62   22.32
   1   3   7  249.29   30.86
   1  -3   7  246.21   27.30
   1  -3   7  223.93   23.20
   1   3   8  188.12   17.15
   1  -3   8  210.40   15.94
   1   3   8  199.21   16.67
   1   3   8  195.25   14.44
   1   3   8  164.10   12.14
   1  -3   8  197.26   23.20
   1   3   8  238.87   20.11
   1   3   8  183.34   15.63
   1  -3   8  207.61   16.43
   1   3   8  197.59   16.50
   1  -3   8  195.44   14.30
   1  -3   8  193.42   14.41
   1  -3   8  213.39   13.48
   1   3   8  178.04   21.68
   1   3   8  220.65   30.38
   1   3   8  232.34   19.88
   1  -3   8  201.58   13.54
   1   3   9  360.49   21.83
   1   3   9  383.03   19.89
   1  -3   9  340.00   18.72
   1   3   9  383.50   25.71
   1  -3   9  386.56   22.15
   1   3   9  387.00   26.33
   1  -3   9  323.22   19.15
   1  -3   9  358.58   20.97
   1  -3   9  358.21   17.93
   1   3   9  381.36   23.24
   1  -3   9  355.01   17.37
   1   3   9  347.39   21.70
   1   3   9  349.77   42.80
   1  -3  10   87.91   10.61
   1   3  10   63.29   11.74
   1   3  10   71.72   14.40
   1  -3  10   79.70    9.96
   1  -3  10   74.11   12.14
  -1  -3 -10   87.79   11.37
   1   3  10   73.47   12.41
   1  -3  10   82.11   11.25
   1  -3  10   67.71    8.48
   1   3  10   72.28   11.11
   1   3  10   85.02   10.54
   1  -3  10   81.49    9.55
   1  -3  11    2.90    7.42
   1  -3  11    5.02    6.38
   1   3  11    6.73    4.66
   1  -3  11   -3.86    6.56
   1   3  11    5.88    7.09
  -1  -3 -11    1.06    4.96
   1  -3  11    5.50    3.77
   1   3  11   -2.27    7.31
   1  -3  11    3.40    5.86
   1  -3  12   -5.72    1.52
   1   3  12   11.48    5.97
  -1   3 -12    7.63    4.19
  -1  -3 -12    2.89    2.80
   1  -3  12    9.61    4.82
   1   3  12    7.91    4.31
   1  -3  12    8.64    5.88
   1   3  12    5.21    5.19
   1  -3  12   13.48    5.90
   1  -3  13   17.81    3.46
   1   3  13   18.72    4.08
   1   3  13   17.16    3.34
   1  -3  13   18.23    3.67
   1   4 -13   24.94    4.75
  -1   4  13   26.32    4.49
  -1   4  13   30.44    5.25
   1  -4 -13   27.49    4.16
   1   4 -13   22.25    4.01
  -1  -4  13   31.01    4.26
  -1  -4  13   30.48    5.55
  -1  -4  13   24.14    4.89
   1  -4 -12    0.71    5.57
  -1   4  12    2.69    3.44
  -1   4  12    6.85    3.42
  -1  -4  12   -2.59    4.45
  -1  -4  12    2.17    6.09
   1   4 -12    0.82    5.09
  -1   4  12    5.67    5.43
   1   4 -12    8.42    5.31
  -1  -4  12    2.33    5.98
  -1   4  11  781.27   33.23
  -1   4  11  768.52   26.22
  -1   4  11  689.72   24.62
   1   4 -11  735.01   26.36
  -1  -4  11  744.51   28.23
   1  -4 -11  732.98   27.87
  -1   4  11  718.57   27.38
  -1  -4  11  757.52   25.26
   1   4 -11  748.92   28.36
  -1  -4  11  717.29   26.87
  -1  -4  10    2.07    4.16
   1  -4 -10    7.05    6.83
  -1  -4  10    1.37    5.50
  -1   4  10    9.91    6.74
  -1   4  10   -2.16    4.72
  -1   4  10    3.75    6.06
  -1  -4  10    7.06    6.59
  -1  -4  10   -0.59    6.16
  -1   4  10    8.49    9.67
  -1   4  10    2.85    9.14
  -1   4   9   61.62    9.81
  -1   4   9   81.87   10.91
  -1   4   9   73.04   20.51
  -1   4   9   71.13   14.60
  -1  -4   9   81.21   17.57
  -1  -4   9   55.37    8.38
  -1  -4   9   69.95    9.15
  -1   4   9   66.15   11.12
  -1  -4   9   64.49   10.44
  -1  -4   9   67.04    8.66
  -1   4   9   76.61   10.14
   1  -4  -9   80.60   10.84
  -1   4   9   64.62   12.51
  -1  -4   9   70.21   11.10
  -1   4   8  132.76   14.22
  -1  -4   8  166.44   12.36
  -1  -4   8  148.43   21.03
  -1  -4   8  190.81   13.33
  -1   4   8  143.39   15.97
  -1   4   8  180.48   13.22
  -1  -4   8  177.74   13.44
  -1  -4   8  160.07   11.81
  -1   4   8  156.73   12.46
  -1  -4   8  160.34   13.58
   1  -4  -8  172.78   13.92
  -1   4   8  181.49   14.01
  -1   4   8  180.89   30.68
  -1  -4   8  160.60   14.17
  -1  -4   7  116.47   18.64
  -1  -4   7  118.97   15.74
  -1   4   7  104.25   24.23
  -1  -4   6  232.48   22.93
  -1  -4   6  207.24   18.49
  -1   4   6  216.05   28.15
  -1  -4   6  187.28   20.16
  -1  -4   5 3984.11   81.23
  -1  -4   5 4035.63   81.48
  -1   4   5 3873.29   98.40
   1   4  -5 3958.57   82.44
  -1  -4   4 2879.82   65.09
  -1  -4   4 3026.38   63.08
   1   4  -4 2992.99   66.14
  -1   4   4 2811.95   75.91
  -1  -4   3    6.84    5.92
  -1   4   3   13.80   10.16
  -1  -4   3    5.83    7.05
  -1   4   3   -1.43    5.80
   1   4  -3    7.07    6.74
  -1   4   2 3293.39   66.04
  -1  -4   2 3369.97   54.40
  -1   4   2 3232.90   36.03
  -1  -4   2 3327.68   36.17
  -1  -4   2 3275.54   61.94
   1   4  -2 3346.10   58.46
  -1   4   2 3452.74   47.15
   1  -4  -2 3381.15   56.37
  -1   4   1 5056.93   48.57
  -1   4   1 4966.08   43.71
   1  -4  -1 5046.85   68.58
   1   4  -1 5099.79   69.99
  -1  -4   1 4980.09   71.59
  -1  -4   1 5002.64   63.01
  -1   4   0   30.41    4.62
   1  -4   0   24.21    5.19
   1  -4   0   22.31    7.25
  -1  -4   0   29.60    7.68
   1   4   0   28.94    8.07
   1   4   0   26.57    8.68
  -1  -4   0   33.32    6.76
   1   4   0   24.09    8.89
   1  -4   0   30.86    3.73
   1  -4   1  881.04   22.30
   1  -4   1  954.27   24.96
   1  -4   1  990.81   32.41
   1   4   1  928.85   14.43
  -1   4  -1  939.68   21.35
   1   4   1  965.09   33.33
   1   4   1  982.93   33.08
  -1  -4  -1 1014.31   28.82
   1   4   1  990.89   34.27
   1  -4   2 1208.98   37.22
   1  -4   2 1205.51   31.88
   1   4   2 1172.95   41.75
   1   4   2 1190.77   39.82
  -1   4  -2 1118.09   19.19
  -1  -4  -2 1243.65   28.72
   1   4   2 1231.12   42.13
   1  -4   2 1202.88   31.18
   1   4   3  963.00   42.02
   1   4   3  961.78   38.93
   1  -4   3  885.53   30.43
   1  -4   3  930.02   34.14
   1   4   3  908.04   40.36
  -1  -4  -3  876.25   18.94
   1  -4   3  834.35   31.30
   1  -4   4  159.52   15.06
   1   4   4  161.07   20.42
   1   4   4  161.69   20.71
   1   4   4  166.98   19.03
   1  -4   4  159.94   15.05
   1   4   5 4642.42  110.02
   1  -4   5 4861.30   87.22
   1   4   5 4846.49  114.10
   1   4   5 4574.58   80.71
   1  -4   5 4711.30   82.88
   1   4   6   96.23   17.77
   1  -4   6  122.79   17.22
   1   4   6  101.01   21.12
   1   4   6  114.98   16.34
   1   4   7   76.32   10.10
   1  -4   7   55.95    8.83
   1   4   7   46.63    7.48
   1   4   7   34.18    8.16
   1  -4   7   63.30   12.70
   1   4   7   85.36   13.67
   1  -4   7   45.62    7.91
   1  -4   7   75.23    9.74
   1   4   7   47.02   10.29
   1   4   7   70.04   18.71
   1  -4   7   60.54    8.41
   1  -4   7   49.16    8.65
   1   4   8   -0.90    6.19
   1  -4   8    9.18    5.06
   1  -4   8   -8.89    6.67
   1   4   8   30.52   11.75
   1  -4   8  -16.30    8.49
   1   4   8   -1.74    8.94
   1  -4   8    9.16    4.71
   1  -4   8   -4.70    2.87
   1   4   8   -0.66    2.27
   1   4   8   -0.27    2.60
   1  -4   8   -4.42    5.73
   1  -4   8    2.50    4.19
   1   4   8   -3.81    8.51
   1   4   8    6.27    5.63
   1   4   8  -12.90    9.90
   1  -4   9  524.88   25.35
   1  -4   9  547.69   25.85
   1  -4   9  547.58   24.61
   1  -4   9  562.97   24.52
   1   4   9  517.29   29.20
   1   4   9  549.45   27.63
   1   4   9  543.33   30.94
   1   4   9  564.82   24.21
   1   4   9  549.06   26.93
   1  -4   9  537.24   20.89
   1   4   9  522.23   26.14
   1  -4   9  522.66   21.95
   1  -4  10   20.78    9.10
  -1  -4 -10   15.35    7.45
   1  -4  10   27.59    8.51
   1  -4  10   20.24    5.44
   1   4  10    9.96    6.49
   1  -4  10   40.61    7.11
   1   4  10   17.23   10.97
   1   4  10   22.22    8.44
   1   4  10   18.52    9.11
   1  -4  10   27.88    6.04
   1  -4  10   10.32    6.57
   1   4  10   27.73    7.36
   1   4  10   33.58   11.56
   1  -4  11  720.05   26.26
   1   4  11  744.35   28.19
   1   4  11  772.33   24.28
   1  -4  11  717.57   26.51
   1  -4  11  742.89   20.80
   1  -4  11  695.54   23.15
   1   4  11  716.19   26.75
   1  -4  11  680.02   20.26
   1   4  11  710.11   26.51
  -1  -4 -11  737.26   25.41
   1   4  12   85.97    9.32
  -1   4 -12   77.36    7.84
   1   4  12   84.96    7.28
   1  -4  12   84.15    8.60
   1   4  12   85.17    8.65
  -1  -4 -12   89.00    7.51
   1  -4  12   73.93    7.86
   1  -4  13   20.64    3.46
   1  -4  13   14.82    2.85
   1   4  13   17.33    3.23
   1   5 -13    7.98    3.10
  -1  -5  13    9.34    2.75
  -1  -5  13    3.79    4.09
   1   5 -13    2.12    3.14
  -1   5  13    8.99    3.48
  -1   5  13    2.21    2.08
   1  -5 -13    0.14    2.63
   1   5 -12  254.34   13.50
   1  -5 -12  249.63   14.85
   1   5 -12  226.73   13.95
  -1  -5  12  251.01   12.62
  -1  -5  12  266.06   14.70
  -1   5  12  239.21   13.30
  -1   5  12  244.29   13.05
  -1  -5  12  257.78   15.00
  -1   5  11    3.87    5.00
  -1  -5  11   11.86    6.95
   1  -5 -11   -1.15    6.89
  -1   5  11   -3.94    3.53
  -1  -5  11   -1.33    5.21
  -1  -5  11   -2.14    6.63
  -1   5  11    3.60   10.73
   1   5 -11   -0.84    6.51
   1   5 -11    3.80    7.40
  -1   5  11   -2.19    9.74
  -1   5  11   -0.64    5.37
  -1  -5  10   43.21    8.88
  -1   5  10   47.58   12.38
   1  -5 -10   48.41    7.90
  -1   5  10   35.63    7.83
   1  -5 -10   34.74    9.10
  -1   5  10   40.56   12.60
  -1  -5  10   38.75    9.84
  -1  -5  10   34.32    6.14
  -1   5  10   39.12   10.46
  -1  -5  10   34.28    8.33
  -1  -5  10   33.19    6.49
  -1   5  10   52.92    7.55
  -1   5  10   46.41    9.27
  -1   5   9  379.52   26.02
  -1   5   9  387.69   23.32
  -1   5   9  438.84   48.15
  -1   5   9  357.98   19.58
  -1  -5   9  409.36   19.44
  -1   5   9  388.08   21.23
  -1   5   9  355.33   24.19
  -1  -5   9  380.62   19.35
  -1  -5   9  385.45   21.96
  -1   5   9  406.69   20.93
  -1  -5   9  356.71   21.22
  -1  -5   9  396.67   19.04
   1  -5  -9  378.44   21.87
  -1   5   8 1448.37   37.65
  -1  -5   8 1412.21   39.21
  -1  -5   8 1463.32   40.31
  -1  -5   8 1403.05   35.09
  -1   5   8 1254.26   34.68
   1  -5  -8 1418.87   38.57
  -1   5   8 1580.61   85.62
  -1  -5   8 1474.63   35.90
  -1  -5   8 1381.87   57.68
  -1  -5   8 1410.03   35.60
  -1   5   8 1385.69   37.99
  -1   5   8 1531.10   43.79
  -1   5   8 1487.57   47.08
  -1  -5   7   68.29   11.79
  -1  -5   7  113.62   11.48
  -1  -5   7   68.00   14.12
  -1  -5   7  104.35   11.15
  -1   5   7   95.63   26.04
  -1  -5   6   46.45   10.26
  -1  -5   6   74.67   11.70
  -1   5   6   49.99   14.70
  -1  -5   6   42.35   13.08
  -1  -5   5  217.89   16.76
  -1  -5   5  209.39   19.36
  -1  -5   5  226.57   22.23
   1   5  -5  246.90   21.32
  -1   5   5  239.09   27.30
  -1   5   4  324.60   23.28
  -1  -5   4  342.29   22.84
  -1   5   4  360.44   30.86
  -1  -5   4  344.98   18.39
  -1  -5   4  309.96   23.98
   1   5  -4  349.52   24.57
  -1  -5   3   36.76    5.63
   1   5  -3   41.76    9.56
  -1   5   3   44.97    6.60
  -1   5   3   52.23    9.46
  -1  -5   3   42.17   10.90
  -1   5   3   45.78   14.87
  -1  -5   3   36.30    9.62
  -1   5   2   90.13    8.89
  -1   5   2   73.50    7.53
  -1  -5   2   81.69   13.42
  -1   5   2   74.82   14.08
  -1  -5   2   71.95   10.23
  -1  -5   2   77.95    5.62
   1  -5  -2   76.51   11.40
   1   5  -2   75.98   11.45
  -1  -5   1  269.54   20.40
  -1  -5   1  293.30   17.04
   1   5  -1  272.82   21.50
  -1   5   1  311.91   14.56
  -1   5   1  311.27   13.64
   1  -5  -1  297.77   19.63
   1   5  -1  281.03   19.16
   1   5   0  569.78   27.00
   1   5   0  551.04   27.57
   1  -5   0  565.55   14.63
   1   5   0  506.95   25.49
  -1  -5   0  596.34   27.05
  -1  -5   0  559.34   23.09
   1  -5   0  544.53   20.35
  -1   5   0  580.02   18.15
   1  -5   0  552.27   27.10
   1  -5   1  405.99   23.74
  -1  -5  -1  426.92   21.42
   1  -5   1  409.24   17.52
  -1   5  -1  430.15   17.54
   1   5   1  419.20   24.97
   1   5   1  428.01   25.51
   1   5   1  436.84   24.88
   1  -5   1  432.77   16.74
   1  -5   2 4142.07   61.34
   1   5   2 4073.33   43.50
   1  -5   2 3973.08   74.53
   1  -5   2 3875.85   58.47
   1   5   2 3985.67   83.44
  -1   5  -2 4032.45   46.35
   1   5   2 4050.28   80.50
   1   5   2 3998.69   77.00
  -1  -5  -2 4094.60   60.62
   1  -5   3  367.57   20.76
   1  -5   3  404.40   25.21
   1   5   3  367.60   30.41
   1  -5   3  363.75   21.98
   1   5   3  379.83   26.27
   1   5   3  396.86   28.69
  -1  -5  -3  393.17   16.46
   1   5   4   13.31   13.46
   1  -5   4    7.94    6.29
   1   5   4   18.49    8.96
   1   5   4   19.65   11.18
   1  -5   4   20.29    6.75
   1  -5   4    7.04    7.83
   1   5   4   10.25    6.24
   1   5   5  128.67   21.32
   1   5   5  116.34   16.71
   1   5   5  125.64   20.96
   1  -5   5  121.88   15.64
   1  -5   5  124.79   14.10
   1   5   5  107.00   14.26
   1   5   6  649.91   48.13
   1   5   6  582.39   33.34
   1  -5   6  612.72   35.51
   1   5   6  647.99   49.56
   1  -5   7  294.50   26.98
   1  -5   7  296.75   18.10
   1   5   7  232.26   32.89
   1   5   7  276.76   26.17
   1  -5   7  312.89   18.63
   1  -5   7  320.81   17.18
   1   5   7  298.13   18.98
   1  -5   7  281.44   16.97
   1   5   7  324.23   20.41
   1   5   7  338.11   20.33
   1   5   7  294.15   18.77
   1  -5   7  291.77   17.34
   1   5   8  676.71   34.11
   1  -5   8  700.05   25.86
   1  -5   8  643.65   26.44
   1   5   8  699.27   29.66
   1  -5   8  684.62   27.60
   1   5   8  664.17   28.53
   1   5   8  666.13   28.94
   1  -5   8  709.21   23.03
   1  -5   8  632.79   26.96
   1   5   8  745.05   44.97
   1  -5   8  722.88   45.28
   1  -5   8  622.86   27.07
   1   5   8  700.08   32.80
   1   5   8  735.20   58.22
   1   5   9  103.68   14.55
   1  -5   9   90.15   11.48
   1   5   9  109.93   15.88
   1  -5   9  108.53   10.71
   1  -5   9   89.80   12.05
   1   5   9   86.58   12.03
   1  -5   9  111.19   11.81
   1   5   9  114.55   16.71
   1   5   9   92.61   11.35
   1  -5   9  104.50    9.45
   1  -5   9  108.55   12.84
   1   5   9   90.83   13.48
   1  -5  10   -6.03    7.16
   1  -5  10    2.23    5.01
   1   5  10    0.31    6.63
   1   5  10   -7.87    8.60
   1  -5  10   -2.25    6.84
  -1  -5 -10   -0.86    6.09
   1   5  10    1.15    7.06
   1  -5  10    5.44    6.31
   1   5  10    2.19    6.04
   1  -5  10    0.54    2.91
   1   5  10    2.53    6.56
   1  -5  10  -10.95    7.11
   1   5  10  -12.27   11.04
  -1  -5 -11    9.44    6.25
   1   5  11   12.04    6.17
   1   5  11   19.76    6.12
   1   5  11   15.47    8.82
   1  -5  11   16.43    7.51
   1   5  11   14.95    7.53
   1   5  11    1.72    8.35
   1  -5  11   19.29    6.64
   1  -5  11   15.02    6.71
   1  -5  11   13.29    5.43
   1   5  12  106.11    8.26
  -1   5 -12  103.26    8.34
   1   5  12  130.47    8.51
  -1  -5 -12  126.50    9.07
   1   5  12  125.42   10.27
   1  -5  12  134.21    9.83
   1  -5  12  137.10    9.76
   1   6 -13   17.55    3.21
  -1   6  13   23.26    3.50
   1  -6 -13   24.54    3.46
   1   6 -13   14.71    3.30
  -1  -6  13   18.46    3.54
  -1   6  12  189.14   13.80
  -1   6  12  213.49   11.89
  -1  -6  12  198.42   12.57
  -1   6  12  195.41   11.40
   1   6 -12  192.09   11.48
   1  -6 -12  200.49   12.94
  -1  -6  12  214.86   12.72
   1   6 -12  204.29   13.35
  -1  -6  12  192.70   10.24
   1  -6 -11  234.86   14.98
  -1  -6  11  239.16   14.00
   1   6 -11  215.65   16.64
  -1  -6  11  239.87   16.49
  -1   6  11  235.24   15.02
   1  -6 -11  248.85   16.94
  -1   6  11  207.41   12.68
   1   6 -11  237.10   15.54
  -1   6  11  232.25   19.35
  -1   6  11  254.15   15.75
  -1   6  11  251.90   20.05
  -1  -6  11  227.25   16.49
   1  -6 -10  123.98   13.07
  -1  -6  10  118.35   11.10
  -1   6  10  114.85   16.55
  -1   6  10  131.08   12.35
  -1   6  10  118.08   12.15
  -1  -6  10  118.54   12.92
  -1  -6  10  129.67   11.28
  -1   6  10  126.46   16.96
   1  -6 -10  115.85   13.43
  -1  -6  10  125.28   13.53
  -1   6  10  118.01   10.80
  -1   6  10   99.47   13.59
  -1   6   9   50.75   13.08
  -1   6   9   56.54    8.32
   1  -6  -9   61.38   11.29
  -1   6   9   43.24   10.75
  -1  -6   9   40.70   10.39
  -1   6   9   47.79    8.54
  -1   6   9   53.45   12.61
  -1  -6   9   59.41    8.26
  -1  -6   9   60.91   10.45
  -1   6   9   49.85    8.39
  -1  -6   9   51.30    7.98
  -1  -6   9   53.44    8.34
  -1   6   8  209.52   33.63
  -1  -6   8  230.13   15.52
  -1   6   8  205.25   14.88
  -1   6   8  200.68   19.65
  -1   6   8  184.93   14.56
  -1  -6   8  215.40   15.04
  -1   6   8  211.94   17.56
  -1  -6   8  192.74   13.86
  -1  -6   8  233.97   17.11
  -1  -6   8  223.32   16.69
   1  -6  -8  214.90   16.79
  -1   6   8  239.39   16.48
  -1   6   7  -16.00    6.20
  -1  -6   7   12.39    4.60
  -1   6   7   -2.76    8.03
  -1  -6   7   -7.94    7.16
  -1  -6   7   -2.03    3.43
  -1  -6   7   -7.78    2.83
  -1   6   7  -10.19    5.48
  -1  -6   7    4.71    4.18
  -1  -6   7    2.54    3.99
  -1  -6   7   12.72   13.52
  -1  -6   6  163.47   20.01
  -1  -6   6  152.06   20.09
  -1   6   6  158.40   24.81
  -1  -6   6  182.23   17.45
   1   6  -5   54.51   12.96
  -1  -6   5   69.99   12.19
  -1   6   5   70.17   16.46
  -1  -6   5   49.48   11.07
  -1  -6   5   65.19    9.16
  -1   6   4 3187.96   90.31
  -1  -6   4 3165.46   80.51
  -1   6   4 3241.87   71.56
   1   6  -4 3359.87   76.94
  -1  -6   4 3211.32   70.86
  -1  -6   4 3194.48   54.60
  -1  -6   3   58.73    6.30
   1  -6  -3   72.47   11.01
  -1  -6   3   63.22   10.87
   1   6  -3   73.63   11.57
  -1   6   3   65.82   16.12
  -1  -6   3   61.06   13.75
  -1   6   3   67.24   11.09
  -1   6   2 3852.64   58.12
  -1  -6   2 3580.93   64.53
  -1   6   2 3726.41   84.91
  -1   6   2 3862.48   54.71
   1   6  -2 3722.77   72.64
   1  -6  -2 3865.48   73.35
  -1  -6   2 3754.59   80.43
  -1   6   1   40.19    5.56
  -1  -6   1   31.31    7.15
   1   6  -1   27.09    9.19
   1   6  -1   33.14   10.45
  -1  -6   1   35.68   11.00
   1  -6  -1   26.61    2.36
  -1   6   1   26.52    6.32
   1   6  -1   34.05    8.30
   1  -6  -1   44.31   10.52
   1  -6   0  123.69   10.98
  -1  -6   0  124.28   12.67
   1   6   0  128.67   15.34
   1   6   0  119.06   15.30
   1  -6   0  133.86    8.25
  -1   6   0  115.66    9.88
   1   6   0  125.44   14.91
  -1  -6   0  128.20   15.56
   1  -6   0  117.28   14.92
   1  -6   1   78.44    8.64
   1   6   1   76.73   12.85
   1  -6   1   84.14   13.77
   1   6   1  109.48   15.31
   1  -6   1   87.23    8.41
  -1  -6  -1   90.09   10.58
  -1  -6  -1   74.09   11.29
   1   6   1  109.01   14.73
  -1   6  -1   82.10    9.47
   1   6   2 2263.18   69.42
   1   6   2 2189.76   29.04
   1  -6   2 2283.44   46.69
   1   6   2 2268.46   61.86
   1  -6   2 2168.32   61.05
   1   6   2 2293.42   64.90
  -1  -6  -2 2253.45   51.15
   1  -6   2 2275.00   47.60
  -1   6  -2 2308.93   41.40
   1  -6   3  337.56   21.01
   1   6   3  354.61   26.28
   1  -6   3  326.60   25.78
   1   6   3  347.39   30.46
   1  -6   3  340.97   21.93
  -1  -6  -3  369.59   19.49
   1   6   3  355.62   16.23
   1   6   3  325.62   28.04
   1  -6   4  911.79   36.98
   1   6   4  932.87   44.96
   1   6   4  890.87   30.74
   1   6   4  913.31   48.59
   1  -6   4  917.44   42.63
   1   6   4  963.06   52.51
   1  -6   4  818.06   37.71
   1   6   5 2441.43   58.84
   1  -6   5 2343.68   70.42
   1   6   5 2414.69   85.50
   1   6   5 2374.91   75.46
   1   6   5 2341.52   86.91
   1  -6   5 2367.63   65.19
   1   6   6  615.03   34.02
   1   6   6  571.97   47.19
   1  -6   6  640.14   37.49
   1   6   6  641.22   50.29
   1  -6   7  250.25   16.09
   1   6   7  249.98   18.10
   1   6   7  236.21   17.08
   1  -6   7  254.68   16.78
   1  -6   7  239.53   16.18
   1  -6   7  254.77   16.93
   1  -6   7  274.86   18.01
   1   6   7  230.58   17.29
   1  -6   7  247.12   26.03
   1   6   7  220.68   35.94
   1   6   8   52.81   19.16
   1   6   8   61.28   12.26
   1   6   8   90.09   11.98
   1  -6   8   61.31   19.34
   1   6   8   56.25   10.26
   1   6   8   48.38   13.14
   1  -6   8   55.84    9.82
   1  -6   8   61.06   10.03
   1  -6   8   56.47    8.83
   1  -6   8   74.09   10.14
   1  -6   8   75.22    7.58
   1  -6   8   74.08   10.70
   1  -6   9  360.73   16.59
   1  -6   9  320.10   18.12
   1   6   9  380.73   20.43
   1   6   9  357.15   23.26
   1  -6   9  373.80   21.13
   1  -6   9  385.74   20.59
   1   6   9  334.55   20.99
   1   6   9  350.86   26.10
   1  -6   9  379.82   21.72
   1   6   9  342.64   24.53
   1   6   9  349.39   21.43
   1  -6   9  363.07   20.71
   1   6  10   -0.20   10.58
   1   6  10   -4.42    6.47
   1   6  10   10.39    6.00
   1   6  10   -3.75    6.36
   1   6  10    2.86    9.54
   1  -6  10    1.42    6.78
   1  -6  10    2.94    7.00
   1   6  10   -3.46    7.15
   1  -6  10    0.52    6.65
   1  -6  10    0.26    4.77
  -1  -6 -10   -5.23    5.74
   1   6  11  119.81   14.37
   1  -6  11  132.55   11.76
   1   6  11  135.32   12.55
   1   6  11  157.21   11.55
   1   6  11  132.54   12.62
   1  -6  11  143.48   11.86
   1  -6  11  126.39    9.61
   1   6  11  130.19   11.40
  -1  -6 -11  134.37   12.06
   1   6  12  389.49   12.95
   1  -6  12  377.05   14.53
  -1   6 -12  366.23   14.45
   1   6  12  393.27   14.99
  -1  -6 -12  380.67   14.18
   1  -6  12  410.07   14.33
  -1   6 -12  333.45   11.48
   1   6  12  351.29   13.07
  -1   7  12   38.46    5.08
   1  -7 -12   44.13    7.51
   1   7 -12   43.25    6.61
  -1  -7  12   41.18    6.49
   1   7 -12   37.39    6.30
  -1  -7  12   45.64    5.43
  -1   7  12   35.45    5.95
  -1   7  12   43.71    8.00
  -1  -7  11  231.09   15.66
  -1   7  11  242.03   14.23
  -1   7  11  196.12   17.87
  -1   7  11  226.91   18.33
   1   7 -11  211.54   14.49
  -1   7  11  229.82   13.94
   1  -7 -11  239.76   15.86
  -1  -7  11  231.94   12.85
   1  -7 -11  246.73   15.21
  -1  -7  11  254.74   15.65
   1   7 -11  197.64   14.93
  -1  -7  10  114.58   11.09
  -1  -7  10  125.06   12.96
  -1   7  10  109.51   15.86
  -1   7  10  108.14   12.94
  -1  -7  10  118.94   13.29
  -1   7  10  124.76   12.00
   1  -7 -10  120.74   13.87
  -1   7  10  116.87   15.54
  -1   7  10  130.56   12.25
  -1  -7  10  117.88   11.33
   1  -7 -10  108.95   13.92
  -1  -7   9   -4.60    7.94
  -1   7   9    6.47    6.02
   1  -7  -9   13.97    8.94
  -1  -7   9    5.41    6.15
  -1  -7   9    4.64    6.68
  -1   7   9   -4.32    8.29
  -1  -7   9    4.74    5.28
  -1   7   9   -3.84   10.39
  -1   7   9   -5.65    5.46
  -1   7   8   84.99   10.98
  -1  -7   8  103.49   10.55
  -1  -7   8   97.74   11.35
  -1  -7   8  103.56   11.27
  -1   7   8  100.96   13.03
  -1  -7   8   92.38   12.01
   1  -7  -8   78.11   11.78
  -1   7   8   81.22   23.66
  -1   7   7  880.02   62.64
   1  -7  -7  933.22   29.80
  -1  -7   7  973.24   32.89
  -1   7   7  888.52   29.78
  -1  -7   7  982.89   55.74
  -1  -7   7  958.47   29.69
  -1  -7   7  894.93   31.69
  -1  -7   7  925.26   29.83
  -1  -7   7  894.52   28.20
  -1  -7   6   40.17   12.77
  -1  -7   6   39.02    7.42
  -1  -7   6   31.53    9.49
  -1  -7   6   55.33    7.85
  -1  -7   6   47.37    7.90
  -1  -7   5  700.14   42.75
  -1   7   5  752.43   51.51
  -1  -7   5  748.28   40.18
  -1  -7   4  688.88   35.05
  -1   7   4  665.04   45.29
  -1  -7   4  652.46   40.19
   1   7  -4  725.40   38.61
  -1  -7   3 1241.49   52.45
  -1   7   3 1264.79   57.09
  -1  -7   3 1297.63   43.81
   1   7  -3 1310.95   49.20
   1  -7  -3 1328.33   46.92
   1  -7  -2 1816.30   55.39
  -1   7   2 1822.62   64.61
   1   7  -2 1859.85   64.79
  -1   7   2 1918.91   43.04
   1   7  -2 1765.20   54.55
  -1  -7   2 1790.10   48.06
  -1  -7   2 1808.61   60.83
  -1  -7   1 1969.01   48.38
  -1   7   1 1985.26   47.14
  -1  -7   1 2048.10   62.12
  -1   7   1 2087.10   42.38
   1   7  -1 2061.15   60.37
   1  -7  -1 2163.82   61.34
   1   7  -1 2070.86   64.67
   1   7  -1 2086.85   59.75
   1   7   0    7.10    8.78
   1  -7   0    2.12    5.90
  -1   7   0    5.54    5.93
   1   7   0    0.85    8.71
  -1  -7   0   11.90    4.96
   1   7   0    4.73    9.04
   1  -7   0    8.80    3.06
  -1   7   0   -0.92    2.21
   1  -7   0   -0.03    3.75
  -1   7   0    4.86    3.87
  -1  -7   0    8.14    6.86
  -1  -7  -1 1114.79   41.81
   1   7   1 1056.05   45.74
   1   7   1 1024.71   44.25
   1  -7   1 1016.48   44.30
   1  -7   1 1071.32   29.33
   1   7   1 1065.23   45.04
  -1  -7  -1 1052.21   35.37
   1  -7   1 1053.75   31.24
  -1   7  -1 1105.60   35.30
  -1   7  -1 1080.48   35.13
  -1   7  -2  354.19   18.63
   1   7   2  358.69   28.05
   1  -7   2  365.51   19.82
   1  -7   2  402.73   21.32
  -1  -7  -2  372.93   23.51
  -1  -7  -2  353.29   21.28
   1   7   2  342.87   29.12
   1   7   2  355.60   27.92
   1  -7   2  352.90   27.57
   1   7   2  365.90   31.48
   1  -7   3  454.54   26.09
   1  -7   3  476.14   24.75
  -1  -7  -3  463.87   23.98
   1   7   3  431.25   32.63
   1   7   3  474.27   32.29
   1   7   3  488.07   38.15
   1  -7   3  472.05   33.20
   1   7   4  687.07   39.78
   1   7   4  601.68   41.20
   1  -7   4  670.64   32.33
   1   7   4  639.06   46.67
   1  -7   4  665.03   39.56
   1  -7   4  535.21   31.61
   1  -7   5  254.78   22.75
   1   7   5  268.67   29.03
   1   7   5  294.56   26.78
   1   7   5  227.84   31.05
   1  -7   5  245.60   25.88
   1  -7   6  140.12   13.67
   1  -7   6  136.48   12.08
   1  -7   6  121.26   17.01
   1   7   6  143.55   23.59
   1  -7   6  116.69   11.38
   1   7   6  136.08   13.09
   1   7   6  142.18   23.18
   1  -7   6  138.45   12.48
   1  -7   6  125.65   11.54
   1   7   6  108.94   11.73
   1  -7   7  -12.27    7.68
   1  -7   7   -6.02    6.00
   1   7   7   -9.11   10.24
   1  -7   7   -6.16    6.57
   1   7   7   -2.38    5.88
   1  -7   7  -18.13    7.43
   1   7   7   15.38    7.26
   1   7   7   -1.09    5.20
   1  -7   7   15.12    7.09
   1   7   7   34.36   13.53
   1  -7   7    4.24    5.58
   1   7   8   30.33   10.90
   1  -7   8   31.81    8.27
   1  -7   8   31.85    8.88
   1  -7   8   34.62    8.41
   1  -7   8   31.47    8.09
   1   7   8   41.67    9.81
   1   7   8   38.22   10.81
   1  -7   8   41.55    8.66
   1  -7   9  658.58   26.37
   1  -7   9  680.18   27.51
   1   7   9  656.81   25.93
   1  -7   9  695.55   27.56
   1   7   9  709.11   34.79
   1   7   9  695.63   28.30
   1   7   9  718.03   29.88
   1  -7   9  708.79   26.19
   1   7   9  656.47   30.27
   1   7   9  679.51   32.69
   1  -7  10  153.24   13.01
   1   7  10  170.40   13.46
   1   7  10  171.27   18.72
   1  -7  10  145.62   13.19
   1   7  10  161.13   13.51
   1   7  10  142.55   13.46
   1  -7  10  145.94   13.18
   1   7  10  156.07   17.20
   1  -7  10  144.41   11.86
   1   7  10  147.77   15.05
  -1  -7 -10  151.77   13.95
   1   7  11    4.39    8.90
   1   7  11    1.84    5.47
   1   7  11   -0.74    4.16
   1  -7  11    3.49    4.49
   1   7  11    6.98    4.63
   1  -7  11   -5.46    4.30
  -1  -7 -11   -3.78    4.46
   1  -7  11    7.10    5.02
   1   7  11    5.59    5.30
  -1  -7 -11   -3.86    5.98
   1   7  12   17.40    2.77
  -1  -7 -12   21.40    4.53
   1   7  12   15.47    4.15
   1   7  12   16.24    3.62
   1  -7  12   19.56    3.72
  -1   7 -12   21.31    4.60
  -1   7 -12   18.47    2.87
   1   8 -12    0.93    3.00
  -1  -8  12    0.82    3.23
  -1  -8  12   -1.63    1.39
   1  -8 -12    1.52    3.41
  -1   8  12    0.81    3.00
  -1   8  12   -2.16    4.71
   1   8 -12    2.01    4.32
   1   8 -12   -3.78    3.61
  -1   8  11  268.51   18.98
  -1   8  11  275.22   14.06
  -1   8  11  261.68   18.26
   1   8 -11  271.48   16.28
  -1  -8  11  249.90   12.44
  -1  -8  11  265.26   15.16
   1  -8 -11  275.73   15.89
  -1   8  11  254.43   13.26
   1  -8 -11  265.20   16.00
   1   8 -11  280.73   15.78
   1  -8 -10   56.00   11.32
  -1   8  10   37.90   11.72
   1  -8 -10   50.71    9.11
  -1   8  10   32.81   10.99
  -1   8  10   47.10    8.62
  -1  -8  10   47.76   10.27
  -1  -8  10   36.82    7.15
  -1  -8  10   50.35    9.69
  -1   8  10   50.12    8.26
  -1   8  10   33.32    9.01
  -1   8   9    9.08    5.04
  -1   8   9   11.27    5.55
  -1  -8   9    6.10    6.12
  -1   8   9   16.58   10.15
  -1   8   9    5.37    6.11
  -1  -8   9   10.08    7.94
  -1  -8   9    3.23    8.13
   1  -8  -9   12.25    8.44
  -1  -8   9    6.65    5.24
  -1   8   8  480.07   26.06
  -1  -8   8  568.93   24.03
  -1  -8   8  540.38   25.86
   1  -8  -8  553.08   25.54
  -1   8   8  516.62   23.72
  -1  -8   8  546.46   22.92
   1  -8  -8  555.22   23.84
  -1  -8   8  528.91   25.34
  -1   8   7  178.58   29.95
  -1   8   7  172.93   14.58
  -1  -8   7  197.17   25.87
  -1  -8   7  189.03   15.79
   1  -8  -7  192.32   14.56
  -1  -8   7  172.34   13.47
   1  -8  -7  180.51   14.96
  -1  -8   7  180.33   14.91
  -1  -8   7  163.61   13.60
  -1  -8   6  176.76   13.16
  -1  -8   6  185.06   15.09
  -1  -8   6  186.54   15.01
  -1  -8   6  178.11   13.49
   1  -8  -6  159.99   13.04
  -1  -8   6  201.86   26.37
  -1  -8   6  148.31   21.71
  -1   8   6  142.25   25.46
  -1  -8   5  724.74   46.40
  -1  -8   5  734.59   42.00
  -1   8   5  700.82   51.99
  -1  -8   4 1490.75   54.20
  -1   8   4 1508.82   71.71
  -1  -8   4 1456.73   63.32
   1   8  -4 1551.71   58.32
  -1   8   3   89.77   19.90
   1   8  -3   73.55   14.65
  -1  -8   3   77.97   11.05
   1  -8  -3   92.26   15.42
   1   8  -3   93.30   20.42
  -1  -8   3   71.58   16.52
   1   8  -2 1320.50   54.82
   1  -8  -2 1324.10   51.36
  -1  -8   2 1338.98   56.00
  -1   8   2 1284.00   58.80
   1   8  -2 1309.01   58.50
   1   8  -2 1234.11   49.50
  -1  -8   2 1287.43   43.29
  -1  -8   1  483.30   25.61
   1   8  -1  488.32   32.17
   1   8  -1  445.45   30.99
   1  -8  -1  514.73   33.07
   1   8  -1  462.90   33.45
  -1   8   1  461.21   25.11
  -1   8   1  466.75   34.09
  -1  -8   1  484.28   33.35
  -1   8   0  112.23   15.88
   1  -8   0  139.49   18.24
  -1  -8   0  106.42   12.50
   1   8   0  115.70   16.68
  -1   8   0  116.43   15.52
   1   8   0  136.13   19.29
  -1  -8   0  125.42   17.06
   1   8   0  116.36   17.08
   1   8   1  625.17   37.33
  -1   8  -1  593.96   28.92
  -1   8  -1  613.01   35.78
   1   8   1  600.65   36.57
   1   8   1  630.07   38.88
  -1  -8  -1  653.96   35.54
   1  -8   1  615.93   37.60
  -1  -8  -1  582.62   27.28
   1  -8   2 1094.48   35.27
   1   8   2 1104.25   51.48
   1  -8   2 1140.67   37.07
  -1  -8  -2 1061.31   37.66
   1   8   2 1047.31   51.44
   1  -8   2 1011.62   49.49
  -1  -8  -2 1091.53   43.47
   1   8   2 1037.13   56.31
   1   8   2 1119.53   50.14
   1  -8   3  184.37   15.59
   1  -8   3  146.97   16.47
   1   8   3  165.07   22.38
   1   8   3  164.36   20.21
   1   8   3  121.27   24.96
   1   8   3  178.19   23.30
   1  -8   3  175.34   22.05
  -1  -8  -3  167.03   15.49
   1   8   4   31.78   13.41
   1   8   4   45.03   15.19
   1  -8   4   34.06    7.71
   1   8   4   42.94   12.34
   1  -8   4   22.95   12.15
   1   8   4    7.30    5.48
   1  -8   5 1052.18   31.24
  -1  -8  -5  989.84   29.76
   1   8   5 1040.15   60.15
   1  -8   5  953.19   52.37
   1  -8   5 1047.29   32.40
   1  -8   5 1160.56   30.44
   1   8   5 1004.83   59.72
   1  -8   5 1163.81   31.65
   1  -8   5 1052.32   31.33
   1   8   5 1051.60   65.80
   1  -8   6   33.24    8.21
   1  -8   6   18.18    6.54
   1   8   6   19.91    6.18
   1   8   6   34.49    8.54
  -1  -8  -6   24.80    4.95
   1  -8   6   16.40    6.27
   1  -8   6   14.46    5.88
   1   8   6   41.94   16.08
   1   8   6   19.21    8.55
   1   8   7   10.59    8.49
   1  -8   7    5.14    6.33
   1   8   7   19.84   14.08
   1  -8   7    4.16    6.19
   1   8   7   20.45    7.08
   1  -8   7    8.65    5.81
   1  -8   7    1.02    5.22
   1   8   7    6.44    3.57
   1   8   8   -9.35    9.84
   1  -8   8   -4.27    6.20
   1   8   8    9.72    7.93
   1  -8   8    4.26    6.18
   1   8   8   16.42    9.36
   1  -8   8    6.18    6.69
   1  -8   8   -3.78    5.82
   1  -8   9   34.46    8.89
   1  -8   9   28.45    7.96
   1  -8   9   38.60    9.07
   1   8   9   31.24   10.46
   1  -8   9   34.64    8.86
   1   8   9   17.42    7.51
   1   8   9   24.78    8.05
   1   8   9   34.22    8.96
   1   8   9   23.13   13.81
   1   8  10   82.32    9.67
   1  -8  10   78.34    9.78
   1  -8  10   74.23    9.11
   1   8  10   69.87   10.17
   1  -8  10   70.67    9.25
   1   8  10   79.04   12.98
  -1  -8 -10   66.18   10.58
   1   8  10   86.08   13.42
   1   8  10   75.46   10.73
   1   8  10   63.60    9.76
  -1  -8 -11  103.68   10.24
   1   8  11   95.75    8.29
  -1  -8 -11   87.28    8.29
   1   8  11  100.22    9.77
   1  -8  11  100.57    8.27
   1   8  11  109.88    9.65
   1   8  11   98.83    8.53
   1  -8  11   96.53    8.42
   1   8  11   92.20   11.54
   1   8  12  160.68    6.77
  -1  -8 -12  146.86    7.58
   1   8  12  138.66    6.89
  -1   8 -12  133.54    7.26
   1   9 -12   66.04    6.10
   1   9 -12   64.66    5.85
   1  -9 -12   72.21    6.06
  -1   9  12   78.56    5.29
   1   9 -12   78.33    5.37
   1   9 -12   66.87    5.49
  -1  -9  11    1.67    2.31
  -1   9  11   -0.75    6.10
   1   9 -11    1.02    4.50
   1  -9 -11    5.29    5.01
  -1   9  11   10.23    4.59
  -1   9  11    1.39    3.81
  -1   9  11    2.60    6.31
   1   9 -11    3.17    5.21
   1  -9 -11   -3.00    5.00
  -1  -9  11    6.45    4.97
  -1   9  10    8.88    6.03
   1  -9 -10    6.97    7.98
  -1  -9  10    1.50    4.26
  -1  -9  10    7.19    6.70
  -1   9  10    2.71    5.75
  -1   9  10    4.63    4.01
  -1   9  10   12.13    9.66
   1  -9 -10    4.84    7.24
  -1   9  10    2.18    9.38
  -1  -9   9  146.31   12.15
  -1  -9   9  161.34   14.51
   1  -9  -9  156.04   15.06
  -1   9   9  151.53   18.10
   1  -9  -9  134.27   15.71
  -1   9   9  140.85   12.38
  -1  -9   9  138.95   12.54
  -1   9   9  150.42   13.01
  -1   9   9  148.40   14.73
  -1  -9   9  178.40   15.06
  -1  -9   8 1151.29   34.02
  -1   9   8 1120.02   33.99
  -1  -9   8 1130.84   36.22
  -1  -9   8 1105.22   32.14
  -1   9   8 1086.45   36.97
  -1  -9   8 1107.35   36.35
   1  -9  -8 1080.62   35.47
   1  -9  -8 1130.20   33.98
  -1  -9   7   37.27    9.88
   1  -9  -7   56.25    8.82
  -1   9   7   37.59    8.39
   1  -9  -7   32.35    8.59
   1  -9  -7   28.08    7.97
  -1  -9   7   34.08    6.98
  -1   9   7   64.62   23.43
  -1  -9   7   29.90    9.47
  -1  -9   7   44.46    8.38
  -1   9   6   90.21   23.13
  -1  -9   6  100.42   11.26
  -1  -9   6   83.49   10.70
  -1  -9   6  102.02   19.44
  -1  -9   6   93.24   10.14
   1  -9  -6  106.31   11.31
   1  -9  -6   91.33   10.45
  -1  -9   6  101.72   20.17
   1  -9  -6  111.86   12.70
  -1  -9   6   81.21   10.24
   1  -9  -6  108.98   11.91
  -1  -9   5  406.64   18.84
   1   9  -5  417.06   42.68
  -1  -9   5  383.86   20.76
  -1  -9   5  357.92   18.32
  -1  -9   5  336.44   33.55
   1  -9  -5  412.10   21.76
   1  -9  -5  395.35   20.34
  -1   9   5  359.16   38.44
  -1  -9   5  388.86   20.11
   1  -9  -5  388.16   20.78
  -1  -9   5  377.71   31.25
  -1  -9   4  626.53   36.63
   1   9  -4  628.52   50.29
  -1  -9   4  555.72   42.02
  -1   9   4  562.63   46.70
  -1   9   3 1145.24   62.27
   1  -9  -3 1171.13   51.39
  -1  -9   3 1168.49   46.14
   1   9  -3 1078.26   60.25
   1   9  -3 1206.59   53.75
   1   9  -3 1067.74   55.77
  -1  -9   3 1078.80   56.21
  -1  -9   2  148.28   15.80
   1  -9  -2  151.71   19.64
   1   9  -2  129.88   21.21
   1   9  -2  143.58   19.25
  -1  -9   2  149.11   20.42
   1   9  -2  129.35   19.57
  -1   9   2  149.59   23.26
   1   9  -1   73.62   13.93
   1   9  -1   63.54   14.16
   1  -9  -1   83.36   15.09
   1   9  -1   69.00   16.80
  -1   9   1   81.41   15.59
  -1   9   1   65.53   15.53
  -1  -9   1   95.22   16.96
  -1  -9   1   95.44   13.15
  -1  -9   0  216.86   17.06
  -1   9   0  171.65   17.66
  -1  -9   0  194.79   22.97
   1   9   0  206.47   22.71
   1  -9   0  214.09   24.37
  -1   9   0  185.86   21.29
   1   9   0  207.78   23.90
   1   9   0  209.55   23.49
  -1  -9  -1   -2.67    2.39
   1   9   1   -9.97    8.70
   1   9   1  -12.12    7.39
   1  -9   1    7.53    5.81
  -1   9  -1  -10.31    4.79
   1   9   1    1.12    8.67
  -1   9  -1   17.82    6.78
  -1  -9  -1   -2.80    4.07
   1  -9   2 1658.01   68.00
   1   9   2 1737.48   67.01
  -1  -9  -2 1877.52   61.86
   1   9   2 1722.58   76.83
   1   9   2 1760.53   66.33
   1   9   2 1697.23   69.52
   1  -9   3  681.87   44.99
   1   9   3  755.89   48.77
   1   9   3  788.25   45.19
   1   9   3  706.49   46.34
   1   9   3  757.38   54.23
   1  -9   4  133.79   20.54
   1   9   4  123.97   24.12
   1  -9   4  112.82   10.62
   1   9   4  127.08   21.10
   1   9   4  149.53   24.00
  -1  -9  -4  152.72   12.99
   1  -9   4  133.65   10.91
   1  -9   4  141.17   13.26
   1   9   5   17.35   20.19
   1   9   5   -5.04    6.31
   1  -9   5   14.63    9.21
   1  -9   5    1.05    5.52
   1  -9   5   16.70    5.18
   1   9   5   18.83   10.64
  -1  -9  -5    3.12    3.48
   1  -9   5    4.37    6.05
   1   9   5   22.37   12.35
   1  -9   5    5.53    4.93
   1   9   6  211.53   30.44
   1  -9   6  179.24   13.96
   1  -9   6  187.05   15.32
   1  -9   6  191.26   14.82
  -1  -9  -6  188.99   14.54
   1  -9   6  203.54   16.48
   1   9   6  240.89   35.27
   1   9   6  197.31   15.89
   1   9   6  182.54   15.21
   1   9   7   11.58    7.47
   1  -9   7    3.72    7.41
  -1  -9  -7    9.15    5.39
   1  -9   7    0.16    5.03
   1  -9   7    2.96    6.97
   1  -9   7   10.60    5.64
   1   9   7    1.93    5.72
   1   9   7    6.86    5.70
   1  -9   8  988.39   31.32
   1   9   8  941.73   32.22
   1  -9   8  947.16   31.53
  -1  -9  -8 1013.45   32.19
   1  -9   8  979.97   32.79
   1   9   8  960.66   37.82
   1  -9   8  955.24   31.58
   1   9   8  932.88   33.50
   1  -9   9   74.02   10.24
   1   9   9   73.03   15.28
   1   9   9   73.37   12.58
  -1  -9  -9   81.00   11.99
   1   9   9   59.46    9.70
   1  -9   9   68.03    9.41
   1   9   9   71.22   10.47
   1  -9   9   77.67    9.38
   1   9   9   61.87    9.49
   1   9  10   30.35    6.62
  -1  -9 -10   44.35    8.02
   1   9  10   52.42    7.58
   1   9  10   39.54   11.37
   1  -9  10   38.20    7.03
   1  -9  10   36.03    7.14
   1   9  10   40.82    8.29
   1   9  10   45.52    8.25
   1   9  10   41.18   10.23
   1   9  11   34.62    6.06
  -1  -9 -11   40.75    6.46
   1   9  11   40.62    5.30
  -1  -9 -11   41.25    5.80
   1   9  11   31.35    6.69
   1   9  11   26.02    3.52
   1   9  11   38.69    6.24
  -1  10  11  157.47    8.77
   1  10 -11  140.73    9.73
  -1  10  11  125.00   10.77
   1  10 -11  138.30    9.72
  -1  10  11  150.32   11.17
   1 -10 -11  142.31   10.00
   1  10 -11  150.38    9.26
   1 -10 -11  152.63   10.20
  -1  10  10   21.31    6.82
  -1  10  10   21.53    9.94
  -1  10  10   30.29    6.56
  -1 -10  10   28.10    5.26
   1 -10 -10   28.88    8.12
  -1  10  10   31.66    9.66
   1 -10 -10   33.91    8.57
  -1 -10  10   26.30    7.54
   1  10 -10   21.99    6.76
  -1  10  10   29.49    5.89
  -1  10   9  130.99   12.78
   1 -10  -9  126.12   11.60
  -1  10   9  130.86   11.03
  -1 -10   9  139.13   13.45
  -1  10   9  134.92   16.51
  -1 -10   9  117.74    9.88
   1 -10  -9  127.78   13.29
  -1  10   9  127.95   11.62
   1 -10  -9  137.52   15.25
   1 -10  -8   31.28    9.07
  -1 -10   8   21.25    7.82
  -1 -10   8   25.97    8.58
  -1 -10   8   15.78    6.59
  -1  10   8   21.84    7.35
  -1  10   8   22.92    6.88
   1 -10  -8   20.37    7.12
   1 -10  -7   56.60   10.03
  -1 -10   7   64.63   10.28
  -1 -10   7   51.39    8.21
   1 -10  -7   55.79   10.22
  -1  10   7   62.66    9.05
  -1 -10   7   45.55    9.55
   1 -10  -7   37.84    8.89
   1 -10  -6  782.26   31.72
  -1 -10   6  710.92   52.09
   1 -10  -6  738.55   27.74
   1 -10  -6  739.75   28.78
  -1 -10   6  743.24   26.81
  -1  10   6  842.88   63.06
   1  10  -6  734.82   60.65
  -1 -10   6  789.82   31.16
  -1 -10   6  743.55   27.27
   1 -10  -6  779.92   30.06
  -1 -10   6  778.12   49.44
  -1 -10   5   87.47   16.99
  -1 -10   5   70.24    8.91
  -1 -10   5   76.03    9.72
   1 -10  -5   96.08   11.76
  -1 -10   5   84.96   11.47
  -1  10   5   85.73   23.42
   1  10  -5  111.75   22.83
   1 -10  -5   73.87   11.58
  -1 -10   5   60.93   19.78
   1 -10  -5   81.65    9.68
   1 -10  -5   82.87   10.71
   1 -10  -4  341.36   19.23
  -1  10   4  325.40   37.77
   1 -10  -4  360.92   20.35
  -1 -10   4  330.67   34.59
  -1 -10   4  339.52   27.87
   1  10  -4  326.11   34.42
  -1 -10   4  421.30   18.72
  -1 -10   4  374.30   18.88
   1 -10  -4  392.44   22.57
   1  10  -4  334.38   36.29
  -1 -10   3   53.44   15.09
  -1 -10   3   54.76    7.63
   1 -10  -3   42.40    8.55
  -1 -10   3   60.72   11.39
   1 -10  -3   78.96    9.22
  -1  10   3   47.64   13.39
   1 -10  -3   73.81   14.64
   1  10  -3   55.95   19.06
   1  10  -3   48.24   12.44
   1 -10  -3   49.26    9.28
  -1 -10   2   71.23   14.78
  -1 -10   2   74.07   12.22
   1  10  -2   54.20   15.79
   1  10  -2   48.46   12.83
  -1  10   2   49.66   17.12
   1 -10  -2   64.64   12.73
  -1  10   2   48.36   14.72
   1  10  -2   86.98   16.52
  -1  10   1   49.92   16.40
  -1 -10   1   76.51   12.19
  -1 -10   1   49.02   12.65
   1  10  -1   55.46   11.92
   1  10  -1   60.98   13.55
   1 -10  -1   85.33   15.38
  -1  10   1   61.67   16.72
   1  10  -1   47.47   13.55
  -1  10   0 1628.44   61.13
   1  10   0 1623.06   68.47
  -1 -10   0 1646.95   68.44
   1  10   0 1577.27   64.45
   1  10   0 1675.85   69.69
   1 -10   0 1625.98   68.93
  -1 -10  -1  206.49   23.69
   1  10   1  163.94   22.57
   1  10   1  181.55   27.26
   1  10   1  169.36   22.24
  -1  10  -1  199.00   21.66
   1 -10   1  156.61   22.04
   1  10   1  146.11   21.91
  -1 -10  -2   63.15   12.31
   1 -10   2   55.19   15.01
   1  10   2   30.81   12.14
   1  10   2   83.91   15.14
   1  10   2   41.72   13.45
  -1  10  -2   61.69   15.10
   1  10   2   41.57   17.42
  -1  10  -3  731.68   51.22
   1 -10   3  754.74   51.63
  -1 -10  -3  742.99   27.59
   1 -10   3  825.06   26.35
   1  10   3  761.27   54.86
   1  10   3  740.90   49.37
  -1 -10  -3  754.82   28.13
   1  10   3  802.97   55.46
   1 -10   3  830.57   25.20
   1  10   4  112.51   27.30
   1 -10   4  185.05   13.72
   1 -10   4  126.48   23.57
  -1 -10  -4  139.27   12.02
   1 -10   4  151.20   13.03
   1  10   4  148.23   28.99
   1 -10   4  199.42   13.56
  -1 -10  -4  127.85   12.95
  -1 -10  -5  734.38   28.38
   1  10   5  866.70   65.80
   1 -10   5  750.66   51.71
   1 -10   5  696.76   25.88
  -1 -10  -5  768.86   28.05
   1  10   5  869.36   61.24
   1 -10   5  758.17   28.14
   1 -10   6  790.04   29.13
   1  10   6  798.31   30.34
   1  10   6  913.25   71.51
   1 -10   6  824.21   28.92
   1 -10   6  829.43   29.78
   1  10   6  857.19   31.07
  -1 -10  -6  855.20   29.92
   1 -10   7  114.81   12.49
   1  10   7  122.09   13.49
  -1 -10  -7  138.61   12.82
  -1 -10  -7  141.05   14.36
   1  10   7  119.01   12.30
   1 -10   7  124.78   13.15
   1  10   7  114.33   12.63
   1 -10   7  131.14   13.07
   1  10   8   59.06   10.79
   1  10   8   59.42   11.90
   1 -10   8   76.25   10.82
   1 -10   8   74.26    9.48
  -1 -10  -8   66.94    9.58
   1  10   8   60.28   10.31
   1 -10   9  411.65   18.50
   1 -10   9  422.41   19.07
  -1 -10  -9  416.58   20.47
   1  10   9  407.86   18.90
   1  10   9  450.80   20.94
   1  10   9  420.10   24.80
   1  10   9  432.64   23.25
   1  10   9  411.86   19.34
  -1 -10 -10   13.21    6.06
   1  10  10    8.11    5.18
   1  10  10   12.73    8.88
   1  10  10   -0.02    6.52
   1  10  10    9.60    3.45
  -1 -10 -10    6.22    6.64
   1  10  10   12.54    5.91
   1  10  10   11.14    4.84
   1 -10  10    4.76    5.03
   1  10  11  141.23    7.22
  -1  10 -11  111.38    7.04
  -1  10 -11  121.01    7.64
  -1 -10 -11  128.90    7.93
   1  10  11  114.57    6.82
   1 -11 -11   45.75    5.12
   1  11 -11   37.02    4.38
   1 -11 -11   39.06    4.94
   1  11 -11   45.42    5.51
  -1  11  11   48.21    4.10
   1  11 -11   51.45    5.45
  -1  11  11   46.53    6.29
   1  11 -10   84.79    8.61
  -1  11  10   76.79   11.13
   1 -11 -10   65.09    9.37
  -1  11  10   75.93   10.61
   1  11 -10   84.63    8.90
   1  11 -10   93.04    7.74
  -1  11  10   83.70    7.68
   1 -11 -10   81.06    8.78
  -1  11   9  213.89   17.56
  -1  11   9  213.15   12.24
   1  11  -9  214.73   14.55
   1 -11  -9  241.24   15.61
   1 -11  -9  231.56   13.55
  -1  11   9  213.57   14.87
  -1 -11   9  218.36   12.30
  -1  11   9  246.56   13.98
   1 -11  -9  225.02   17.99
   1 -11  -8    5.68    5.87
   1 -11  -8    2.99    8.39
  -1  11   8    5.53    3.18
  -1  11   8    8.82    6.87
   1 -11  -8    9.42    5.79
  -1  11   8   10.58    6.09
  -1 -11   8    8.51    4.27
  -1  11   7  272.08   16.16
   1 -11  -7  312.32   18.18
  -1 -11   7  304.03   17.20
   1 -11  -7  291.39   17.53
   1 -11  -7  306.56   20.03
   1 -11  -7  300.10   19.40
   1 -11  -6   26.74    6.31
  -1 -11   6   14.35    6.58
   1 -11  -6   24.53    8.43
   1 -11  -6    7.34    6.52
  -1 -11   6   16.70    7.04
   1 -11  -6    9.11    7.73
   1 -11  -5  410.94   24.14
   1 -11  -5  415.58   23.07
  -1  11   5  437.64   46.79
   1  11  -5  461.82   48.97
   1 -11  -5  413.36   22.12
  -1 -11   5  416.55   20.79
  -1 -11   5  408.38   20.08
   1  11  -4   38.52   14.73
  -1  11   4   76.85   23.49
  -1 -11   4   24.58   13.59
   1  11  -4   44.34   13.00
   1 -11  -4   59.18   10.32
  -1 -11   4   66.19   10.50
   1 -11  -4   60.03   10.33
   1 -11  -4   76.20   12.03
  -1  11   4   69.99   23.34
   1 -11  -3  149.09   15.32
  -1  11   3  152.90   25.11
   1  11  -3  186.81   29.35
  -1 -11   3  156.33   13.84
   1  11  -3  174.61   25.25
  -1  11   3  166.68   28.24
   1 -11  -3  150.49   14.27
  -1 -11   3  176.69   26.53
   1 -11  -3  173.18   15.46
   1  11  -2  247.00   27.33
   1 -11  -2  250.24   17.11
   1 -11  -2  299.96   20.43
  -1 -11   2  214.60   28.69
   1 -11  -2  258.00   27.71
  -1  11   2  242.30   31.48
  -1 -11   2  233.20   16.51
  -1  11   2  218.79   29.83
   1 -11  -2  240.42   16.98
   1  11  -2  233.44   29.51
  -1  11   1  855.63   57.27
   1  11  -1  860.53   55.54
  -1 -11   1  891.22   30.91
   1 -11  -1  878.71   53.78
  -1  11   1  872.30   51.90
   1 -11  -1  861.74   30.74
   1  11  -1  822.60   51.17
   1 -11  -1  922.57   34.50
  -1 -11   1  886.56   55.69
  -1 -11   1  930.16   31.92
   1 -11  -1  845.68   28.09
  -1  11   0   79.08   16.86
   1 -11   0   81.54   12.16
   1 -11   0   78.93    9.28
  -1 -11   0  103.44   21.14
   1 -11   0   93.81   11.42
  -1 -11   0  108.49   12.43
   1 -11   0  120.54   20.04
  -1 -11   0   99.06   12.07
   1  11   0   95.98   17.38
   1  11   0   56.49   13.59
  -1 -11  -1  346.99   20.97
  -1 -11  -1  331.03   19.42
   1  11   1  287.27   31.26
   1 -11   1  354.80   21.66
   1 -11   1  302.41   33.36
   1 -11   1  336.17   19.10
   1  11   1  342.90   35.53
  -1 -11  -1  335.85   31.52
   1  11   1  302.84   38.80
  -1 -11  -1  320.94   18.98
   1 -11   1  358.13   17.02
  -1 -11  -2  159.40   14.70
   1  11   2  188.71   28.61
   1 -11   2  180.30   14.24
  -1 -11  -2  155.61   15.09
   1 -11   2  150.85   11.58
  -1 -11  -2  177.18   15.08
   1 -11   2  133.21   14.17
   1 -11   2  189.10   27.60
  -1 -11  -3  470.44   22.99
   1  11   3  415.81   47.08
   1 -11   3  439.57   18.99
  -1  11  -3  441.61   42.13
  -1 -11  -3  414.23   22.02
   1  11   3  406.18   41.94
   1 -11   3  459.15   42.52
   1 -11   4  334.87   38.13
  -1  11  -4  294.45   38.80
  -1 -11  -4  265.60   18.26
   1  11   4  267.32   36.96
   1  11   4  263.98   36.15
   1 -11   4  257.17   15.93
  -1 -11  -4  274.18   17.75
   1  11   5  333.32   46.20
  -1 -11  -5  325.16   21.76
   1 -11   5  343.72   18.94
  -1 -11  -5  317.56   18.61
  -1 -11  -5  360.00   20.61
  -1  11  -5  249.29   39.61
   1 -11   6  224.72   15.54
  -1 -11  -6  198.17   15.14
   1  11   6  187.37   15.40
  -1 -11  -6  212.50   17.91
  -1 -11  -7   17.96    5.98
   1  11   7   12.91    6.62
  -1 -11  -7    9.23    5.35
   1  11   7   19.31    6.76
   1 -11   7   13.05    7.34
  -1 -11  -8   -6.12    5.92
   1 -11   8    4.02    5.99
   1  11   8    3.47    7.06
  -1 -11  -8    4.06    6.53
  -1 -11  -8    5.62    6.53
   1  11   8    5.43    9.67
   1  11   8   -2.03    4.65
   1  11   9  287.50   13.74
  -1 -11  -9  312.35   16.04
   1  11   9  282.67   15.84
   1 -11   9  301.39   14.89
   1  11   9  269.41   17.69
   1  11   9  278.87   16.91
   1  11   9  285.50   14.91
   1  11   9  239.49   18.56
  -1 -11 -10   34.99    6.14
   1  11  10   30.22    5.78
   1  11  10   28.39    7.07
   1  11  10   25.81    4.59
   1  11  10   30.61    5.01
   1  11  10   15.65    5.81
  -1 -11 -10   25.94    5.85
   1  12 -10   -0.82    2.24
   1 -12 -10   -8.39    5.30
   1 -12 -10   -9.89    3.25
  -1  12  10   -2.32    4.58
   1  12 -10   -0.99    3.30
  -1  12  10    1.11    2.15
  -1  12  10    1.96    5.92
   1 -12  -9    4.82    6.14
   1 -12  -9   10.25    4.94
  -1  12   9    5.90    3.96
   1  12  -9   -0.32    2.10
  -1  12   9    4.62    6.73
   1 -12  -9    8.35    5.09
  -1  12   9    9.33    4.24
   1  12  -9   10.78    4.29
   1  12  -8  324.05   16.06
   1 -12  -8  360.99   22.00
   1 -12  -8  339.05   17.95
   1 -12  -8  339.43   17.31
  -1  12   8  307.04   17.21
  -1  12   8  269.61   15.12
   1 -12  -8  294.37   16.82
   1  12  -8  350.65   15.85
  -1  12   8  307.54   20.47
   1 -12  -7  203.85   15.66
   1 -12  -7  194.46   13.86
   1 -12  -7  171.49   14.80
   1 -12  -7  212.66   15.46
  -1  12   7  200.16   13.69
   1 -12  -7  209.16   18.90
   1 -12  -6   48.98    7.66
   1 -12  -6   36.87   12.11
   1 -12  -6   45.35    9.70
   1 -12  -6   42.46   10.31
   1 -12  -6   33.38    8.40
   1 -12  -5  422.88   22.99
   1 -12  -5  449.94   24.10
   1 -12  -5  431.37   25.23
   1 -12  -5  511.40   26.98
  -1  12   4  821.61   66.67
   1 -12  -4  780.69   31.07
   1 -12  -4  743.41   30.51
   1  12  -4  723.04   57.26
   1 -12  -4  727.06   30.62
  -1 -12   4  721.73   26.24
   1 -12  -4  684.17   31.79
  -1 -12   3   31.48    8.75
   1 -12  -3   46.03    9.20
   1  12  -3   13.66    9.16
   1 -12  -3   31.78    9.57
   1 -12  -3   33.63   10.25
  -1 -12   3   66.67   19.51
   1 -12  -3   34.38   10.23
  -1  12   3   54.95   16.79
  -1  12   3   78.68   21.74
  -1 -12   2 1466.51   76.56
   1  12  -2 1396.43   75.93
  -1  12   2 1389.33   70.76
  -1 -12   2 1269.23   37.50
   1 -12  -2 1530.12   72.17
   1 -12  -2 1327.42   38.28
  -1  12   2 1303.31   76.69
   1 -12  -2 1355.46   43.95
  -1 -12   2 1375.97   39.86
   1 -12  -2 1358.06   41.16
   1  12  -1  127.12   23.26
  -1 -12   1  168.76   13.73
   1 -12  -1  169.86   14.76
  -1  12   1  177.28   27.60
   1 -12  -1  188.45   25.62
   1  12  -1  226.09   32.81
  -1 -12   1  189.23   16.83
  -1 -12   1  196.05   27.99
  -1 -12   1  190.11   16.32
   1 -12  -1  171.67   17.39
   1 -12  -1  196.45   16.95
  -1 -12   0  558.54   46.42
   1 -12   0  601.10   29.26
   1 -12   0  560.28   26.27
   1 -12   0  548.37   23.74
  -1 -12   0  627.62   28.50
  -1 -12   0  562.01   26.43
   1  12   0  615.19   49.11
  -1  12   0  462.51   44.36
   1 -12   0  525.04   44.62
  -1 -12   0  542.58   24.41
  -1 -12  -1  668.54   27.34
   1 -12   1  660.06   50.81
  -1 -12  -1  625.31   27.61
  -1 -12  -1  667.28   47.33
   1 -12   1  596.07   29.01
   1  12   1  629.72   55.59
  -1 -12  -1  660.70   29.41
   1 -12   1  663.03   27.22
   1  12   1  708.14   52.17
   1  12   2  823.16   57.98
  -1 -12  -2  721.53   29.74
  -1 -12  -2  801.89   33.41
  -1 -12  -2  764.59   29.88
   1 -12   2  897.48   59.55
   1  12   2  705.54   59.88
   1 -12   2  780.95   28.68
  -1 -12  -3   10.78    6.80
  -1 -12  -3   15.57    8.13
  -1 -12  -3   10.50    7.89
   1 -12   4  126.92   11.53
  -1 -12  -4  140.41   14.11
  -1 -12  -4  149.39   14.04
  -1 -12  -4  138.93   16.62
  -1 -12  -5  176.18   15.73
  -1 -12  -5  226.39   19.21
  -1 -12  -5  185.55   14.48
   1 -12   5  248.42   15.69
  -1 -12  -6   40.03    9.11
   1  12   6   55.37    8.09
  -1 -12  -6   42.09    6.98
   1 -12   6   44.75    8.29
  -1 -12  -6   31.93   10.49
   1  12   7  325.78   18.46
  -1 -12  -7  329.85   19.90
   1  12   7  315.21   17.67
   1 -12   7  381.66   18.59
  -1 -12  -7  390.29   19.51
  -1 -12  -7  325.97   17.54
   1  12   8    9.14    4.99
   1  12   8    7.33    7.70
  -1 -12  -8   17.81    6.05
  -1 -12  -8   10.27    5.55
   1 -12   8   10.15    5.23
   1  12   8    9.63    6.44
  -1 -12  -8   12.72    6.15
   1  12   9  123.19    9.37
  -1 -12  -9  116.76    9.26
  -1 -12  -9  107.07   10.93
   1  12   9  121.06    9.07
   1  12   9  104.95   11.03
   1  12   9  133.24   12.77
   1  12   9  113.58   10.73
  -1 -12 -10    6.08    3.52
  -1 -12 -10   13.17    3.28
   1  12  10   10.48    2.58
   1  12  10    7.41    4.14
   1  12  10    7.31    2.44
   1 -13 -10   12.31    3.23
  -1  13  10    9.78    3.42
  -1  13   9  135.06   10.53
   1  13  -9  140.42    8.76
   1 -13  -9  155.86    8.71
  -1  13   9  143.39   11.72
   1 -13  -9  144.85   11.95
  -1  13   9  147.14    8.02
  -1  13   8  218.16   11.63
   1 -13  -8  226.43   12.06
  -1  13   8  206.38   15.38
   1 -13  -8  212.71   13.56
   1 -13  -8  251.30   17.30
  -1  13   8  206.31   12.39
   1 -13  -8  199.91   12.86
   1 -13  -7   10.14    6.06
   1 -13  -7   18.08    7.72
   1 -13  -7    7.08    5.99
   1 -13  -7    1.41    8.40
  -1  13   7   -5.07    6.39
   1 -13  -6   77.29   12.03
   1 -13  -6   70.15    9.95
   1 -13  -6   73.30   13.66
   1 -13  -6   55.23   11.49
   1 -13  -5  102.83   14.58
   1 -13  -5  119.58   13.92
   1 -13  -5  118.68   13.90
   1 -13  -5  112.07   13.71
   1 -13  -4  205.36   18.06
  -1 -13   4  206.21   15.03
   1 -13  -4  170.15   18.11
   1 -13  -4  176.73   16.60
   1 -13  -4  196.84   16.25
   1 -13  -3  390.51   25.59
   1 -13  -3  426.82   23.54
   1 -13  -3  408.97   23.59
  -1 -13   3  377.66   20.81
   1 -13  -3  388.16   21.71
   1 -13  -2  170.99   17.04
  -1 -13   2  156.78   14.93
   1 -13  -2  152.99   18.30
  -1 -13   2  167.41   14.89
   1 -13  -2  185.99   16.06
   1 -13  -1   24.60    8.22
  -1 -13   1   17.85    6.55
   1 -13  -1   12.54    9.30
  -1 -13   1   15.31    8.96
   1 -13  -1   11.47    8.69
  -1 -13   1    7.03    8.78
  -1  13   1  -12.97   10.00
   1  13   0  131.99   24.79
   1 -13   0  119.46   13.53
  -1  13   0  101.10   23.11
  -1 -13   0  138.82   15.63
  -1 -13   0  118.16   13.85
  -1 -13   0  118.86   12.93
   1 -13   0  104.22   12.22
   1 -13   0  122.94   15.53
  -1 -13  -1   11.35    8.17
  -1  13  -1  -28.43   13.96
  -1 -13  -1   11.52    8.54
   1  13   1  -29.59   13.97
   1 -13   1    6.22    7.00
   1 -13   1   11.24    9.40
  -1 -13  -1    1.70    8.75
  -1 -13  -2  315.91   22.18
  -1 -13  -2  286.20   19.81
  -1 -13  -2  300.30   20.41
   1 -13   2  285.86   18.67
  -1 -13  -3  276.72   20.07
  -1 -13  -3  282.19   19.26
  -1 -13  -3  294.15   21.96
  -1 -13  -4  148.71   14.63
  -1 -13  -4  134.07   14.40
   1 -13   4  147.09   11.21
  -1 -13  -4  131.56   15.74
  -1 -13  -5   -1.99    6.43
  -1 -13  -5  -10.96    6.32
  -1 -13  -5   -4.55    7.18
   1 -13   5    5.31    5.88
  -1 -13  -6   26.10    9.48
  -1 -13  -6   18.07    6.28
   1  13   6   17.71    7.20
   1 -13   6   26.40    6.25
  -1 -13  -6   18.97    7.58
  -1 -13  -6   31.03    5.86
   1  13   7    4.74    3.69
  -1 -13  -7    8.47    5.48
   1  13   7    4.63    5.70
  -1 -13  -7    8.07    6.26
  -1 -13  -7    3.45    5.14
   1  13   8  115.18   11.40
  -1 -13  -8  116.99    8.76
  -1 -13  -8  101.33    9.18
   1  13   8  113.66   13.07
   1  13   8  111.47    9.29
  -1 -13  -8  115.17    8.85
  -1 -13  -8  109.44   11.40
   1  13   8   77.83    8.74
   1  13   9   -1.43    2.75
  -1 -13  -9    5.06    3.23
   1  13   9    2.30    5.99
   1  13   9    1.72    2.91
   1  13   9   -3.04    3.68
  -1 -13  -9    5.80    4.46
   1  13   9   -1.64    3.43
   1 -14  -9   41.97    5.44
  -1  14   9   31.40    5.11
   1  14  -8   14.70    3.68
   1  14  -8   15.06    3.28
   1 -14  -8   15.99    5.73
   1 -14  -8   16.63    5.26
  -1  14   8    3.62    5.10
  -1  14   8   10.87    3.27
   1 -14  -7    3.66    4.85
   1 -14  -7    1.92    6.07
  -1  14   7    0.78    3.15
   1 -14  -7    4.91    6.81
   1 -14  -7   -0.03    5.53
   1 -14  -6  571.04   24.63
   1 -14  -6  562.86   25.23
   1 -14  -6  514.63   22.13
   1 -14  -6  508.15   24.87
   1 -14  -5  165.45   16.55
   1 -14  -5  168.09   15.72
   1 -14  -5  171.08   14.99
   1 -14  -5  167.45   15.32
   1 -14  -4   24.08    9.36
   1 -14  -4   15.42    8.64
  -1 -14   4   13.98    6.49
   1 -14  -4   15.57    7.97
   1 -14  -4   30.42    8.36
   1 -14  -3    1.09    8.80
   1 -14  -3    2.97   10.03
  -1 -14   3  -10.60    6.32
   1 -14  -3   -8.75    8.28
   1 -14  -2   15.98   10.39
  -1 -14   2   -6.21    6.27
  -1 -14   2    4.07    6.75
   1 -14  -2   -2.49    8.44
   1 -14  -2   -3.44    7.23
  -1 -14   1  266.31   19.07
   1 -14  -1  295.43   18.86
  -1 -14   1  226.23   18.80
  -1 -14   1  285.72   17.11
   1 -14  -1  230.45   21.20
   1 -14  -1  275.48   20.18
   1 -14   0  510.17   22.37
  -1 -14   0  513.62   23.42
  -1 -14   0  547.95   28.12
  -1 -14   0  511.34   26.51
   1 -14   0  515.30   25.56
   1 -14   0  510.91   28.20
   1 -14   1   68.66   10.93
  -1 -14  -1   74.08   10.94
  -1 -14  -1   65.23   12.82
  -1 -14  -1   50.44   11.26
  -1 -14  -2   62.38   11.73
  -1 -14  -2   90.51   14.37
   1 -14   2   70.21   10.14
  -1 -14  -2   66.21   11.64
  -1 -14  -3  170.20   16.05
  -1 -14  -3  188.35   18.44
  -1 -14  -3  169.55   16.20
  -1 -14  -4   27.04    8.21
  -1 -14  -4   30.97    8.45
  -1 -14  -4   42.58   11.67
  -1 -14  -5  360.66   19.82
  -1 -14  -5  368.50   18.86
  -1 -14  -5  345.80   21.95
   1  14   5  344.76   17.34
  -1 -14  -6  276.59   16.23
  -1 -14  -6  310.57   18.23
  -1 -14  -6  281.61   18.70
   1  14   6  280.59   14.18
   1  14   6  276.79   16.00
  -1 -14  -6  289.91   14.64
   1  14   7   18.68    5.34
  -1 -14  -7   12.91    4.93
   1  14   7   22.00    7.80
  -1 -14  -7   18.88    7.11
  -1 -14  -7   17.91    7.35
   1  14   8  152.04   11.48
   1  14   8  151.49   10.25
  -1 -14  -8  146.04   10.09
   1  14   8  157.86    8.62
   1  14   8  152.23    8.34
   1 -15  -8    2.23    2.68
   1 -15  -8   -0.86    3.37
  -1  15   8    6.64    3.85
   1 -15  -7   46.08    6.78
  -1  15   7   42.00    4.13
  -1  15   7   55.69    7.32
   1 -15  -7   51.58    7.48
   1 -15  -6   17.10    6.24
   1 -15  -6   18.54    7.37
   1 -15  -6   15.78    5.41
   1 -15  -6   10.58    7.00
   1 -15  -5   97.00   11.85
   1 -15  -5   91.32   10.72
   1 -15  -5  100.04   12.03
   1 -15  -5   92.11   13.47
   1 -15  -4   12.57    5.70
   1 -15  -4    8.54    6.90
   1 -15  -4   10.17    8.22
   1 -15  -4    2.78    8.75
   1 -15  -3  248.17   18.20
   1 -15  -3  212.25   17.10
   1 -15  -3  205.73   19.20
  -1 -15   3  230.68   14.87
  -1 -15   2   21.25    7.55
   1 -15  -2   19.12    7.83
   1 -15  -2   23.36   10.40
   1 -15  -2   26.24   11.58
   1 -15  -1   27.41    8.35
   1 -15  -1   27.50   10.77
  -1 -15   1   28.71    7.07
  -1 -15   1   13.85    8.02
  -1 -15   1   22.77    8.90
   1 -15  -1   29.55    9.69
   1 -15   0   13.03    6.24
  -1 -15   0   18.65    7.24
  -1 -15   0   17.56    8.92
  -1 -15   0   19.41    9.68
   1 -15   0   13.85    8.80
  -1 -15  -1   61.69   10.73
  -1 -15  -1   67.68   11.41
  -1 -15  -1   69.36   11.97
   1 -15   1   75.67   11.00
   1 -15   2   36.54    7.46
  -1 -15  -2   51.73   10.77
  -1 -15  -2   50.22   11.22
  -1 -15  -2   67.64   10.87
  -1 -15  -3  359.38   20.61
  -1 -15  -3  356.62   20.07
  -1 -15  -3  361.66   22.69
  -1 -15  -4  229.93   15.96
  -1 -15  -4  233.21   14.35
  -1 -15  -4  243.68   19.76
  -1 -15  -4  213.14   15.79
  -1 -15  -5  103.83   10.14
  -1 -15  -5   89.76    9.98
  -1 -15  -5  105.45   11.28
  -1 -15  -5  102.43   12.73
  -1 -15  -6  158.23   11.72
  -1 -15  -6  174.76   11.98
  -1 -15  -6  164.67   13.05
   1  15   6  165.87   10.62
  -1 -15  -7   18.47    4.53
   1  15   7   11.54    4.17
   1  15   7   18.19    3.61
  -1 -15  -7   19.23    4.85
   1  15   7   11.96    6.60
  -1 -15  -7   17.92    5.20
   1  15   7   17.40    5.63
   1 -16  -7  116.48    7.19
   1 -16  -6   12.22    5.42
   1 -16  -6    3.57    2.48
   1 -16  -6   13.89    4.75
   1 -16  -5   55.39    8.89
   1 -16  -5   45.25    7.91
   1 -16  -4   75.54    9.20
   1 -16  -4   59.09   11.30
   1 -16  -4   66.22   10.15
   1 -16  -3    8.19    5.83
  -1 -16   3    7.46    4.68
   1 -16  -3   -5.60    7.15
   1 -16  -3    3.98    9.15
   1 -16  -2   47.60   12.06
   1 -16  -2   68.20    8.17
  -1 -16   2   49.97    7.92
   1 -16  -2   40.19    9.26
   1 -16  -1   27.51    5.99
  -1 -16   1   24.78    5.36
  -1 -16   1   25.51    7.72
   1 -16  -1   14.60    7.57
  -1 -16   0    1.66    7.52
   1 -16   0   -8.54    6.69
  -1 -16   0    0.15    5.16
  -1 -16   0    5.15    5.51
  -1 -16  -1  272.00   15.86
  -1 -16  -1  268.60   18.07
   1 -16   1  242.78   14.96
  -1 -16  -1  248.38   17.68
  -1 -16  -2   75.90    9.49
  -1 -16  -2   74.68   11.10
  -1 -16  -2   56.33   11.69
   1 -16   2   75.83    8.04
  -1 -16  -3   23.66    7.18
  -1 -16  -3   25.73    7.72
  -1 -16  -3   21.34    9.27
  -1 -16  -4   18.42    7.48
  -1 -16  -4   23.37    7.11
  -1 -16  -4   23.19    6.56
  -1 -16  -5   -5.59    5.61
  -1 -16  -5   10.50    4.32
   1  16   5    9.11    3.74
  -1 -16  -5    3.51    5.50
  -1 -16  -6  121.22    9.39
   1  16   6  118.66    8.61
   1 -17  -6    7.08    3.44
   1 -17  -5   25.08    4.55
   1 -17  -5   22.63    5.04
   1 -17  -4  228.00   12.79
   1 -17  -4  223.38   11.99
   1 -17  -3   87.06    8.33
   1 -17  -3   83.21    9.77
   1 -17  -2  458.80   19.51
  -1 -17   2  416.55   16.39
   1 -17  -2  444.87   16.45
   1 -17  -1    0.71    1.30
   1 -17  -1    4.65    6.53
  -1 -17   1    7.91    5.59
  -1 -17   0    2.83    4.87
  -1 -17   0   -4.97    3.54
  -1 -17  -1    4.33    4.95
  -1 -17  -1    0.31    4.71
   1 -17   1    9.55    3.28
  -1 -17  -1    8.32    4.52
  -1 -17  -2  117.51   10.96
  -1 -17  -2  127.70    9.99
  -1 -17  -2  117.95   11.61
  -1 -17  -3   30.35    7.55
  -1 -17  -3   31.76    6.29
  -1 -17  -3   20.74    6.51
  -1 -17  -4  128.61   10.35
   1  17   4  137.58    7.32
  -1 -17  -4  162.21    9.67
  -1 -17  -4  177.14   10.22
  -1 -17  -5    5.75    4.00
  -1 -17  -5    3.76    3.34
   1 -18  -3    7.06    3.33
   1 -18  -2   44.53    5.98
  -1 -18   2   28.02    3.11
   1 -18  -1   91.55    7.44
  -1 -18   1   84.14    6.90
  -1 -18   0  501.57   16.32
   1 -18   0  468.29   14.57
  -1 -18  -1   60.20    6.84
  -1 -18  -1   -2.06    2.17
  -1 -18  -2    7.29    4.17
  -1 -18  -2   11.47    3.17
  -1 -18  -3   27.72    4.23
  -1 -18  -3   25.24    3.45
  -2   0  14   37.21    3.73
  -2   0  13   -3.76    3.75
  -2   0  13    4.49    4.53
  -2   0  13    4.62    3.21
  -2   0  12  529.74   20.04
  -2   0  12  559.12   22.22
  -2   0  12  533.55   20.94
   2   0 -12  505.00   18.22
   2   0 -12  493.20   19.20
  -2   0  11   -2.15    5.29
   2   0 -11   11.82    6.37
   2   0 -11   -5.72    5.71
  -2   0  11   -4.39    2.92
  -2   0  11   -3.14    5.51
   2   0 -11   -8.72    5.00
  -2   0  10   44.28    8.62
   2   0 -10   55.50    8.41
   2   0 -10   42.79    8.38
   2   0 -10   28.58    7.27
  -2   0  10   38.18    7.98
  -2   0  10   38.38    8.02
   2   0  -9    7.39    5.12
  -2   0   9   -8.67    4.10
  -2   0   9    3.86    3.10
   2   0  -9   18.69    4.58
  -2   0   9   14.67    4.19
  -2   0   9    6.50   13.07
  -2   0   9   -4.11    7.56
   2   0  -9   -6.14    4.76
  -2   0   8  240.57   14.48
  -2   0   8  197.31   31.75
  -2   0   8  255.67   18.76
  -2   0   7   -0.38   13.11
  -2   0   7    1.50    6.26
  -2   0   6 6037.61   99.48
  -2   0   6 5903.47  125.38
  -2   0   5   15.23   12.38
  -2   0   5    7.11    6.18
  -2   0   4   77.06    9.52
  -2   0   4   70.59   14.41
  -2   0   3    2.15    4.58
  -2   0   3    0.07    8.78
   2   0  -3    1.30    9.22
   2   0  -2  581.32   25.65
  -2   0   2  604.18   19.22
  -2   0   2  584.89   22.97
   2   0  -2  597.03   18.89
   2   0  -1    1.52    3.93
  -2   0   1    1.04    3.66
   2   0  -1    2.95    4.01
  -2   0   1   -1.14    4.64
   2   0  -1   -1.15    5.04
   2   0  -1    2.45    5.58
   2   0   0 8330.66   69.65
   2   0   0 8144.44   71.74
   2   0   0 8255.68   74.22
   2   0   0 8307.83   78.58
   2   0   1    2.39    5.64
   2   0   1   -1.79    1.98
   2   0   1    1.07    6.07
   2   0   1   -0.19    4.77
   2   0   1   -4.10    3.88
   2   0   2   32.94    5.64
   2   0   2   28.47    6.86
   2   0   2   24.88    9.07
   2   0   2   34.48    5.45
   2   0   2   26.91    9.69
   2   0   3   -1.15    5.43
   2   0   3   -1.82    5.13
   2   0   3    6.85    9.40
   2   0   3   -4.24    8.08
   2   0   3    3.96    2.57
   2   0   4   80.28    8.60
   2   0   4   77.40   12.57
   2   0   4   90.22   16.63
   2   0   4   84.17   12.81
   2   0   5    2.95    8.45
   2   0   5   -4.50    6.09
   2   0   6  733.64   44.50
   2   0   6  687.61   37.43
   2   0   7   -0.92   10.67
   2   0   7   -0.49    3.28
   2   0   7   -4.68    4.52
   2   0   7   -9.96    3.40
   2   0   7   12.32    5.73
   2   0   7    2.20    2.28
   2   0   7   -7.47    7.40
   2   0   7   -4.94   10.93
   2   0   8 1066.57   56.01
   2   0   8  970.57   31.77
   2   0   8  987.22   27.94
   2   0   8  955.29   33.74
   2   0   8  951.74   33.36
   2   0   8  930.89   35.89
   2   0   8  935.43   30.94
   2   0   8  920.83   37.51
   2   0   9   -2.40    5.06
   2   0   9    0.81    7.09
   2   0   9  -12.46    6.47
   2   0   9   -1.11    7.33
   2   0   9   10.14    4.06
   2   0  10  301.75   17.48
   2   0  10  328.53   15.95
   2   0  10  323.46   20.86
   2   0  10  290.28   17.05
   2   0  10  313.55   19.84
   2   0  11   -6.26    2.57
   2   0  11   -2.64    5.27
   2   0  11   -3.00    6.15
   2   0  11   -3.18    7.45
   2   0  11    7.75    5.53
   2   0  12   80.14    8.38
   2   0  12   78.91    8.42
   2   0  13   -1.10    1.99
  -2  -1  14    3.07    1.69
  -2   1  14   -1.26    1.64
  -2  -1  13    5.23    4.50
  -2  -1  13    4.44    4.28
  -2  -1  13   -0.89    2.77
  -2   1  13    0.44    4.14
   2   1 -13    5.09    2.08
  -2   1  13    1.86    3.94
  -2   1  12  269.03   15.46
  -2  -1  12  238.10   14.64
   2   1 -12  229.45   13.59
   2   1 -12  242.49   12.56
  -2  -1  12  234.16   14.08
  -2  -1  12  237.32   15.12
   2   1 -12  252.59   15.00
  -2   1  12  250.13   15.33
   2  -1 -12  227.33   13.64
  -2   1  12  243.24   13.18
   2   1 -11    0.98    5.66
  -2  -1  11   -0.78    4.01
   2  -1 -11   -2.14    5.30
   2   1 -11    6.21    6.37
   2  -1 -11   -9.81    4.67
  -2   1  11    3.70    5.91
  -2  -1  11   -2.28    6.08
  -2  -1  11    0.32    5.00
  -2   1  11    0.60    4.43
  -2   1  11   -3.45    2.73
  -2   1  10  304.28   18.15
  -2  -1  10  274.91   17.06
   2   1 -10  311.31   20.03
  -2  -1  10  294.64   18.89
  -2   1  10  301.40   18.76
  -2   1  10  300.76   22.74
   2  -1 -10  312.37   18.90
  -2   1  10  321.76   18.23
  -2  -1  10  295.08   17.74
   2   1 -10  298.46   18.49
   2  -1 -10  320.67   18.78
   2   1  -9 1119.27   34.78
  -2   1   9 1127.98   32.90
   2   1  -9 1136.14   33.24
  -2   1   9 1140.88   32.50
   2  -1  -9 1130.45   35.30
  -2   1   9 1064.56   39.52
  -2  -1   9 1090.63   34.14
  -2   1   9 1080.51   33.69
  -2  -1   9 1090.63   33.26
  -2  -1   9 1097.43   70.63
   2   1  -9 1148.21   33.79
  -2  -1   9 1088.55   31.73
   2  -1  -9 1064.12   32.87
   2  -1  -9 1126.82   31.53
  -2   1   9 1111.51   72.58
  -2  -1   8  327.78   20.49
  -2   1   8  356.57   22.59
  -2   1   8  336.87   38.81
   2  -1  -8  324.42   18.27
  -2  -1   8  311.56   18.01
  -2  -1   8  342.68   16.95
  -2   1   8  322.92   20.67
  -2   1   8  349.21   17.39
  -2  -1   7  144.77   23.53
  -2  -1   7  120.31   17.51
  -2   1   7  154.22   26.80
  -2  -1   6   30.56   12.88
  -2  -1   6   52.21   13.07
  -2   1   6   38.89   10.30
  -2   1   6   24.76   12.03
  -2  -1   6   26.74    8.21
  -2   1   5  347.72   20.59
  -2  -1   5  330.61   21.21
  -2   1   5  265.66   26.10
  -2  -1   5  296.84   27.56
  -2   1   4  115.13   10.80
  -2  -1   4  104.91   12.17
  -2   1   4   98.91   16.39
  -2  -1   4   92.53   16.12
   2   1  -4  102.44   14.51
  -2   1   3 4551.65   75.78
  -2  -1   3 4517.10   61.09
  -2  -1   3 4537.12   77.75
  -2   1   3 4548.97   51.90
   2   1  -3 4470.19   76.99
   2  -1  -2 5037.28   41.95
   2   1  -2 4977.78   64.04
  -2   1   2 5186.48   65.99
  -2  -1   2 5184.81   61.08
   2  -1  -2 4822.29   72.98
   2   1  -2 4962.65   73.80
  -2   1   2 5109.71   48.00
  -2  -1   2 5100.15   68.90
   2   1  -1    0.10    4.03
  -2   1   1    0.67    3.66
  -2   1   1    2.30    3.06
   2  -1  -1   -3.25    3.15
  -2  -1   1    7.18    5.50
   2  -1  -1    4.47    4.97
   2  -1  -1    1.06    6.06
   2  -1  -1    2.46    3.00
   2   1  -1   -0.46    5.69
   2   1  -1    1.01    6.42
   2  -1   0 1752.74   34.00
   2   1   0 1770.66   30.40
   2  -1   0 1713.85   34.09
   2   1   0 1697.75   35.64
   2  -1   0 1769.47   30.65
   2  -1   0 1731.30   32.07
   2   1   0 1748.39   38.34
   2   1   0 1757.30   39.77
   2   1   1  130.42   10.72
   2   1   1  122.30   13.20
   2   1   1  126.27    9.79
   2  -1   1  125.90   11.07
   2  -1   1  126.30   12.65
   2   1   1  127.70    9.10
   2  -1   1  125.43   10.84
   2  -1   1  119.17    7.40
   2   1   2  828.13   25.76
   2   1   2  859.24   34.06
   2   1   2  844.69   34.50
   2   1   2  823.03   25.84
   2  -1   2  719.38   14.43
   2  -1   2  848.91   21.84
   2  -1   2  836.84   27.56
   2   1   2  839.41   25.32
   2  -1   2  841.75   32.19
   2  -1   3  146.95   13.85
   2   1   3  153.68   18.13
   2   1   3  158.19   18.14
   2   1   3  133.78   13.70
   2   1   3  167.05   13.08
   2   1   3  137.72   13.01
   2  -1   3  115.89    6.24
   2  -1   3  144.95   12.97
   2  -1   3  132.17   17.22
   2   1   4 1612.25   45.21
   2   1   4 1777.74   52.66
   2  -1   4 1693.73   48.26
   2   1   4 1632.54   61.46
   2   1   4 1658.77   41.66
   2  -1   4 1666.47   47.76
   2   1   5  567.46   26.50
   2   1   5  524.43   32.88
   2  -1   5  552.53   32.12
   2  -1   5  576.53   31.35
   2   1   5  517.78   39.15
   2   1   5  569.32   30.69
   2   1   6  186.83   20.70
   2  -1   6  231.01   22.79
   2  -1   6  220.01   23.41
   2   1   6  215.37   24.81
   2   1   7  197.39   23.81
   2   1   7  259.97   17.21
   2  -1   7  218.67   14.71
   2  -1   7  223.99   25.03
   2   1   7  228.31   14.33
   2  -1   7  295.74   20.53
   2  -1   7  230.88   15.87
   2   1   7  281.30   19.62
   2   1   7  279.44   17.80
   2   1   7  304.11   20.27
   2   1   7  201.21   24.60
   2  -1   7  229.74   15.08
   2  -1   7  266.79   17.48
   2   1   7  221.93   14.06
   2  -1   7  252.37   28.90
   2  -1   8   61.63   10.88
   2  -1   8   62.24   17.00
   2   1   8   56.25    9.38
   2   1   8   70.66   19.18
   2  -1   8   62.39    7.34
   2  -1   8   63.15   10.35
   2   1   8   59.37    9.83
   2   1   8   68.37    8.03
   2   1   8   83.24   11.65
   2   1   8   79.07   12.26
   2   1   8   86.50   13.40
   2   1   8   79.20   13.26
   2  -1   8   59.35    9.16
   2  -1   8   65.88    8.41
   2   1   8   62.64    9.14
   2  -1   8   49.97    7.87
   2   1   9    4.47    4.43
   2  -1   9   -4.87    5.92
   2   1   9    3.52    7.23
   2  -1   9   -0.77    3.82
   2   1   9    3.50    3.59
   2   1   9    4.18    9.88
   2  -1   9    4.34    5.70
   2  -1   9    2.04    4.34
   2   1   9   -7.70    5.92
   2  -1   9    0.92    7.09
   2   1   9  -11.21    6.77
   2  -1  10  108.92   13.21
   2  -1  10  126.17    9.87
   2   1  10  102.00    9.84
   2  -1  10  118.30   11.23
   2   1  10  112.70   11.32
   2   1  10  111.22   11.32
   2   1  10  111.81   13.49
   2  -1  10  122.39   12.78
   2   1  10  126.01   15.07
   2  -1  10  105.00   13.17
   2   1  11  573.96   20.25
   2   1  11  559.18   24.09
   2   1  11  580.43   23.91
   2  -1  11  574.60   24.11
   2   1  11  592.53   21.30
   2  -1  11  624.78   22.78
   2   1  11  597.43   18.92
   2  -1  11  611.44   23.75
   2  -1  11  597.74   21.75
   2  -1  12    1.66    3.83
   2  -1  12   -8.13    4.86
   2  -1  12    0.35    3.36
   2   1  12   -0.09    5.00
   2   1  12    1.02    4.64
   2  -1  13   61.67    4.63
   2   1  13   51.27    4.03
   2   2 -13  104.47    7.87
  -2  -2  13  133.19    9.34
  -2  -2  13  136.20    9.22
  -2   2  13  135.16    9.36
  -2  -2  13  121.41    8.07
  -2   2  13  116.41    7.85
   2   2 -13  120.66    8.08
   2  -2 -13  130.57    7.67
   2  -2 -12   94.45    9.57
  -2   2  12   84.28    9.57
  -2   2  12   83.73    9.29
  -2  -2  12   93.08   10.84
  -2   2  12   83.25    7.76
   2   2 -12   77.92    9.43
  -2  -2  12   86.58    9.94
  -2  -2  12   90.88    9.59
   2   2 -12   72.31    7.92
   2   2 -12   82.43    8.90
  -2   2  11  168.14   13.18
   2   2 -11  165.87   14.89
   2  -2 -11  164.53   14.06
  -2  -2  11  150.24   13.32
  -2  -2  11  170.42   13.42
   2   2 -11  144.22   12.32
  -2   2  11  162.44   12.72
  -2   2  11  154.51   12.94
  -2  -2  11  158.35   13.51
  -2   2  10   43.56    8.63
   2   2 -10   49.56   10.16
  -2   2  10   45.27    6.45
  -2  -2  10   37.82    7.79
  -2  -2  10   54.51    9.57
  -2   2  10   48.61    9.02
  -2  -2  10   40.56    8.21
   2  -2 -10   35.96    8.42
  -2   2  10   45.04   11.74
   2   2 -10   45.65    8.86
  -2  -2   9  235.94   25.99
  -2  -2   9  264.90   16.83
   2  -2  -9  272.41   18.36
  -2   2   9  275.67   16.58
  -2   2   9  257.95   17.06
  -2  -2   9  238.57   15.86
  -2   2   9  266.57   16.33
  -2   2   9  210.04   31.54
  -2  -2   9  197.31   32.32
  -2   2   9  290.30   21.85
  -2  -2   9  256.06   17.33
  -2   2   9  297.33   21.60
   2  -2  -9  328.42   18.25
  -2  -2   8   82.70   19.55
  -2  -2   8   57.76    7.90
  -2  -2   8   38.56   10.59
  -2  -2   8   61.25    7.97
  -2   2   8   56.54    7.23
   2  -2  -8   62.64    8.72
  -2   2   8   56.96   11.16
  -2  -2   8   63.67    8.78
  -2   2   8   66.80    9.69
  -2   2   8   62.89   17.12
  -2   2   8   54.60   10.18
  -2  -2   7  673.32   39.71
  -2   2   7  658.58   47.16
  -2  -2   7  630.57   46.83
  -2  -2   6  237.77   21.94
  -2  -2   6  225.32   28.17
  -2   2   6  222.29   26.60
  -2  -2   6  229.19   20.94
  -2   2   5 2075.89   68.66
   2   2  -5 1924.50   62.73
  -2  -2   5 2029.47   68.65
  -2  -2   5 2014.10   53.37
  -2  -2   5 1992.37   54.91
  -2  -2   4   19.96   11.67
  -2   2   4   15.67    4.52
  -2  -2   4   21.42    7.56
   2   2  -4   14.61    9.95
  -2   2   4   10.93   10.54
   2   2  -3  148.51   16.05
  -2   2   3  152.85   16.91
  -2  -2   3  156.91   17.94
  -2   2   3  158.08    9.17
  -2  -2   3  166.27   13.83
  -2  -2   2   73.01    9.75
   2   2  -2   70.12   10.90
  -2   2   2   76.30    5.19
   2   2  -2   68.77   11.41
  -2   2   2   65.88    9.88
   2  -2  -1  450.26   19.97
  -2  -2   1  442.27   19.85
  -2   2   1  449.65   16.56
   2   2  -1  445.73   22.08
   2   2  -1  435.72   22.21
  -2   2   1  445.38   11.97
   2   2   0  214.51   10.30
  -2   2   0  191.85    7.73
   2   2   0  207.44   15.60
   2  -2   0  209.41    9.52
   2  -2   0  206.82   13.37
   2  -2   1 9744.83   86.43
   2   2   1 9999.00   73.77
   2   2   1 9838.22   92.88
   2  -2   1 9831.18   89.09
   2   2   2  132.43   13.24
   2   2   2  140.83   15.87
   2  -2   2  125.49   12.66
   2  -2   2  131.72   13.54
   2   2   2  121.66   14.90
   2   2   2  138.82   10.81
   2   2   2  122.85   12.68
   2  -2   2  139.60   12.11
   2   2   3 2993.54   62.91
   2  -2   3 2957.83   53.42
   2  -2   3 2997.62   58.97
   2   2   3 2875.15   56.93
   2   2   3 2959.76   74.60
   2   2   3 2982.95   53.65
   2  -2   3 2954.92   52.62
   2   2   3 2911.00   71.27
   2   2   4  600.74   32.65
   2  -2   4  629.29   30.42
   2   2   4  598.70   36.58
   2   2   4  536.69   26.76
   2   2   4  572.69   27.98
   2  -2   4  551.40   28.20
   2   2   4  548.49   37.39
   2   2   5   11.07   11.60
   2   2   5    4.36    6.57
   2  -2   5    9.89    6.18
   2  -2   5   -0.26    3.62
   2   2   5    7.04    3.98
   2  -2   6   21.77    9.70
   2  -2   6  -19.37    6.61
   2   2   6   -2.39    9.21
   2   2   6    9.01    9.98
   2   2   6   -4.03    6.81
   2  -2   7 2977.71   55.14
   2   2   7 2981.32   84.74
   2   2   7 3049.18   57.23
   2  -2   7 2947.08   53.92
   2   2   7 2730.36   46.50
   2   2   7 3012.71   52.03
   2   2   7 2982.61   51.81
   2  -2   7 3037.82   51.26
   2   2   7 3157.93   62.97
   2   2   7 3017.82   62.10
   2  -2   7 3078.17   88.37
   2   2   7 2953.03   55.27
   2   2   7 3103.78   99.30
   2   2   7 3088.50   62.25
   2  -2   7 2859.85   47.94
   2  -2   7 3013.64   63.42
   2  -2   7 2943.69   53.19
   2  -2   7 3009.81   53.16
   2  -2   8   35.31    8.17
   2  -2   8   45.00    8.67
   2   2   8   59.87    7.96
   2  -2   8   52.25   13.95
   2  -2   8   46.44    8.58
   2  -2   8   46.22   10.19
   2  -2   8   26.50    7.90
   2   2   8   48.27   11.89
   2   2   8   30.54    9.35
   2   2   8   47.20    7.13
   2   2   8   40.85    9.83
   2   2   8   33.34    8.58
   2   2   8   48.04    8.41
   2   2   8   47.51   12.08
   2   2   8   39.37    9.92
   2   2   9  341.99   23.93
   2  -2   9  326.35   20.73
   2   2   9  309.93   20.68
   2   2   9  363.85   18.31
   2   2   9  328.74   18.72
   2  -2   9  340.82   20.21
   2   2   9  298.47   18.10
   2  -2   9  337.02   19.10
   2  -2   9  305.91   18.98
   2   2   9  316.18   20.82
   2   2   9  336.04   24.44
   2  -2   9  350.71   17.62
   2   2  10  221.46   17.49
   2  -2  10  226.04   15.69
   2  -2  10  247.15   17.17
   2   2  10  242.03   15.48
  -2  -2 -10  229.83   14.64
   2   2  10  259.31   15.01
   2   2  10  250.53   18.72
   2  -2  10  234.51   17.56
   2   2  10  222.44   14.78
   2  -2  10  228.85   16.16
   2   2  11   11.15    7.69
   2  -2  11    8.98    5.81
   2  -2  11    8.41    6.04
   2   2  11    6.92    4.90
   2   2  11   10.94    5.76
   2  -2  11    9.02    6.43
   2   2  11   13.71    7.90
   2  -2  11   13.22    6.77
   2   2  11   13.85    4.63
   2   2  12    3.86    1.96
   2   2  12    8.80    5.18
   2  -2  12    8.60    4.79
   2  -2  12    1.16    4.24
   2  -2  12    9.52    3.88
   2   2  12    0.98    4.54
  -2   3  13    3.20    3.74
  -2   3  13    3.90    2.17
  -2  -3  13    4.24    3.77
   2  -3 -13    0.71    2.65
  -2  -3  13    7.39    3.53
   2   3 -13    5.41    4.22
   2   3 -13    5.71    2.57
  -2  -3  13    3.37    3.24
   2   3 -12  245.09   13.70
  -2   3  12  254.47   14.30
   2   3 -12  247.46   15.50
  -2  -3  12  242.66   14.01
   2  -3 -12  233.34   14.99
  -2  -3  12  224.69   14.62
  -2  -3  12  252.30   14.60
  -2   3  12  222.04   13.40
  -2  -3  11   56.92    8.83
  -2   3  11   58.52    8.85
  -2   3  11   51.57    9.12
   2  -3 -11   58.15    9.65
  -2   3  11   61.05   13.70
   2   3 -11   52.24   10.48
  -2   3  11   54.12    7.17
  -2  -3  11   61.02    9.54
   2   3 -11   64.00    9.22
  -2  -3  11   52.00    8.23
  -2   3  10  829.99   36.03
   2  -3 -10  802.02   31.43
  -2   3  10  809.34   27.31
  -2   3  10  799.12   28.05
  -2  -3  10  783.19   30.00
  -2  -3  10  804.02   29.74
  -2   3  10  737.11   28.23
   2   3 -10  811.69   31.77
  -2  -3  10  805.66   28.18
   2   3 -10  815.57   30.24
  -2   3  10  761.55   35.12
  -2   3   9  316.56   18.98
  -2  -3   9  329.19   18.34
  -2   3   9  305.44   17.48
   2  -3  -9  312.62   19.55
  -2  -3   9  307.57   19.01
  -2   3   9  299.84   22.14
  -2  -3   9  327.87   30.58
  -2  -3   9  288.21   17.92
  -2   3   9  326.28   40.73
  -2   3   9  321.37   23.34
  -2  -3   8  154.13   28.22
  -2   3   8  145.70   14.88
   2  -3  -8  178.88   13.87
  -2  -3   8  163.74   13.04
  -2  -3   8  150.54   13.24
  -2   3   8  174.23   27.10
  -2  -3   8  163.66   11.29
  -2  -3   8  128.62   22.96
  -2   3   8  156.62   15.87
  -2  -3   8  149.16   11.59
  -2   3   8  139.96   11.71
  -2   3   8  156.46   11.79
  -2   3   7   18.84    8.59
  -2  -3   7    3.17   14.64
  -2  -3   7    9.99    8.11
  -2  -3   7  -10.57    6.20
  -2  -3   6   28.24   12.54
  -2  -3   6    5.65    7.44
  -2  -3   6   22.52    8.74
  -2   3   6   16.69    7.44
  -2  -3   5   15.12    7.33
   2   3  -5   11.01   10.76
  -2  -3   5   21.20   10.50
  -2   3   5   25.27   13.77
  -2  -3   5    9.10    7.48
   2   3  -4    8.85    8.92
  -2   3   4   15.35   11.85
  -2  -3   4   10.09   11.51
  -2  -3   4    3.11    6.28
  -2  -3   4    8.08    8.00
  -2  -3   3 3077.60   58.13
   2   3  -3 3141.25   66.89
  -2   3   3 3084.74   66.76
   2   3  -2 3477.81   66.35
  -2  -3   2 3307.94   57.53
   2   3  -2 3345.08   63.64
  -2   3   2 3272.72   59.15
   2  -3  -1  123.14   12.20
   2   3  -1  124.49   13.44
  -2  -3   1  134.82   12.67
  -2   3   1  129.74   11.02
   2   3  -1  121.91   13.46
  -2   3   1  100.56    3.78
   2   3   0 1436.28   22.88
   2   3   0 1480.33   39.79
   2  -3   0 1475.80   39.56
   2  -3   0 1439.55   34.99
   2   3   1   63.25    6.36
   2  -3   1   54.75    8.90
   2   3   1   68.46   11.83
   2   3   1   56.23   10.46
   2  -3   1   50.40    8.59
   2   3   1   56.12   11.24
   2   3   2   79.57   12.05
   2   3   2   86.17    8.30
  -2  -3  -2   83.23    8.26
   2   3   2   84.90   15.63
   2  -3   2   84.54   11.12
   2  -3   2   83.70   11.41
   2   3   2   94.81   12.80
   2   3   2   79.85   14.42
   2  -3   3  404.81   22.09
   2   3   3  411.04   26.00
   2   3   3  405.14   24.57
   2   3   3  394.04   28.72
   2   3   3  415.97   19.92
   2  -3   3  404.10   22.63
   2   3   3  378.19   30.16
   2   3   4 4334.88   97.63
   2   3   4 4343.74   91.26
   2  -3   4 4378.01   80.95
   2   3   4 4144.50   80.54
   2   3   4 4283.65  103.11
   2  -3   4 4277.07   71.77
   2   3   4 4231.45   71.98
   2   3   5  370.64   30.94
   2   3   5  380.95   25.08
   2   3   5  376.80   26.83
   2  -3   5  368.76   26.03
   2   3   5  369.44   36.21
   2   3   6   56.67   16.26
   2   3   6   53.44   12.21
   2  -3   6   54.10   11.47
   2   3   6   73.80   24.40
   2   3   6   31.83   11.27
   2  -3   7   -0.26    4.04
   2   3   7   -9.52    5.61
   2  -3   7   38.03    7.45
   2  -3   7   -6.20    4.32
   2   3   7    4.40    6.57
   2  -3   7    5.80    7.24
   2   3   7    8.00    6.86
   2   3   7   14.41    6.88
   2   3   7   12.15    5.89
   2   3   7    3.68    7.80
   2  -3   7   -4.55    4.40
   2   3   7   12.24    8.75
   2  -3   7    0.89    3.59
   2  -3   7    3.60    4.39
   2   3   7   19.26    5.63
   2  -3   7    1.50    4.23
   2   3   7  -32.97   10.60
   2   3   7    0.64    3.07
   2   3   8    8.19    4.75
   2  -3   8   14.96    7.30
   2   3   8   29.10    8.73
   2  -3   8   18.41    5.62
   2  -3   8   25.87    6.64
   2   3   8   22.47    8.04
   2   3   8    2.58    5.27
   2   3   8   14.03    7.62
   2   3   8  -25.81   14.42
   2  -3   8   -0.52    8.45
   2   3   8    8.33    7.12
   2   3   8   28.65    6.46
   2   3   8    6.45    3.30
   2  -3   8    5.08    6.45
   2   3   8    9.59    5.03
   2  -3   8  -11.88    6.53
   2  -3   9  148.86   12.30
   2   3   9  153.71   15.58
   2   3   9  176.69   13.35
   2   3   9  173.08   12.87
   2  -3   9  161.92   14.27
   2  -3   9  159.17   15.37
   2   3   9  164.23   16.06
   2   3   9  161.80   13.58
   2   3   9  147.07   17.99
   2   3   9  166.15   15.24
   2  -3   9  163.11   14.51
   2   3   9  163.51   17.02
   2  -3   9  158.60   14.19
  -2  -3 -10  177.54   13.60
   2   3  10  186.12   12.80
   2   3  10  196.70   13.27
   2  -3  10  185.50   15.64
   2   3  10  185.74   16.17
   2   3  10  167.95   17.31
   2  -3  10  201.67   15.44
   2   3  10  197.34   16.61
   2  -3  10  217.58   16.04
   2  -3  10  167.19   11.77
   2   3  10  200.26   14.05
   2  -3  10  195.45   14.40
   2   3  11  226.19   12.37
   2  -3  11  238.39   14.92
   2  -3  11  218.27   14.50
   2   3  11  240.80   15.87
   2   3  11  231.27   15.75
   2  -3  11  244.23   14.82
   2  -3  11  219.52   13.69
  -2  -3 -11  227.21   13.10
   2   3  12   -0.30    3.72
   2   3  12    1.69    1.15
   2   3  12   -0.74    3.64
   2  -3  12    0.76    3.52
   2  -3  12   -1.58    3.70
   2  -3  12    2.11    3.32
  -2   3 -12    0.51    1.15
   2   4 -13   82.86    6.23
   2  -4 -13   92.89    7.36
  -2   4  13  102.66    7.27
  -2  -4  13   97.18    8.01
   2   4 -13   82.10    7.03
  -2  -4  13   93.21    7.41
   2   4 -13   74.34    6.99
  -2  -4  12  831.32   25.98
  -2  -4  12  794.30   24.47
  -2  -4  12  799.63   23.56
  -2   4  12  766.28   22.72
   2   4 -12  769.87   23.83
  -2   4  12  840.27   24.34
   2   4 -12  760.33   25.91
   2   4 -12  807.91   21.54
   2  -4 -12  855.30   26.34
  -2   4  11    7.99    5.85
  -2   4  11    5.19    5.34
   2   4 -11   -0.69    7.35
  -2  -4  11   -6.34    4.71
   2  -4 -11    0.87    6.69
  -2   4  11    6.50    9.51
   2   4 -11    3.81    6.79
  -2  -4  11    5.08    6.43
  -2  -4  11    9.13    6.65
  -2  -4  10   48.24    9.26
  -2   4  10   38.89   11.59
  -2  -4  10   56.41   10.00
  -2   4  10   54.34    8.65
  -2  -4  10   50.58   10.41
   2   4 -10   43.64   10.40
  -2   4  10   45.83    9.41
   2   4 -10   34.62   10.12
  -2   4  10   56.92   13.48
   2  -4 -10   50.09   10.89
  -2   4   9   31.17   14.13
  -2  -4   9   25.48    7.71
   2  -4  -9   32.75    8.14
  -2   4   9   43.71   11.45
  -2   4   9   23.50    8.12
  -2  -4   9   35.89    7.86
  -2  -4   9   40.90   10.74
  -2   4   9   35.73    7.44
  -2  -4   9   38.50    7.18
  -2   4   9   37.75   10.24
  -2  -4   9   37.71    6.61
   2  -4  -9   36.72    7.00
  -2   4   9   21.18    5.96
   2  -4  -8  136.01   13.04
  -2  -4   8  127.77   11.58
  -2   4   8  129.42   11.08
  -2  -4   8  131.47   11.08
  -2  -4   8   86.17   15.24
  -2  -4   8  107.03   19.95
  -2   4   8  116.57   22.52
   2  -4  -8  130.08   12.06
  -2   4   8  162.61   17.23
  -2  -4   8  123.11   11.34
  -2   4   8  142.03   15.50
  -2   4   8  102.35   10.55
  -2  -4   8  117.25   11.42
  -2  -4   7    6.81   10.01
  -2  -4   7   25.13   10.93
  -2   4   7   25.54   11.22
  -2   4   6 3349.76  102.02
  -2  -4   6 3413.38   83.46
  -2  -4   6 3432.89   85.27
  -2   4   5   10.21    8.97
  -2  -4   5   -5.90    6.38
  -2  -4   5   -0.92    6.84
   2   4  -5   11.64   11.18
   2   4  -4    3.10    6.24
  -2   4   4   -4.49   11.60
  -2  -4   4    0.93    6.94
  -2  -4   4    7.21    6.71
  -2   4   3  103.69   15.71
  -2  -4   3  104.91   15.27
  -2  -4   3  120.99   14.01
   2   4  -3  108.45   14.69
  -2   4   2  191.04   17.22
   2   4  -2  199.64   19.19
  -2  -4   2  208.17   16.98
  -2  -4   2  204.32   18.77
   2   4  -2  165.13   17.69
  -2  -4   1  351.60   22.23
   2  -4  -1  354.08   22.13
   2   4  -1  363.04   23.65
   2   4  -1  339.44   21.82
   2  -4  -1  367.28   20.40
   2   4  -1  347.27   22.80
  -2  -4   1  370.56   20.87
  -2   4   1  354.99   19.68
   2   4   0 3217.69   66.49
   2   4   0 3218.87   63.69
  -2  -4   0 3025.68   58.51
   2   4   0 3092.35   66.35
   2  -4   0 3147.57   54.42
   2  -4   0 3086.22   61.92
   2   4   1  858.82   37.80
   2  -4   1  873.89   33.90
  -2  -4  -1  889.92   29.63
   2   4   1  838.59   34.37
   2  -4   1  866.91   29.41
   2   4   1  918.70   19.23
   2   4   1  863.83   37.75
   2   4   2  430.33   26.18
   2  -4   2  441.38   23.34
  -2  -4  -2  414.12   18.46
   2  -4   2  403.43   23.77
   2   4   2  468.85   30.00
   2   4   2  443.81   17.10
   2   4   2  461.83   31.40
   2   4   2  397.30   26.05
   2   4   3  167.24   18.69
   2  -4   3  151.58   15.18
   2   4   3  181.27   13.07
   2   4   3  130.32   19.50
   2   4   3  158.49   17.31
   2  -4   3  178.88   16.31
   2   4   3  159.58   19.74
   2   4   4  157.46   14.87
   2  -4   4  179.42   16.96
   2   4   4  155.40   19.99
   2  -4   4  169.41   16.13
   2   4   4  144.63   22.40
   2   4   4  157.64   18.14
   2   4   4  149.50   20.72
   2   4   5  935.99   54.84
   2   4   5 1008.68   51.98
   2   4   5 1099.52   48.16
   2   4   5 1076.30   54.80
   2  -4   5 1079.96   45.64
   2   4   5 1060.28   41.06
   2   4   6   40.10   13.07
   2  -4   6   50.52   14.01
   2   4   6   42.68   13.18
   2   4   6   46.16   11.57
   2   4   6   44.64   13.18
   2   4   7  803.76   56.17
   2   4   7  648.48   28.98
   2   4   7  855.44   45.11
   2   4   7  692.36   30.14
   2  -4   7  748.66   27.93
   2   4   7  732.17   26.27
   2   4   7  747.74   26.29
   2   4   7  709.78   28.24
   2  -4   7  800.36   47.06
   2  -4   7  707.31   26.41
   2  -4   7  748.00   28.09
   2   4   7  752.45   32.37
   2  -4   7  731.78   27.29
   2   4   7  704.11   28.44
   2  -4   7  704.50   25.43
   2  -4   7  729.07   26.54
   2   4   8 1287.37   39.91
   2  -4   8 1230.97   36.40
   2   4   8 1238.94   39.54
   2   4   8 1309.82   40.16
   2   4   8 1237.48   34.37
   2   4   8 1289.73   34.89
   2   4   8 1253.07   43.44
   2  -4   8 1251.37   36.85
   2   4   8 1270.14   44.18
   2   4   8 1311.57   60.08
   2   4   8 1219.46   41.61
   2  -4   8 1262.66   37.95
   2  -4   8 1213.56   33.85
   2  -4   8 1213.79   36.78
   2   4   8 1336.70   73.43
   2  -4   8 1325.76   63.23
   2   4   8 1271.05   35.65
   2   4   9   -3.15    6.98
   2  -4   9    7.06    7.47
   2   4   9   -1.80    4.31
   2  -4   9    3.04    6.20
   2   4   9    3.99    5.26
   2   4   9   -0.13    3.84
   2  -4   9   -5.34    5.64
   2   4   9   20.95   10.61
   2   4   9   -0.70    6.65
   2  -4   9    4.10    6.39
   2   4   9   -2.07    9.58
   2  -4   9   -1.48    5.86
   2   4   9  -10.60    6.09
   2   4  10  371.04   23.21
   2   4  10  324.22   18.38
   2   4  10  345.97   21.34
   2  -4  10  334.71   19.56
   2  -4  10  332.45   18.73
   2  -4  10  336.05   16.32
  -2  -4 -10  338.92   18.31
   2  -4  10  355.05   19.60
   2   4  10  326.53   16.41
   2   4  10  307.78   15.67
   2  -4  10  318.52   17.63
   2   4  10  371.80   17.70
   2   4  10  341.91   20.57
   2  -4  11   15.01    4.50
   2   4  11   25.26    7.69
   2   4  11   23.67    7.53
  -2  -4 -11   17.86    6.06
   2  -4  11   25.73    6.66
   2  -4  11   17.33    6.40
   2   4  11   23.68    5.67
   2  -4  11   22.82    7.24
   2   4  12    3.82    2.23
   2   4  12    3.02    4.36
  -2   4 -12    5.76    3.03
   2   4  12    5.90    4.17
   2  -4  12    2.30    2.95
   2  -4  12    0.64    3.57
  -2  -5  13    8.45    3.15
  -2  -5  13    6.48    3.76
  -2   5  13    7.98    2.92
   2  -5 -13    5.86    3.45
   2   5 -13   10.81    4.21
   2   5 -13    6.04    3.56
   2   5 -13    7.16    2.83
  -2  -5  12  111.41   10.32
  -2   5  12  126.29    9.89
  -2  -5  12  132.26   10.96
   2   5 -12  120.56   11.56
   2  -5 -12  122.48   11.55
   2   5 -12  112.31    8.29
  -2   5  12  112.22    8.79
  -2  -5  12  123.59   10.11
   2   5 -12  138.23   11.47
   2   5 -12  124.17   10.63
  -2  -5  11   67.08    9.26
  -2   5  11   64.41    8.63
  -2  -5  11   58.86    8.61
  -2  -5  11   73.58    9.65
   2  -5 -11   71.42   11.25
  -2   5  11   77.70    8.84
   2   5 -11   72.85   11.67
  -2   5  11   69.53   13.78
   2   5 -11   68.18   10.51
   2  -5 -10   35.57    6.26
  -2  -5  10   44.71    8.53
  -2   5  10   41.79   12.00
  -2  -5  10   35.72    8.89
  -2   5  10   49.81   13.14
  -2   5  10   38.20    7.68
  -2  -5  10   40.65    9.27
   2   5 -10   53.53   10.11
   2  -5 -10   23.94    8.73
  -2   5  10   32.31    6.44
   2  -5  -9 1966.97   49.02
  -2   5   9 1850.57   46.57
  -2   5   9 1801.02   51.99
  -2   5   9 1933.84   42.51
   2  -5  -9 1787.51   46.84
  -2  -5   9 1890.19   40.90
  -2  -5   9 1800.66   41.57
  -2  -5   9 1856.03   45.22
  -2   5   9 1871.05   43.19
  -2  -5   9 1795.70   45.21
  -2   5   9 2036.12   99.88
  -2   5   9 1793.74   52.57
  -2  -5   8  316.50   16.96
  -2   5   8  278.17   16.77
  -2  -5   8  282.81   18.07
  -2   5   8  284.70   37.22
  -2  -5   8  304.33   17.30
  -2  -5   8  263.66   31.41
  -2  -5   8  333.84   19.46
   2  -5  -8  331.99   20.42
  -2  -5   8  284.20   25.22
  -2   5   8  289.82   16.55
   2  -5  -8  289.86   18.57
  -2   5   8  292.36   21.05
  -2  -5   7  119.31   11.70
  -2   5   7  136.74   22.52
   2  -5  -7  128.62   12.03
  -2  -5   7  121.10   12.02
  -2  -5   7  136.42   19.22
  -2  -5   7  108.79   15.46
  -2  -5   7  140.05   11.70
  -2  -5   7  107.98   20.06
   2   5  -6   50.00   14.68
  -2  -5   6   39.27    8.24
  -2  -5   6   22.54   12.39
  -2   5   6   46.67   15.80
  -2  -5   6   32.67   11.03
  -2  -5   5  222.35   23.08
  -2   5   5  248.33   26.74
   2   5  -5  212.59   25.11
  -2  -5   5  242.18   21.68
  -2  -5   4  425.70   29.69
  -2   5   4  456.40   33.38
   2   5  -4  445.25   30.97
  -2  -5   4  436.64   27.01
  -2   5   3 4183.66   88.52
  -2  -5   3 3997.86   74.66
   2   5  -3 4077.68   84.00
  -2  -5   3 4090.64   85.26
   2   5  -3 4024.84   90.91
  -2   5   2  441.72   27.32
  -2  -5   2  397.97   10.04
  -2  -5   2  449.26   24.86
   2   5  -2  420.98   27.59
  -2  -5   2  447.80   27.53
   2   5  -1   86.64   14.52
   2   5  -1  108.03   15.00
   2  -5  -1  104.90   13.25
  -2  -5   1  101.89   12.79
  -2   5   1   95.29    6.84
  -2   5   1  100.26   13.83
  -2  -5   1   96.94   14.34
   2  -5  -1  104.26   13.74
   2   5  -1   85.72   13.60
  -2  -5   0   47.84   10.70
   2  -5   0   41.66   10.27
   2   5   0   41.11   11.98
  -2  -5   0   47.47    9.92
   2   5   0   60.88   12.48
   2   5   0   56.93   12.44
   2  -5   0   53.15    9.81
   2  -5   1    2.43    6.50
  -2  -5  -1   -0.85    4.05
   2   5   1   -6.33   10.47
   2  -5   1    1.24    5.46
   2   5   1   -2.11   10.64
   2   5   1   -0.51    0.74
   2   5   1    5.88    9.93
  -2   5  -1    4.98    3.28
   2   5   2  432.81   15.47
   2   5   2  486.87   29.76
   2  -5   2  454.93   24.23
   2   5   2  479.31   31.20
   2   5   2  452.70   32.33
  -2  -5  -2  440.79   21.13
   2  -5   2  420.96   26.87
   2   5   2  419.56   29.35
   2   5   3 1238.39   56.01
   2   5   3 1269.83   32.84
   2   5   3 1271.98   49.71
   2  -5   3 1268.76   46.51
   2  -5   3 1306.19   43.68
   2   5   3 1267.93   52.82
   2   5   3 1268.96   52.82
   2   5   4  516.51   24.56
   2   5   4  505.35   39.62
   2   5   4  463.79   34.58
   2  -5   4  495.30   30.73
   2  -5   4  498.39   29.62
   2   5   4  473.42   32.01
   2   5   4  473.00   36.28
   2  -5   5  977.61   44.49
   2   5   5  941.65   53.00
   2   5   5  910.38   47.81
   2   5   5  919.15   57.03
   2   5   5  858.90   36.53
   2   5   5  959.02   52.62
   2  -5   5  926.84   41.93
   2   5   6  124.99   19.69
   2   5   6  121.25   22.37
   2  -5   6  103.57   11.07
   2   5   6  137.39   18.93
   2   5   6  159.39   14.78
   2  -5   6  132.50   12.58
   2  -5   6  145.62   11.93
   2   5   6  140.54   26.10
   2  -5   6  111.53   10.89
   2   5   6  136.99   12.85
   2  -5   6  128.68   18.64
   2   5   7 1815.85   84.93
   2  -5   7 1691.35   68.52
   2  -5   7 1818.88   43.65
   2   5   7 1869.46   51.26
   2   5   7 1886.32   49.09
   2   5   7 1919.80   49.29
   2   5   7 1764.27   45.21
   2   5   7 1673.63   39.71
   2   5   7 1709.76   39.01
   2  -5   7 1666.49   42.33
   2  -5   7 1715.08   42.38
   2   5   7 1774.91   46.00
   2  -5   7 1739.72   41.74
   2  -5   7 1836.57   41.91
   2   5   8  309.80   18.10
   2   5   8  435.80   27.10
   2  -5   8  374.14   20.92
   2  -5   8  342.80   20.45
   2   5   8  395.63   26.02
   2   5   8  428.47   23.93
   2  -5   8  410.34   20.73
   2  -5   8  372.84   20.95
   2   5   8  345.83   18.05
   2   5   8  379.41   22.93
   2   5   8  384.02   23.08
   2   5   8  360.76   19.37
   2  -5   8  334.35   19.79
   2   5   8  388.91   23.00
   2  -5   9    4.54    5.65
   2   5   9   13.09    8.53
   2  -5   9    2.06    5.44
   2   5   9   10.23    6.36
   2   5   9   -2.64    3.23
   2   5   9    8.86    3.95
   2   5   9   -8.75    7.16
   2   5   9   10.74    8.59
   2  -5   9    3.99    5.71
   2   5   9   10.05   10.09
   2   5   9    9.72    9.58
   2  -5   9   11.50    7.92
   2  -5   9    8.71    7.61
   2   5  10   19.75    9.41
  -2  -5 -10    2.74    5.90
   2  -5  10    4.71    6.56
   2   5  10   16.34    5.82
   2   5  10   23.04    8.08
   2   5  10   17.61   10.78
   2   5  10   16.64   12.00
   2  -5  10    6.52    6.68
   2   5  10   20.28    6.36
   2  -5  10   11.99    6.58
   2   5  10    5.73    4.32
   2  -5  10    8.35    5.25
   2  -5  10   10.51    6.31
   2  -5  11  408.92   17.73
   2   5  11  416.42   19.05
   2   5  11  415.65   15.56
   2   5  11  434.27   19.59
   2  -5  11  391.89   14.69
   2  -5  11  408.62   17.09
   2  -5  11  388.09   16.88
  -2  -5 -11  437.80   17.97
   2  -5  12   -0.28    2.94
   2  -5  12   -6.57    2.27
   2   5  12   -0.79    3.29
   2   5  12    4.78    1.86
   2   5  12    3.97    3.54
  -2  -5 -12    4.88    2.51
  -2   5 -12    1.73    2.10
   2   6 -13  180.47    7.92
  -2   6  13  221.52    8.50
   2  -6 -13  211.45    9.26
  -2  -6  13  215.78    9.35
   2   6 -13  173.91    9.08
  -2  -6  13  209.17    8.37
   2   6 -13  208.98    9.40
   2   6 -12   62.62    6.94
  -2  -6  12   56.44    6.96
  -2   6  12   60.13    7.27
  -2  -6  12   57.35    7.93
   2   6 -12   49.65    8.72
   2   6 -12   65.28    8.45
   2  -6 -12   55.85    8.13
   2   6 -12   45.12    7.61
  -2  -6  11  116.83   10.67
   2  -6 -11  121.01   11.21
  -2   6  11  124.34   11.18
  -2   6  11  122.04   10.17
   2  -6 -11  138.03   14.31
  -2   6  11   95.67   14.06
  -2  -6  11  124.87   11.75
   2   6 -11  117.36   12.91
  -2  -6  11  138.75   13.40
  -2   6  11  115.41   15.23
   2   6 -11  130.70   12.42
  -2  -6  10   19.84    7.98
  -2   6  10   23.53    5.96
   2  -6 -10    5.15    5.15
  -2  -6  10   25.96    8.40
  -2   6  10   17.12    9.88
   2  -6 -10   26.07    8.82
  -2   6  10    8.72    9.66
  -2   6  10   24.33    6.56
  -2  -6  10   23.60    8.34
   2   6 -10   18.19    8.80
  -2  -6   9   41.88    8.46
   2  -6  -9   56.57    9.33
  -2   6   9   64.57   13.03
  -2  -6   9   45.46    8.58
   2  -6  -9   37.85   10.34
  -2   6   9   45.29   12.77
  -2  -6   9   39.71   10.07
  -2   6   9   46.06    9.16
  -2   6   9   44.05    7.81
  -2   6   9   47.54    7.26
   2  -6  -8  264.43   18.72
  -2  -6   8  249.18   32.15
  -2  -6   8  230.20   15.50
  -2  -6   8  237.49   17.33
  -2  -6   8  245.61   15.84
  -2   6   8  213.32   18.23
   2  -6  -8  234.96   17.34
  -2   6   8  260.94   36.18
  -2   6   8  209.24   14.73
  -2  -6   8  235.06   16.69
  -2  -6   7  738.75   46.56
  -2  -6   7  715.40   25.41
  -2  -6   7  754.95   25.32
   2  -6  -7  699.04   26.56
  -2  -6   7  671.75   26.81
  -2  -6   7  667.32   43.30
  -2  -6   7  695.31   26.62
   2  -6  -7  643.10   24.71
  -2   6   7  694.42   54.72
  -2  -6   6 1292.14   55.66
  -2   6   6 1169.28   65.18
   2   6  -6 1150.32   57.59
  -2  -6   6 1224.35   58.18
  -2   6   5  539.99   39.47
  -2  -6   5  542.41   37.27
   2   6  -5  489.38   36.47
  -2  -6   5  533.40   32.96
  -2  -6   4  825.58   38.10
   2   6  -4  787.81   42.79
  -2  -6   4  839.87   43.44
  -2   6   4  812.23   45.53
  -2  -6   3   -0.49    4.38
   2   6  -3    0.62    8.06
   2   6  -3    6.56    9.89
  -2   6   3    9.65    7.07
  -2  -6   3   10.80    9.08
   2   6  -2  884.92   43.98
  -2  -6   2  849.20   35.26
  -2   6   2  836.15   40.09
   2   6  -2  856.76   40.46
  -2  -6   2  859.89   40.52
   2  -6  -2  890.11   39.26
  -2   6   1  392.57   26.06
  -2   6   1  387.54   15.52
   2  -6  -1  424.42   24.38
   2   6  -1  382.16   29.59
   2  -6  -1  412.03   27.23
  -2  -6   1  441.81   28.42
   2   6  -1  412.97   28.33
  -2  -6   1  377.04   23.47
   2   6  -1  382.18   28.19
   2   6   0  410.71   28.50
  -2  -6   0  389.89   24.29
   2  -6   0  383.30   22.23
   2   6   0  392.67   28.66
   2   6   0  405.76   29.26
   2  -6   0  402.54   27.34
  -2  -6   0  432.77   27.20
   2   6   1 3267.77   78.59
   2  -6   1 3033.35   60.79
   2   6   1 3309.17   82.58
   2  -6   1 3059.72   74.48
  -2  -6  -1 3046.50   65.35
  -2  -6  -1 3310.24   68.92
   2   6   1 3320.68   82.48
  -2   6  -1 3150.98   46.16
   2  -6   2   13.08    9.35
   2   6   2   14.78    9.58
   2  -6   2    7.84    5.32
   2   6   2   25.20   10.47
   2   6   2   23.32   10.86
   2   6   2   20.59    9.83
  -2  -6  -2    6.30    6.37
   2   6   3  228.26   26.74
   2  -6   3  272.91   21.02
   2   6   3  241.59   25.47
   2  -6   3  231.50   22.29
   2   6   3  254.56   27.02
   2   6   3  253.13   24.35
   2   6   4   45.18   12.30
   2   6   4   33.75   12.47
   2  -6   4   27.56    7.83
   2   6   4   38.97   13.51
   2   6   4   35.83   11.06
   2  -6   4   22.18    9.46
   2  -6   5   -1.80    5.83
   2   6   5   15.00   12.28
   2  -6   5   21.42    9.40
   2   6   5   34.18    9.91
   2   6   5   -5.08    6.35
   2   6   5   14.24    9.58
   2   6   6   35.60   12.25
   2  -6   6   47.88    9.19
   2  -6   6   46.92    6.87
   2   6   6   35.79   19.95
   2   6   6   42.33    6.78
   2   6   6   69.85   11.92
   2  -6   6   53.99   11.96
   2  -6   6   27.99    5.75
   2  -6   6   59.95    9.41
   2  -6   6   44.54    6.91
   2  -6   6   56.36    8.95
   2   6   6   35.17    7.87
   2   6   6   91.05   18.57
   2   6   6   51.10    8.11
   2   6   7 1734.98   85.08
   2   6   7 1625.46   46.66
   2  -6   7 1685.69   43.05
   2   6   7 1645.17   39.62
   2   6   7 1641.92   44.79
   2   6   7 1599.22   48.27
   2   6   7 1675.82   38.67
   2   6   7 1705.63   75.00
   2  -6   7 1651.53   40.71
   2   6   7 1726.44   91.75
   2  -6   7 1632.44   42.17
   2   6   7 1648.23   44.69
   2   6   7 1607.05   44.73
   2  -6   7 1661.23   41.41
   2  -6   7 1804.38   71.13
   2  -6   7 1625.81   40.28
   2   6   8    5.86    2.81
   2  -6   8    6.28    7.90
   2  -6   8    3.06    5.81
   2   6   8   10.04    8.94
   2   6   8    4.59   10.86
   2   6   8    6.99    8.61
   2  -6   8    5.25    5.09
   2   6   8    8.44    6.85
   2  -6   8    6.93    6.56
   2   6   8    1.87   10.65
   2  -6   8    9.09    6.89
   2  -6   9   68.80    9.23
   2  -6   9   56.16    9.52
   2   6   9   53.49    9.45
   2  -6   9   60.88    9.48
   2   6   9   74.83   14.74
   2   6   9   59.59   13.62
   2   6   9   62.59   11.03
   2   6   9   58.23   11.95
   2   6   9   65.47    8.89
   2   6   9   57.69   11.90
   2  -6   9   57.15   10.28
   2  -6   9   39.38    8.85
   2   6  10  104.89    9.93
   2   6  10  115.74   10.77
   2  -6  10   84.55   10.73
   2   6  10  115.63   12.28
  -2  -6 -10  106.24   11.76
   2  -6  10   96.81   11.29
   2  -6  10   99.82    9.93
   2  -6  10   97.29   10.29
   2   6  10  106.92   12.91
   2   6  10  129.08   15.22
   2   6  10   91.22   15.13
   2   6  11   91.42    9.40
   2  -6  11   91.70    8.90
   2   6  11  105.35    8.52
   2  -6  11  104.17    9.09
  -2  -6 -11  101.70    9.64
   2  -6  11  107.97    8.04
   2  -6  11   91.20    7.72
   2   6  11   85.30    9.69
   2  -6  12   48.94    4.71
  -2   6 -12   34.31    4.19
   2   6  12   51.16    5.45
   2   6  12   45.18    4.72
   2   7 -13   28.70    3.68
   2   7 -13   22.08    3.40
  -2   7  12   95.34   11.05
  -2   7  12  100.60    7.75
   2   7 -12   90.99    7.38
  -2  -7  12   96.15    9.08
  -2  -7  12   98.27    7.81
   2   7 -12  102.91    8.90
   2   7 -12  113.00    9.43
   2  -7 -12   87.61    9.58
   2   7 -12   95.47    9.38
   2   7 -11   33.64    8.30
   2   7 -11   32.28    8.87
  -2   7  11   30.26    9.17
  -2  -7  11   42.83    7.26
  -2   7  11   31.57    7.22
   2  -7 -11   47.99    9.91
   2  -7 -11   30.55    7.35
  -2   7  11   39.46   11.76
  -2  -7  11   44.78    8.88
  -2  -7  11   43.67    8.62
   2   7 -10  870.18   31.52
   2  -7 -10  899.68   32.39
  -2  -7  10  848.30   30.53
  -2   7  10  881.15   36.54
   2  -7 -10  929.02   33.59
  -2  -7  10  861.91   27.94
  -2   7  10  790.34   33.72
  -2   7  10  881.24   27.22
  -2  -7  10  846.09   29.72
  -2   7  10  864.33   27.36
  -2  -7   9   80.65   11.72
   2  -7  -9   74.29   12.26
  -2  -7   9   76.21   10.20
  -2   7   9   73.94    8.98
   2  -7  -9   90.20   12.46
  -2   7   9   88.74   14.43
  -2   7   9  112.16   14.98
  -2  -7   9   83.59   11.17
  -2   7   9   86.32   10.52
   2  -7  -8   21.77    8.71
  -2   7   8    1.40   19.76
  -2  -7   8   13.52    7.11
   2  -7  -8   20.69    6.02
  -2  -7   8   11.05    6.03
  -2  -7   8   15.35    6.15
  -2   7   8   15.68    5.21
   2  -7  -8   17.20    8.30
  -2  -7   8   23.28    6.03
  -2   7   8    9.13    9.43
  -2  -7   7  185.55   13.89
  -2  -7   7  175.40   23.61
  -2  -7   7  179.92   14.67
  -2   7   7  171.14   26.79
   2  -7  -7  185.16   15.55
  -2  -7   7  191.12   15.03
  -2  -7   7  203.65   14.12
  -2  -7   7  186.40   26.40
   2  -7  -7  166.32   14.09
  -2  -7   6  -13.91    9.55
  -2  -7   6   -5.69    4.88
  -2  -7   6    5.72    3.64
  -2  -7   6   -5.12    6.05
   2  -7  -6   -5.07    4.63
  -2  -7   6   -4.33    4.17
  -2   7   6   10.95    9.83
  -2  -7   6    0.14    4.35
   2  -7  -6    3.79    5.47
  -2  -7   5  133.44   19.99
  -2  -7   5  113.71   16.09
  -2   7   5  112.85   20.52
   2   7  -5  104.22   20.75
   2   7  -5  104.82   19.57
  -2  -7   4    1.76    2.40
  -2  -7   4    1.77    8.31
  -2   7   4  -18.57   10.61
   2   7  -4    2.09    8.40
   2   7  -4    4.16    6.23
  -2   7   3    8.50    8.44
   2   7  -3    2.85   10.15
  -2  -7   3    9.39    6.22
  -2  -7   3   11.59    9.50
   2   7  -3   21.77   10.86
  -2  -7   2 3699.50   90.24
  -2  -7   2 3607.17   75.86
   2   7  -2 3557.60   86.07
   2  -7  -2 3705.22   85.51
   2   7  -2 3736.83   93.03
  -2   7   2 3618.79   88.77
   2   7  -2 3538.43   94.05
  -2   7   1  205.76   22.43
   2   7  -1  207.38   23.94
  -2  -7   1  221.04   19.17
   2   7  -1  193.25   22.67
   2   7  -1  216.53   22.69
  -2  -7   1  243.54   22.51
   2  -7  -1  210.66   21.38
  -2  -7   0  605.33   34.36
   2   7   0  594.42   37.65
  -2  -7   0  555.78   30.04
   2  -7   0  533.80   34.06
   2  -7   0  540.71   27.21
   2   7   0  524.91   34.19
   2   7   0  558.71   35.06
   2  -7   1   80.45   10.85
  -2  -7  -1   88.30   13.82
   2   7   1  108.23   17.39
   2  -7   1   57.69   13.14
   2   7   1   80.01   15.47
  -2  -7  -1   70.65   12.28
   2   7   1   81.52   15.50
   2  -7   2  116.21   19.01
   2  -7   2  134.33   15.09
   2   7   2  131.51   20.15
  -2  -7  -2  147.76   17.01
   2   7   2  123.85   18.15
   2   7   2  133.04   19.78
   2   7   2  161.12   20.25
  -2  -7  -2  144.59   15.46
   2  -7   3  140.00   15.43
   2   7   3  154.17   22.81
   2   7   3  140.78   20.58
   2  -7   3  141.43   19.29
   2   7   3  158.01   22.65
   2   7   3  123.67   21.85
   2   7   4 2111.69   77.26
   2   7   4 2094.10   82.95
   2  -7   4 2218.47   66.02
   2   7   4 2027.00   76.69
   2  -7   4 2048.72   71.00
   2   7   4 2092.77   84.89
   2  -7   5  335.21   18.73
   2   7   5  294.82   33.96
   2   7   5  349.64   34.74
   2   7   5  312.40   32.90
   2  -7   5  262.61   25.77
   2   7   5  306.82   35.09
   2   7   5  312.94   19.84
   2  -7   5  315.01   16.21
   2  -7   5  300.46   16.84
   2  -7   5  326.27   18.44
   2  -7   5  308.95   26.35
   2   7   6   25.96   16.64
   2  -7   6   49.56    9.46
   2  -7   6   46.11    7.18
   2   7   6   40.47    8.31
   2  -7   6   53.48    9.33
   2   7   6   48.12    6.89
   2  -7   6   55.45    7.93
   2  -7   6   60.48   13.98
   2   7   6   47.64    9.04
   2   7   6   38.77    6.94
   2  -7   6   42.24    7.93
   2   7   6   75.51   17.45
   2   7   6   52.01   17.69
   2  -7   6   37.42    8.55
   2   7   7   -4.37    2.65
   2  -7   7    4.02    7.92
   2  -7   7   -0.06    5.28
   2   7   7    1.90    7.04
   2  -7   7  -11.49   13.08
   2   7   7   11.46   22.98
   2   7   7   -4.09    5.38
   2   7   7    0.18    5.69
   2  -7   7   -1.29    4.78
   2  -7   7    7.49    7.19
   2  -7   7    4.96    6.10
   2   7   7  -25.09   20.97
   2   7   8    2.95    5.26
   2  -7   8   -0.40    5.12
   2  -7   8    2.04    5.29
   2   7   8   10.84    8.29
   2  -7   8   -1.71    7.24
   2  -7   8   -9.29    4.71
   2   7   8  -11.68   11.64
   2   7   8   15.44   11.48
   2  -7   8   -7.84    6.00
   2   7   8    2.04    7.76
   2   7   9   43.43    6.73
   2   7   9   58.53   13.52
   2   7   9   41.50    8.45
   2   7   9   35.57    8.68
   2  -7   9   42.09    8.05
   2   7   9   56.98   10.93
   2   7   9   29.22   12.26
   2   7   9   47.45    9.83
   2  -7   9   49.34    9.02
   2  -7   9   47.19    9.22
   2  -7   9   41.22    7.61
   2   7  10  357.76   22.73
   2   7  10  369.96   22.31
   2  -7  10  412.72   18.46
   2   7  10  418.96   17.63
  -2  -7 -10  426.15   20.08
   2  -7  10  397.92   17.60
   2   7  10  414.74   20.81
   2   7  10  379.79   19.71
   2  -7  10  411.04   19.16
   2   7  10  407.92   19.15
   2  -7  10  367.40   16.75
   2  -7  11    2.97    2.65
   2  -7  11   -2.44    3.13
   2  -7  11    3.58    4.39
   2   7  11    2.81    3.83
   2   7  11    2.26    3.43
  -2  -7 -11   -3.51    4.19
  -2  -7 -11    1.18    2.21
   2   7  11    3.76    5.69
   2   7  12   -0.31    2.06
   2  -8 -12  126.74    9.18
   2   8 -12  129.19    8.91
  -2  -8  12  127.56    7.77
   2   8 -12  118.32    9.18
   2   8 -12  122.46    7.91
   2   8 -12  115.54    8.43
  -2   8  12  125.37    7.43
  -2   8  12  119.78   10.21
   2   8 -11    9.79    7.55
   2  -8 -11   18.75    7.65
  -2   8  11    3.81    4.40
  -2   8  11    1.15    6.55
  -2   8  11    3.03    8.06
   2   8 -11   12.87    6.88
   2  -8 -11    1.68    7.06
  -2  -8  11    7.48    6.82
  -2  -8  11    9.49    4.20
   2   8 -11    7.00    5.96
   2  -8 -10  241.46   17.81
  -2   8  10  257.62   14.87
  -2  -8  10  263.36   17.58
   2   8 -10  259.61   17.79
  -2   8  10  234.09   19.11
   2  -8 -10  271.71   18.54
  -2   8  10  258.93   18.93
  -2  -8  10  265.86   15.76
  -2  -8   9    0.44    5.18
   2  -8  -9   24.61    7.25
   2  -8  -9    0.15    9.13
  -2  -8   9    6.66    6.57
  -2   8   9   12.65   10.44
   2  -8  -9   13.62    7.41
  -2  -8   9   21.84    7.78
  -2   8   9    8.61    4.13
  -2   8   8   11.56    7.31
   2  -8  -8   15.00    7.80
  -2  -8   8   21.77    6.87
   2  -8  -8   19.11    8.76
   2  -8  -8   17.06    5.86
  -2   8   8    6.25    9.33
  -2  -8   8   20.06    8.09
  -2  -8   8   11.31    8.93
  -2  -8   7   42.90   15.38
  -2  -8   7   37.32    8.27
   2  -8  -7   48.72    9.48
  -2  -8   7    7.87    9.03
   2  -8  -7   41.97    8.28
  -2  -8   7   38.43    8.64
   2   8  -7   64.00   18.06
   2  -8  -7   38.29    8.51
  -2   8   7   17.65   15.43
  -2  -8   7   42.33    8.28
  -2  -8   7   31.98    7.42
  -2  -8   6 1457.93   64.15
  -2  -8   6 1585.93   36.87
  -2  -8   6 1498.52   71.28
   2  -8  -6 1528.63   39.61
   2  -8  -6 1536.93   38.38
   2   8  -6 1441.44   79.99
  -2  -8   6 1521.80   40.75
   2  -8  -6 1493.89   39.35
  -2   8   6 1544.00   81.08
  -2  -8   6 1572.39   40.44
  -2  -8   6 1542.14   38.16
  -2  -8   5  146.90   12.46
  -2   8   5  191.07   26.80
  -2  -8   5  120.13   10.76
   2   8  -5  176.55   27.98
  -2  -8   5  149.12   19.42
  -2  -8   5  158.18   26.05
  -2  -8   5  134.44   12.04
   2   8  -5  131.71   20.43
  -2   8   4   29.52   13.26
   2   8  -4   44.30   16.15
  -2  -8   4   23.92    8.47
  -2  -8   4   16.21   11.13
   2   8  -4   37.68   14.19
  -2  -8   3  346.59   31.27
   2   8  -3  393.49   35.81
   2   8  -3  404.73   33.20
  -2  -8   3  363.03   26.18
  -2   8   3  373.67   33.44
   2   8  -3  376.38   34.93
  -2  -8   2    2.41    4.01
   2  -8  -2   -0.39    7.44
  -2   8   2    8.10    6.53
  -2  -8   2   11.38    5.46
   2   8  -2   10.07   12.32
   2   8  -2    6.88    5.96
   2   8  -2   18.08   10.52
   2   8  -1   97.33   17.56
  -2   8   1   75.36   13.89
   2   8  -1   96.87   17.30
  -2  -8   1  103.86   13.48
   2  -8  -1  129.93   17.41
  -2  -8   1   99.22   17.33
   2   8  -1  121.92   19.08
  -2   8   0 2146.24   56.33
   2  -8   0 2036.03   54.51
   2   8   0 2129.55   71.77
   2   8   0 2114.45   74.84
  -2  -8   0 2165.66   68.81
  -2  -8   0 2088.27   59.63
   2   8   0 2046.76   71.65
   2  -8   0 2077.36   70.67
  -2  -8  -1 1352.21   52.53
   2  -8   1 1412.02   45.68
   2   8   1 1372.65   60.43
   2   8   1 1342.52   59.83
   2  -8   1 1348.60   58.11
  -2  -8  -1 1387.92   49.72
   2   8   1 1394.21   60.05
   2  -8   2  419.38   26.09
   2   8   2  393.25   33.46
   2   8   2  381.97   35.62
   2   8   2  410.49   35.65
   2   8   2  415.48   34.83
   2  -8   2  347.79   30.95
  -2  -8  -2  416.13   28.10
  -2  -8  -2  455.89   28.28
   2   8   3  580.86   42.06
   2  -8   3  572.69   32.30
   2   8   3  615.97   43.19
  -2  -8  -3  606.86   34.95
   2  -8   3  553.34   39.60
   2   8   3  552.33   43.78
   2   8   3  557.72   44.71
   2   8   4  335.19   36.02
   2  -8   4  265.78   27.74
   2   8   4  274.04   30.13
   2  -8   4  331.71   17.08
   2   8   4  252.19   29.05
   2  -8   4  297.19   24.79
   2   8   4  315.88   34.18
   2   8   5  897.27   61.14
   2   8   5  868.76   55.46
   2   8   5  886.85   61.07
   2  -8   5  992.38   48.59
   2  -8   5  968.63   29.55
  -2  -8  -5  914.35   28.99
   2   8   5  917.54   29.44
   2  -8   5  902.07   30.36
   2  -8   5  901.87   30.95
   2   8   5  964.58   33.72
   2  -8   5  975.44   30.24
   2  -8   5  881.38   51.40
   2  -8   5  935.16   28.36
   2   8   5  935.62   55.49
   2   8   6 1253.98   76.29
   2  -8   6 1234.28   36.98
  -2  -8  -6 1218.77   33.36
   2  -8   6 1268.70   35.74
   2   8   6 1350.14   78.34
   2   8   6 1278.03   40.34
   2  -8   6 1266.17   34.72
   2  -8   6 1267.81   33.57
   2  -8   6 1324.41   36.00
   2   8   6 1315.29   70.86
   2   8   6 1152.92   37.33
   2   8   6 1181.24   33.70
   2  -8   6 1217.37   36.83
   2  -8   7  911.02   30.67
   2  -8   7  943.10   32.98
   2   8   7  861.80   32.95
   2  -8   7  877.52   30.01
   2   8   7  900.76   33.86
   2   8   7  818.13   32.85
   2  -8   7  928.44   32.77
   2  -8   7  888.21   30.33
   2   8   7  905.54   29.47
   2  -8   8   72.21    9.86
   2   8   8   70.40   11.40
   2   8   8   55.10   10.45
   2  -8   8   52.86    9.51
   2   8   8   60.21   13.38
   2   8   8   66.86    8.04
   2  -8   8   64.67    9.59
   2  -8   8   71.40   11.14
   2  -8   9   15.37    6.33
   2   8   9   17.19    7.11
   2  -8   9   21.50    7.84
   2   8   9   20.96    7.88
   2   8   9   13.69   10.25
   2   8   9   31.29    8.93
   2   8   9   24.14   11.95
   2  -8   9   15.45    6.85
   2  -8   9   27.64    5.99
   2   8   9   19.48    7.81
   2  -8  10  170.38   11.54
   2   8  10  160.88   12.40
   2   8  10  177.71   11.30
   2  -8  10  186.10   12.37
   2   8  10  191.01   16.16
  -2  -8 -10  151.60   12.81
   2   8  10  195.27   12.79
   2  -8  10  160.11   10.59
   2   8  10  175.18   15.71
   2   8  10  180.84   14.30
  -2  -8 -11   43.81    4.53
   2   8  11   48.79    5.71
   2   8  11   50.33    6.49
   2   8  11   50.77    5.14
  -2  -8 -11   50.24    6.51
   2  -8  11   43.64    5.10
   2   9 -12    4.53    2.76
   2   9 -12    9.91    3.22
  -2   9  12   10.75    2.41
   2  -9 -12   14.61    3.70
   2   9 -12    6.31    2.91
   2   9 -12   12.43    3.21
   2   9 -11    4.99    5.06
  -2   9  11   -4.19    7.23
  -2  -9  11    6.70    3.98
  -2   9  11    0.57    3.17
   2  -9 -11    2.37    5.46
   2   9 -11    0.64    5.28
  -2  -9  11    1.06    5.40
   2  -9 -11   -1.11    5.39
   2   9 -11    0.06    5.17
  -2   9  10   12.14    8.99
  -2  -9  10   25.23    6.52
   2  -9 -10   10.80    7.43
  -2   9  10   16.84   10.91
  -2   9  10   23.28    6.00
  -2  -9  10   20.83    7.89
   2   9 -10   20.82    8.43
   2  -9 -10   17.12    7.73
   2   9 -10   19.01    7.89
  -2  -9   9  753.61   26.51
   2  -9  -9  775.82   32.55
   2  -9  -9  744.76   26.33
  -2   9   9  741.55   25.04
   2  -9  -9  757.43   29.37
  -2  -9   9  750.32   29.29
  -2   9   9  751.80   32.29
   2   9  -9  720.59   28.19
  -2   9   8   24.86    6.06
   2  -9  -8   41.29   11.10
   2  -9  -8   26.47    8.73
  -2  -9   8   30.57    8.22
  -2  -9   8   31.62    8.73
  -2   9   8   51.03   11.63
   2  -9  -8   32.10    8.60
  -2  -9   7  -10.53    7.02
   2  -9  -7   -6.62    8.92
  -2  -9   7    2.52    5.75
   2   9  -7    1.55    8.03
   2  -9  -7   -7.30    5.97
   2  -9  -7    7.01    4.95
   2  -9  -7   -0.03    5.70
  -2  -9   6   29.69   15.35
  -2   9   6   81.12   19.05
   2  -9  -6   33.16    8.84
  -2  -9   6   33.49    7.96
   2  -9  -6   35.58    8.31
   2   9  -6   48.38   19.00
   2  -9  -6   33.15    8.25
  -2  -9   6   38.40    8.60
   2  -9  -6   45.98    8.76
  -2  -9   6   29.49    9.69
  -2  -9   5  135.20   22.17
   2  -9  -5  138.35   13.38
   2  -9  -5  136.59   13.31
  -2   9   5  118.90   23.91
  -2  -9   5  159.03   13.10
   2  -9  -5  165.32   12.15
   2   9  -5   95.91   20.50
  -2  -9   5  148.01   13.65
  -2  -9   5  153.83   20.78
   2  -9  -5  163.25   14.62
  -2  -9   4  338.87   18.57
  -2  -9   4  350.52   34.68
   2   9  -4  343.29   37.76
   2   9  -4  349.16   35.21
  -2   9   4  331.28   36.06
  -2  -9   4  341.42   17.66
   2   9  -4  348.92   36.06
   2  -9  -4  340.48   18.59
   2  -9  -4  376.95   20.19
  -2  -9   4  351.91   28.84
  -2   9   3 2012.94   81.63
   2   9  -3 1964.05   82.58
   2   9  -3 2106.16   82.79
  -2  -9   3 2046.89   65.10
  -2  -9   3 2055.56   79.41
   2   9  -3 2025.72   75.42
   2  -9  -2  -10.82    6.86
  -2  -9   2   13.15    5.36
  -2   9   2   -1.99    3.84
   2   9  -2   -2.70    9.86
   2   9  -2   -3.88    7.14
   2   9  -2    1.64    7.28
  -2   9   1   13.99   10.03
  -2  -9   1   -5.99    5.76
   2  -9  -1   -1.55    3.54
  -2  -9   1   -5.76    5.81
   2   9  -1   13.25   11.54
   2   9  -1    3.47   11.94
   2   9  -1    2.75    8.54
  -2  -9   0  341.44   24.95
  -2   9   0  322.47   30.50
   2   9   0  354.48   32.96
   2  -9   0  352.74   31.29
   2   9   0  325.29   30.39
   2   9   0  291.97   30.58
  -2  -9   0  413.59   32.86
  -2  -9  -1   -4.80    6.01
  -2  -9  -1   30.10   10.47
   2   9   1    3.73    9.85
   2  -9   1   20.95   11.72
   2   9   1   -3.47    7.31
   2   9   1   24.29   12.16
   2   9   2  503.47   44.38
   2   9   2  490.32   40.95
   2   9   2  519.40   39.94
   2   9   2  474.29   38.86
   2  -9   2  458.95   37.37
  -2  -9  -2  474.69   30.57
   2   9   3 1052.02   58.92
   2   9   3  992.45   58.64
   2  -9   3 1017.31   28.91
   2  -9   3  970.47   54.28
   2   9   3  926.40   58.27
   2   9   3  884.59   59.23
  -2  -9  -4   47.88    8.12
   2   9   4   65.37   16.82
   2  -9   4   21.71    4.75
   2  -9   4   15.97    5.09
   2   9   4   32.75   13.69
   2  -9   4   24.54    7.67
   2   9   4  -16.99    8.88
   2  -9   4   39.04   15.58
   2   9   4   39.96   12.49
   2  -9   5  171.70   12.91
   2  -9   5  151.46   12.53
  -2  -9  -5  175.15   14.18
   2   9   5  161.01   27.64
   2  -9   5  120.77   23.80
   2  -9   5  171.93   13.09
   2   9   5  197.08   32.15
   2  -9   5  153.93   14.05
   2   9   5  164.58   30.72
   2   9   5  137.68   12.28
   2   9   5  190.86   16.45
   2  -9   5  167.74   13.70
   2  -9   6   46.68    8.64
   2   9   6   42.13    8.79
   2   9   6   52.54    9.53
   2  -9   6   54.58    8.11
   2   9   6   64.77   22.27
   2   9   6   56.30    8.07
   2  -9   6   49.34    9.60
  -2  -9  -6   53.11    8.83
   2  -9   6   49.73    9.72
   2   9   7  327.07   20.80
   2   9   7  349.51   21.60
   2  -9   7  372.27   20.45
   2  -9   7  370.90   19.31
   2  -9   7  359.47   19.40
   2   9   7  322.39   20.66
   2  -9   7  327.43   20.29
   2   9   7  352.36   18.33
   2  -9   8  267.53   16.61
   2  -9   8  250.82   15.54
   2   9   8  275.99   19.29
   2  -9   8  294.78   18.02
   2   9   8  285.05   18.84
   2   9   8  251.30   21.16
   2  -9   8  279.29   17.97
   2  -9   9   26.53    6.44
   2   9   9   22.81    8.61
   2   9   9    9.89    9.49
   2   9   9   23.53    8.53
   2   9   9   19.89   10.57
   2  -9   9   18.87    7.60
   2  -9   9   24.76    6.77
   2   9   9   32.57    8.01
   2   9   9   27.36    6.84
   2   9  10   33.78    6.20
   2  -9  10   39.67    5.53
   2  -9  10   44.65    6.65
  -2  -9 -10   46.77    7.74
   2   9  10   38.57    8.27
   2   9  10   27.42    9.94
   2   9  10   45.38    9.19
   2   9  10   41.37    6.22
   2   9  10   40.16    6.16
   2   9  11  147.79    6.85
  -2  -9 -11  163.73    8.93
   2   9  11  149.60    8.35
   2 -10 -11   57.23    7.45
  -2  10  11   64.18    5.67
   2 -10 -11   73.03    7.65
   2  10 -11   72.24    6.65
   2  10 -11   62.28    7.48
   2  10 -11   70.13    6.99
  -2 -10  11   66.98    6.02
  -2  10  11   66.62    9.17
   2  10 -11   64.09    6.94
   2  10 -10  147.92   12.30
  -2 -10  10  140.65   10.63
   2 -10 -10  162.20   14.11
   2 -10 -10  164.54   12.42
  -2  10  10  155.81   10.55
  -2  10  10  147.58   12.73
   2  10 -10  163.48   11.77
   2  10 -10  147.75   12.24
  -2  10  10  145.10   14.21
  -2  10   9   17.06    8.93
   2  10  -9    2.48    5.82
   2 -10  -9    3.80    5.56
  -2 -10   9    8.62    6.33
   2 -10  -9   12.73    6.94
   2 -10  -9   11.58    8.51
  -2 -10   9   19.00    8.12
  -2  10   9   18.80    6.06
   2 -10  -8  281.52   18.24
  -2  10   8  245.77   14.88
  -2  10   8  250.19   20.01
   2 -10  -8  282.17   18.74
   2 -10  -8  275.47   21.41
  -2 -10   8  251.10   18.07
  -2 -10   8  275.82   17.17
   2  10  -8  239.93   16.78
   2 -10  -7  424.93   26.32
   2 -10  -7  421.72   22.68
  -2 -10   7  380.79   20.51
   2 -10  -7  413.55   21.35
  -2 -10   7  410.66   23.00
   2 -10  -7  375.92   21.85
   2 -10  -7  407.02   22.25
   2 -10  -6  989.59   34.68
  -2 -10   6  933.52   31.28
   2 -10  -6 1005.44   31.41
   2  10  -6  882.38   65.87
  -2 -10   6  990.83   34.58
   2 -10  -6 1060.98   39.09
   2 -10  -6  997.56   35.80
   2 -10  -6  964.76   33.90
  -2  10   6 1015.78   69.41
  -2 -10   5  381.27   32.72
   2  10  -5  399.08   44.35
  -2  10   5  391.64   41.96
   2 -10  -5  445.08   24.46
  -2 -10   5  484.21   42.11
  -2 -10   5  427.38   21.05
   2 -10  -5  406.08   22.37
   2 -10  -5  392.34   22.16
   2 -10  -5  407.48   23.20
   2  10  -5  336.24   38.15
   2 -10  -4  138.87   13.56
   2 -10  -4  114.49   13.26
  -2  10   4  111.72   24.01
  -2 -10   4  121.62   12.05
   2  10  -4  127.80   23.53
  -2 -10   4  125.30   17.23
  -2 -10   4  149.74   22.98
   2 -10  -4  135.74   14.17
  -2 -10   4  125.55   12.34
   2 -10  -4  119.09   12.80
   2  10  -4  131.76   22.32
   2 -10  -3  109.26   12.48
   2  10  -3  124.83   22.46
  -2 -10   3  110.30   20.06
  -2  10   3  106.75   20.42
   2 -10  -3  107.05   11.51
   2 -10  -3   98.28   11.33
  -2 -10   3  116.64   12.21
   2  10  -3   68.51   17.07
  -2 -10   3   89.56   15.68
  -2 -10   3  107.49   10.83
   2  10  -3  117.66   22.72
   2 -10  -3  104.61   11.55
  -2 -10   2  167.14   23.16
  -2  10   2  169.16   24.97
  -2 -10   2  213.56   15.60
   2 -10  -2  191.54   15.20
   2 -10  -2  211.73   25.50
   2 -10  -2  198.74   16.42
   2  10  -2  212.95   27.31
  -2 -10   2  184.10   20.05
   2  10  -2  174.70   25.96
   2  10  -2  167.76   25.64
   2 -10  -2  202.11   14.64
  -2  10   1  310.26   31.71
   2  10  -1  329.35   34.81
  -2 -10   1  387.93   34.58
   2  10  -1  355.34   34.61
  -2 -10   1  406.17   28.05
  -2  10   1  374.87   32.23
   2  10  -1  360.68   35.96
   2 -10  -1  396.26   36.09
  -2  10   0  657.66   45.22
  -2 -10   0  778.31   47.90
   2  10   0  713.07   49.26
   2 -10   0  773.99   49.54
   2  10   0  702.21   48.27
   2  10   0  715.28   48.74
  -2 -10   0  762.73   38.29
   2  10   1  592.26   50.30
  -2 -10  -1  633.04   42.39
   2  10   1  665.99   47.84
   2  10   1  611.35   45.39
   2  10   1  632.45   46.89
   2 -10   1  619.71   46.24
  -2 -10  -1  669.47   26.15
   2 -10   1  702.90   30.19
   2 -10   2    7.22    4.16
   2 -10   2   -2.72   15.65
   2  10   2   13.13    7.76
  -2 -10  -2    9.24    4.93
   2  10   2   27.02   12.72
   2  10   2   46.96   14.23
   2  10   2  -20.85   12.24
   2  10   3  135.87   27.97
   2  10   3  124.42   20.70
   2 -10   3  110.82   20.58
   2 -10   3   87.40    9.24
   2 -10   3   82.74    9.62
   2  10   3   78.96   18.50
   2  10   3   88.30   21.29
  -2 -10  -3  114.21   11.06
   2 -10   4   53.02   14.20
  -2 -10  -4   90.94   10.98
   2 -10   4  108.99   10.71
  -2 -10  -4   95.58   10.32
   2 -10   4  103.61   11.00
   2  10   4  100.99   22.99
   2  10   4   63.31   16.54
  -2 -10  -5   94.79   11.26
   2  10   5   99.93   10.99
   2  10   5   83.77   13.65
   2 -10   5   86.12   12.02
   2 -10   5   91.73   10.83
   2 -10   5   98.88   11.61
   2  10   6   -1.00    7.40
   2  10   6    4.23    2.80
   2  10   6    7.56    7.05
  -2 -10  -6    6.85    4.42
   2 -10   6    2.47    7.11
   2 -10   6   -9.20    4.50
   2 -10   6    7.74    5.96
   2  10   7  401.35   18.83
  -2 -10  -7  427.79   19.66
   2 -10   7  425.69   21.09
   2  10   7  402.84   22.55
   2  10   7  409.78   22.92
   2 -10   7  442.87   20.02
   2  10   7  377.74   21.97
   2  10   8  295.01   18.84
   2  10   8  266.16   16.96
   2 -10   8  314.81   15.85
   2 -10   8  311.73   17.63
   2  10   8  286.00   21.22
  -2 -10  -8  305.51   17.82
   2  10   9   43.02    7.60
   2  10   9   27.92   10.31
   2 -10   9   36.31    7.64
  -2 -10  -9   39.28    8.66
   2  10   9   56.43    8.94
   2  10   9   37.39   10.83
   2  10   9   43.81    8.32
   2  10   9   35.40    8.29
  -2 -10 -10  142.44    9.90
   2  10  10  153.59    9.05
   2  10  10  155.50   10.42
  -2 -10 -10  127.26    9.42
   2  10  10  129.26   11.08
   2 -10  10  144.89    9.01
   2  10  10  138.23   11.27
   2  10  10  130.79    8.76
   2 -11 -11   30.23    4.52
   2  11 -11   28.30    4.21
   2  11 -11   32.08    4.95
   2  11 -11   25.15    3.24
   2  11 -11   19.93    3.38
   2 -11 -11   29.33    4.96
  -2  11  11   30.28    5.68
   2  11 -11   23.27    3.72
   2  11 -10  388.68   16.22
  -2  11  10  374.50   13.15
   2 -11 -10  389.04   16.12
   2  11 -10  366.92   15.04
  -2  11  10  329.16   16.17
  -2  11  10  355.99   18.26
   2 -11 -10  364.25   18.48
   2  11 -10  373.86   14.73
   2  11  -9    0.49    2.74
   2 -11  -9    2.49    5.50
   2 -11  -9    6.25    6.24
  -2  11   9    7.62    4.23
  -2  11   9   -7.41    7.19
   2  11  -9   -2.33    4.88
  -2  11   9    3.88    8.44
   2 -11  -9    3.35    9.19
   2  11  -9   11.85    6.92
  -2 -11   9    1.68    5.31
   2  11  -8   85.19    9.55
   2 -11  -8   80.50   10.44
   2 -11  -8   90.87   13.96
   2 -11  -8   90.63   10.59
  -2  11   8   62.72    7.44
   2  11  -8   59.40    8.90
  -2  11   8   59.42   11.89
  -2 -11   8   79.13   10.04
   2 -11  -7  427.98   26.28
   2 -11  -7  397.87   22.41
   2  11  -7  460.10   20.27
   2 -11  -7  430.47   24.08
   2 -11  -7  414.75   21.01
   2 -11  -7  393.93   21.32
   2  11  -7  405.61   19.89
  -2 -11   7  384.57   20.37
   2 -11  -6    1.80   10.09
   2 -11  -6    6.09    7.81
   2 -11  -6  -18.84    6.60
   2 -11  -6   -5.70    6.45
   2 -11  -6   -8.90    8.51
  -2 -11   6    3.02    6.31
   2 -11  -5  214.38   19.28
  -2  11   5  217.51   33.19
   2  11  -5  262.43   38.49
   2 -11  -5  208.34   17.27
   2 -11  -5  204.09   17.12
  -2 -11   5  211.62   16.38
   2 -11  -5  173.82   17.02
   2  11  -5  236.48   32.84
   2 -11  -4  370.58   22.00
   2  11  -4  366.43   41.08
   2 -11  -4  364.41   22.06
  -2 -11   4  349.09   19.95
  -2 -11   4  374.52   32.67
   2 -11  -4  328.66   22.36
  -2  11   4  328.15   38.14
  -2 -11   4  363.15   39.92
   2 -11  -4  390.01   22.92
   2  11  -4  333.56   36.97
   2 -11  -3   -1.02    6.74
  -2  11   3    6.15    4.97
   2 -11  -3  -10.34    8.20
  -2 -11   3   46.25   10.99
  -2  11   3   36.64   11.74
  -2 -11   3   12.24   10.24
   2  11  -3  -20.47   12.07
   2 -11  -3   14.35    7.22
   2  11  -3  -17.95   13.72
   2 -11  -3   11.04    6.81
  -2 -11   3   -3.10    5.94
   2 -11  -2 1421.04   38.28
  -2  11   2 1540.65   71.12
  -2 -11   2 1415.43   71.99
  -2 -11   2 1422.62   39.41
  -2  11   2 1396.40   73.66
   2  11  -2 1341.24   74.59
   2 -11  -2 1353.86   43.15
   2  11  -2 1464.80   73.60
   2  11  -2 1515.06   73.95
   2 -11  -2 1414.53   40.76
  -2 -11   2 1440.75   55.87
   2 -11  -1  259.54   16.20
   2 -11  -1  239.04   17.18
  -2  11   1  239.48   29.84
  -2 -11   1  225.18   29.07
  -2 -11   1  260.82   17.46
   2  11  -1  253.78   33.81
  -2 -11   1  237.02   17.20
   2 -11  -1  212.88   26.87
   2  11  -1  210.16   28.43
   2  11  -1  275.01   30.94
   2 -11  -1  255.99   19.56
   2 -11   0  110.38   19.65
   2 -11   0  125.69   12.63
  -2 -11   0  121.19   13.53
  -2  11   0  136.19   22.98
  -2 -11   0  139.01   22.91
   2  11   0  104.35   22.02
   2  11   0  136.95   22.91
  -2 -11   0  108.88   12.55
   2 -11   0  138.60   14.11
   2 -11   0  138.43   15.80
   2  11   0  123.65   22.47
   2 -11   0  134.42   11.28
   2  11   1  121.46   21.68
   2  11   1   85.58   18.23
   2 -11   1  122.94   23.50
   2  11   1   46.02   20.31
  -2  11  -1  103.37   18.99
   2 -11   1   95.91   13.99
  -2 -11  -1  104.33   18.54
   2 -11   1  115.61   13.35
   2 -11   1  108.23   10.29
  -2 -11  -1  102.51   11.95
   2  11   1   92.45   21.16
   2 -11   2   24.69    9.81
   2 -11   2    7.58    5.83
   2  11   2  -22.65   10.11
  -2 -11  -2    0.19    4.61
   2  11   2  -24.59   14.42
   2  11   2  -11.42   10.58
   2  11   2   -2.06   10.91
   2  11   3  551.86   50.57
  -2 -11  -3  533.48   24.59
   2 -11   3  591.10   24.16
   2 -11   3  653.26   23.28
   2 -11   3  541.17   46.51
  -2 -11  -3  510.25   24.39
   2  11   3  461.87   47.70
  -2 -11  -4  728.37   28.81
   2  11   4  833.22   66.01
   2 -11   4  758.85   27.66
  -2 -11  -4  754.53   28.30
   2 -11   4  776.20   27.16
  -2 -11  -5   18.54    7.59
   2  11   5   29.64    6.28
  -2 -11  -5    7.59    4.44
   2 -11   5   14.72    6.54
   2  11   5   -1.25    5.58
   2  11   6   18.68    4.24
   2 -11   6    8.65    6.30
  -2 -11  -6   13.55    6.50
   2  11   6    7.41    7.19
   2  11   6   -1.69    3.91
   2 -11   7    8.80    5.86
  -2 -11  -7   11.79    7.46
  -2 -11  -7    2.76    4.83
   2  11   7   -0.83    6.25
   2  11   7   -2.03    7.00
   2  11   7    2.65    6.06
   2  11   8   36.94   10.34
   2  11   8   45.20    8.55
   2 -11   8   38.41    7.56
   2  11   8   43.88    9.17
   2  11   8   43.83   11.60
  -2 -11  -8   40.74    8.29
   2  11   9  290.11   17.38
   2 -11   9  271.08   13.05
   2  11   9  281.10   13.92
   2  11   9  268.70   14.21
  -2 -11  -9  259.58   13.60
   2  11   9  297.40   17.03
   2  11   9  269.62   13.42
   2  11   9  285.53   14.91
  -2 -11 -10   99.21    7.36
   2  11  10  124.30    7.82
   2  11  10  117.83    6.65
  -2 -11 -10  112.43    7.48
   2  11  10  108.67    8.41
   2 -12 -10  273.08   13.95
  -2  12  10  232.61    8.18
   2 -12 -10  243.75    9.97
  -2  12  10  260.92   13.34
   2  12 -10  275.21   11.89
   2  12 -10  256.41   11.36
   2 -12  -9   12.06    6.72
   2 -12  -9   17.90    5.89
  -2  12   9   23.51    4.26
  -2  12   9   13.65    7.56
   2  12  -9   21.81    4.98
   2 -12  -9    5.11    4.46
  -2  12   9   16.60    6.50
   2  12  -9   19.19    3.80
   2  12  -9   13.28    6.16
   2 -12  -8   53.81   12.35
  -2  12   8   51.45   10.01
   2 -12  -8   61.67   10.00
  -2  12   8   63.79    7.52
   2  12  -8   43.37    8.28
   2 -12  -8   45.83    8.02
   2 -12  -7   62.97   11.12
  -2  12   7   41.40    5.86
   2 -12  -7   48.50    8.70
   2 -12  -7   41.26    6.59
   2 -12  -7   72.93   11.24
   2 -12  -7   70.07   13.47
   2 -12  -6  122.26   13.85
   2 -12  -6  119.28   15.30
   2 -12  -6  148.09   16.05
   2 -12  -6  128.63   13.29
   2 -12  -5  112.51   14.12
   2 -12  -5   72.88   11.85
   2 -12  -5   91.64   13.27
   2 -12  -5   79.31   11.75
   2 -12  -4  310.95   21.30
   2 -12  -4  309.96   21.31
   2 -12  -4  327.55   21.33
  -2 -12   4  315.17   18.80
   2 -12  -4  305.48   22.42
   2 -12  -3   11.37    7.13
   2 -12  -3    6.77    7.95
   2 -12  -3   15.63    8.36
   2  12  -3    1.23    4.93
  -2 -12   3    2.28    7.71
   2 -12  -3    7.41    7.42
   2 -12  -2  171.98   14.92
  -2  12   2  156.32   25.73
   2 -12  -2  171.82   16.21
  -2 -12   2  194.72   27.87
  -2 -12   2  180.42   15.72
   2 -12  -2  162.06   17.62
   2  12  -2  173.39   28.46
  -2 -12   1  -14.14    8.00
  -2  12   1  -13.53   14.35
  -2 -12   1    1.47    5.71
   2 -12  -1  -14.17    8.21
   2 -12  -1   18.49   10.38
   2  12  -1    8.69    8.44
  -2 -12   1   -3.32   12.75
   2 -12  -1    1.34    6.40
   2  12  -1  -44.01   15.06
   2 -12  -1   41.49   15.37
   2 -12   0  549.42   29.09
  -2  12   0  571.75   49.33
   2  12   0  505.65   51.54
   2 -12   0  542.88   23.04
   2 -12   0  600.55   26.76
  -2 -12   0  600.76   46.16
   2  12   0  518.23   45.84
   2  12   0  512.33   46.99
   2 -12   0  642.75   23.16
  -2 -12   0  639.37   28.22
  -2 -12   0  540.70   26.27
   2 -12   0  527.91   45.56
   2  12   1 1160.43   70.69
  -2 -12  -1 1025.44   35.60
   2  12   1  935.36   67.05
   2 -12   1 1024.11   33.48
  -2 -12  -1 1004.35   36.03
   2 -12   1  982.16   29.64
   2 -12   1 1196.90   69.83
  -2 -12  -2  129.42   14.82
   2  12   2  136.29   28.12
   2 -12   2  159.15   14.73
  -2 -12  -2  110.21   12.68
   2 -12   2  136.77   12.99
  -2 -12  -2  152.29   15.43
  -2 -12  -3  279.90   18.50
  -2 -12  -3  273.01   18.17
   2 -12   3  289.86   17.62
  -2 -12  -4  185.45   15.18
  -2 -12  -4  169.48   14.90
   2  12   4  183.46   15.56
   2 -12   4  221.75   14.66
   2 -12   5  299.66   16.82
  -2 -12  -5  257.78   16.92
   2  12   5  267.52   18.32
   2  12   5  263.64   15.97
  -2 -12  -5  267.76   16.43
  -2 -12  -5  305.94   21.24
  -2 -12  -6  276.03   19.28
   2  12   6  271.04   18.04
  -2 -12  -6  251.40   16.24
   2 -12   6  275.18   15.96
   2  12   6  257.99   14.76
   2  12   6  248.43   16.52
  -2 -12  -7  477.21   19.71
   2  12   7  440.23   20.36
   2  12   7  451.81   21.76
  -2 -12  -7  436.61   21.90
   2 -12   7  414.14   18.09
  -2 -12  -8   15.21    5.65
   2  12   8   15.70    8.55
   2 -12   8   28.55    5.69
  -2 -12  -8   27.74    6.34
   2  12   8   25.68    9.50
   2  12   8   20.45    5.60
   2  12   8   17.90    6.36
  -2 -12  -9   23.23    5.73
   2  12   9   26.48    4.57
   2  12   9   28.98    4.93
   2  12   9   33.12    5.50
  -2 -12  -9   23.14    4.54
   2  12   9   27.60    4.67
   2  12   9   24.78    5.91
   2  12   9   26.16    6.51
   2 -13 -10   21.20    3.90
   2  13 -10   15.37    3.11
  -2  13  10   20.94    4.16
   2 -13  -9  295.51   15.93
  -2  13   9  288.64   15.05
  -2  13   9  254.81   11.93
   2  13  -9  313.92   13.00
   2  13  -9  290.80   11.58
   2 -13  -9  272.86   11.68
   2 -13  -8   87.16   12.47
   2 -13  -8   68.95    9.62
  -2  13   8   88.51    9.40
   2  13  -8   95.69    8.23
  -2  13   8   74.40    6.77
   2 -13  -7   46.06   11.07
   2  13  -7   57.88    7.81
   2 -13  -7   54.22   10.24
   2 -13  -7   50.69    9.25
   2 -13  -7   50.92    9.64
  -2  13   7   46.92    6.52
   2 -13  -6   50.69   10.40
   2 -13  -6   42.61   11.01
   2 -13  -6   48.76   11.44
   2 -13  -6   50.13   11.03
   2 -13  -5   -2.31    8.52
   2 -13  -5   -0.91    6.89
   2 -13  -5    2.60    9.90
   2 -13  -5    7.87    8.47
  -2 -13   4  112.71   12.12
   2 -13  -4  121.27   14.67
   2 -13  -4  100.88   14.00
   2 -13  -4  106.02   13.89
   2 -13  -4  111.21   15.96
   2 -13  -3  667.90   27.55
   2 -13  -3  664.07   32.62
  -2 -13   3  656.01   27.34
   2 -13  -3  635.20   27.72
   2 -13  -3  637.57   29.59
   2 -13  -2   34.53    9.35
  -2 -13   2   25.66    7.58
  -2 -13   2   23.42    9.01
   2 -13  -2    8.46   10.56
   2 -13  -2   23.65   10.34
  -2 -13   1   81.68   10.45
  -2 -13   1   69.97   12.72
  -2 -13   1   75.10   11.36
   2 -13  -1   79.57   12.09
   2 -13  -1   76.03   13.43
   2 -13  -1   54.18   13.34
   2 -13   0  301.32   17.58
  -2 -13   0  291.91   18.99
   2 -13   0  314.65   20.46
  -2 -13   0  269.79   20.12
  -2 -13   0  299.20   20.78
  -2 -13  -1  203.83   17.77
  -2 -13  -1  200.54   17.06
  -2 -13  -1  200.62   17.61
   2 -13   1  194.17   16.61
  -2 -13  -2  211.30   18.85
  -2 -13  -2  178.11   16.76
   2 -13   2  194.30   15.46
  -2 -13  -2  200.49   16.26
  -2 -13  -3  342.66   20.67
  -2 -13  -3  341.79   20.67
  -2 -13  -3  373.68   23.92
  -2 -13  -4   35.55    9.26
  -2 -13  -4   42.69   10.99
   2  13   4   14.85    6.39
   2 -13   4   24.71    6.05
  -2 -13  -4   33.23    8.25
  -2 -13  -5  346.76   18.38
   2  13   5  352.05   17.42
   2 -13   5  390.31   16.98
  -2 -13  -5  396.92   20.39
  -2 -13  -5  382.49   23.33
  -2 -13  -6  128.11   12.31
   2  13   6  104.42   11.38
   2 -13   6  115.07    9.70
  -2 -13  -6  102.60   13.07
  -2 -13  -7  171.80   10.98
  -2 -13  -7  155.37   10.65
   2  13   7  162.40   11.35
   2  13   7  184.47   13.35
   2  13   7  182.07   15.21
   2 -13   7  176.96   10.82
  -2 -13  -7  170.59   13.54
   2  13   8   39.93    5.26
   2  13   8   34.07    5.25
   2  13   8   44.94    8.31
   2  13   8   48.90    8.73
  -2 -13  -8   32.65    7.58
  -2 -13  -8   45.20    5.79
  -2 -13  -8   36.12    6.22
   2  13   8   39.72    6.17
   2  13   9   25.07    3.24
   2  13   9   16.60    4.35
  -2 -13  -9   14.76    4.12
   2  13   9   17.89    3.96
   2 -14  -9    3.72    3.13
  -2  14   9    1.64    3.32
   2  14  -8   17.61    3.54
   2 -14  -8   10.21    5.50
   2 -14  -8   11.61    5.86
   2 -14  -7  212.53   14.07
   2  14  -7  199.98   11.07
   2 -14  -7  189.88   12.53
  -2  14   7  177.82   12.66
   2 -14  -7  204.45   15.34
   2 -14  -6  342.25   19.67
   2 -14  -6  312.98   18.33
   2 -14  -6  309.51   19.87
   2 -14  -6  348.09   19.74
   2 -14  -5  160.61   14.41
   2 -14  -5  181.98   16.68
   2 -14  -5  163.71   15.31
   2 -14  -5  167.30   17.37
   2 -14  -4   58.01   11.73
   2 -14  -4   64.75   11.58
   2 -14  -4   70.74   10.57
   2 -14  -4   71.88   13.20
  -2 -14   4   72.78   10.05
   2 -14  -3  109.97   13.60
  -2 -14   3  106.11   12.77
   2 -14  -3  109.02   15.19
   2 -14  -3  114.77   15.56
  -2 -14   2   59.78    9.17
   2 -14  -2   66.64   13.58
   2 -14  -2   92.16   12.30
   2 -14  -2   69.21   12.79
  -2 -14   2   72.54   12.25
   2 -14  -1  661.70   26.05
  -2 -14   1  684.27   26.64
   2 -14  -1  645.99   28.50
  -2 -14   1  700.44   29.80
   2 -14  -1  654.94   32.44
  -2 -14   1  640.97   27.98
  -2 -14   0  167.75   15.33
  -2 -14   0  156.28   15.92
  -2 -14   0  152.04   16.10
   2 -14   0  167.01   15.78
  -2 -14  -1    9.06    8.81
  -2 -14  -1   21.98    8.65
  -2 -14  -1   16.24    9.50
   2 -14   1   19.43    7.31
  -2 -14  -2    1.52    7.96
   2 -14   2    1.03    5.16
  -2 -14  -2   10.61    7.98
  -2 -14  -2    1.48    8.99
  -2 -14  -3   58.43   12.15
  -2 -14  -3   49.63   10.26
  -2 -14  -3   75.80   12.15
  -2 -14  -4    5.53    9.91
  -2 -14  -4   14.46    7.04
  -2 -14  -4    4.46    5.83
   2  14   4    2.87    5.26
  -2 -14  -5  242.33   14.31
  -2 -14  -5  248.81   16.51
   2  14   5  240.46   14.91
   2  14   5  249.52   13.15
  -2 -14  -5  240.11   18.32
   2  14   6    1.83    5.54
  -2 -14  -6    6.93    5.77
   2  14   6    1.91    3.98
  -2 -14  -6    0.69    7.14
  -2 -14  -7   14.61    4.34
   2  14   7   14.77    3.59
   2  14   7   12.09    5.15
   2  14   7   14.00    6.82
  -2 -14  -7   10.17    5.33
  -2 -14  -7   19.53    6.76
   2  14   8  192.50    8.22
   2  14   8  203.89    8.97
  -2 -14  -8  180.68    9.57
   2  14   8  189.62   10.18
   2  14   8  195.44   10.90
   2 -15  -8   56.60    5.79
   2 -15  -8   57.53    5.42
   2  15  -8   61.79    5.51
  -2  15   8   61.76    5.58
   2 -15  -7  158.15   10.68
   2 -15  -7  160.49   11.15
   2 -15  -6   34.10    9.11
   2 -15  -6   51.22    8.07
   2 -15  -6   40.93    7.78
   2 -15  -5  150.97   12.51
   2 -15  -5  166.00   13.58
   2 -15  -5  151.72   13.99
   2 -15  -4  250.86   16.92
  -2 -15   4  228.18   13.58
   2 -15  -4  230.17   17.86
   2 -15  -3   32.21    8.03
  -2 -15   3   26.06    7.40
   2 -15  -3   26.82   11.04
   2 -15  -2  410.10   20.52
  -2 -15   2  401.23   17.45
  -2 -15   2  395.55   21.31
   2 -15  -2  395.71   22.65
   2 -15  -1  132.16   12.23
  -2 -15   1  140.24   12.21
   2 -15  -1  162.27   15.31
  -2 -15   1  155.70   14.89
  -2 -15   1  137.89   13.15
  -2 -15   0   41.11    8.73
  -2 -15   0   33.21    9.58
   2 -15   0   34.57    8.93
  -2 -15   0   26.59    8.22
  -2 -15  -1   84.69   11.67
   2 -15   1   81.78    9.75
  -2 -15  -1   84.97   12.56
  -2 -15  -1   86.96   11.94
  -2 -15  -2  128.92   14.80
  -2 -15  -2  158.09   14.70
  -2 -15  -2  165.36   14.68
  -2 -15  -3   16.97    7.54
  -2 -15  -3   18.77    8.73
  -2 -15  -3   23.31    8.81
  -2 -15  -4  193.72   16.50
  -2 -15  -4  174.52   12.01
  -2 -15  -4  166.08   12.71
   2  15   4  181.07   11.51
  -2 -15  -4  169.68   13.93
  -2 -15  -5   14.28    5.35
  -2 -15  -5   13.01    6.51
   2  15   5   10.50    3.66
  -2 -15  -5    5.91    4.78
  -2 -15  -5   14.03    7.82
  -2 -15  -6    7.06    4.25
  -2 -15  -6    8.90    5.24
   2  15   6   11.65    3.50
   2  15   6    6.87    4.21
   2  15   6    5.98    5.90
  -2 -15  -6    2.69    5.77
   2  15   7   18.00    4.88
  -2 -15  -7    6.20    2.76
   2  15   7    9.26    3.15
   2  15   7   11.65    2.80
   2  15   7   12.41    4.10
  -2 -15  -7    7.91    3.38
   2 -16  -7  153.45    8.12
   2 -16  -6   -3.71    4.46
   2  16  -6    1.22    2.40
   2 -16  -5    7.47    5.93
   2 -16  -5   11.30    5.78
   2 -16  -4  273.99   15.10
   2 -16  -4  287.28   16.86
  -2 -16   4  256.12   12.41
   2 -16  -3   10.57    6.03
   2 -16  -3    9.64    7.78
  -2 -16   3   -4.71    5.06
   2 -16  -2  188.05   12.48
   2 -16  -2  190.76   14.84
  -2 -16   2  189.00   13.70
   2 -16  -1   13.42    4.65
  -2 -16   1    3.49    4.42
  -2 -16   1   16.15    5.83
  -2 -16   1   11.66    6.79
   2 -16  -1    8.13    6.27
  -2 -16   0  136.33   11.32
   2 -16   0  146.84   12.34
  -2 -16   0  131.91   12.39
  -2 -16   0  138.67   13.15
  -2 -16  -1  293.81   17.53
  -2 -16  -1  294.45   16.17
   2 -16   1  276.50   14.86
  -2 -16  -1  261.82   17.03
  -2 -16  -2   89.62   11.29
  -2 -16  -2  101.69   10.51
  -2 -16  -2  111.09   13.08
   2  16   3   25.33    5.50
  -2 -16  -3   33.82    7.86
  -2 -16  -3   38.45    7.86
  -2 -16  -3   33.68    8.44
  -2 -16  -4   37.58    7.76
   2  16   4   23.05    5.18
  -2 -16  -4   30.06    7.25
  -2 -16  -4   27.76    6.00
  -2 -16  -5    5.95    4.48
   2  16   5    4.08    3.83
  -2 -16  -5    1.11    4.56
   2  16   6  140.14    8.70
   2  16   6  153.66    9.45
  -2 -16  -6  138.45    8.75
   2 -17  -5   15.25    4.02
   2 -17  -5   14.62    3.66
   2 -17  -4   40.57    5.56
   2 -17  -4   47.52    7.16
   2 -17  -3  167.79    9.82
   2 -17  -3  196.10   12.35
  -2 -17   3  178.13    9.79
   2 -17  -2   36.30    5.29
   2 -17  -2   36.21    7.28
  -2 -17   2   40.20    5.98
   2 -17  -1   52.72    7.55
  -2 -17   1   34.16    6.95
  -2 -17   0   40.55    5.80
  -2 -17   0   34.56    7.28
   2 -17   0   30.04    5.84
  -2 -17  -1   11.39    5.88
   2 -17   1    4.50    2.41
  -2 -17  -1   10.71    3.78
  -2 -17  -1    2.91    5.14
  -2 -17  -2  153.48   10.28
  -2 -17  -2  136.87   11.04
  -2 -17  -2  140.42   11.16
   2  17   2  126.09    8.31
  -2 -17  -3  140.43    9.51
  -2 -17  -3  127.89   10.59
  -2 -17  -3  140.80    9.53
  -2 -17  -4   39.01    4.88
   2  17   4   31.32    3.93
  -2 -17  -4   32.50    5.47
   2 -18  -3   54.13    5.32
   2 -18  -2    3.07    2.86
  -2 -18   2    0.16    1.61
  -2 -18   1  102.38    7.16
   2 -18  -1  104.26    7.09
  -2 -18   0  110.45    7.74
  -2 -18  -1    5.13    3.39
  -2 -18  -2   15.97    3.58
  -3   0  14   -1.04    1.96
  -3   0  13  202.44    9.44
  -3   0  13  204.04   11.26
  -3   0  12    6.76    4.86
   3   0 -12   -4.77    2.96
   3   0 -12   -2.31    4.00
   3   0 -12   -8.20    5.43
  -3   0  12   -4.00    5.59
   3   0 -11  277.73   17.93
  -3   0  11  296.01   16.77
  -3   0  11  269.21   16.31
   3   0 -11  263.32   16.08
   3   0 -11  285.28   16.43
   3   0 -11  280.96   16.88
   3   0 -10   -4.42    3.50
   3   0 -10    6.59    5.55
   3   0 -10   -0.33    5.89
   3   0 -10   -8.00    7.27
  -3   0  10   -3.24    3.99
  -3   0  10   -5.32    5.75
   3   0  -9   55.52    8.91
  -3   0   9   55.98    8.73
  -3   0   9   40.93   17.66
   3   0  -9   41.21    7.81
  -3   0   9   59.57    7.68
   3   0  -9   62.73    9.78
  -3   0   8  -10.31    9.13
  -3   0   8   -8.72    3.14
   3   0  -8    7.35    4.35
   3   0  -8    5.68    5.44
   3   0  -8    1.43    3.68
  -3   0   8   -7.60    6.37
  -3   0   7 1685.42   58.47
  -3   0   7 1672.44   75.99
  -3   0   6  -20.86   14.04
  -3   0   6    5.65    5.23
   3   0  -5  317.85   20.55
  -3   0   5  318.26   20.09
  -3   0   5  311.95   28.62
   3   0  -4   -6.44   10.66
  -3   0   4   -5.07    9.23
  -3   0   4    1.98    4.83
   3   0  -4   -2.76    2.25
  -3   0   3 2585.82   58.25
   3   0  -3 2464.94   46.45
  -3   0   3 2418.13   47.06
   3   0  -3 2395.62   64.88
  -3   0   2   -4.38    5.42
   3   0  -2   -5.28    5.36
   3   0  -2    0.94    9.10
  -3   0   2    8.16    6.05
   3   0  -1 6291.61   78.11
   3   0  -1 6290.62   79.18
   3   0  -1 6221.63   76.95
   3   0   0   -0.03    5.70
   3   0   0   -2.58    5.67
   3   0   0    1.50    4.86
   3   0   0   -3.64    6.52
   3   0   1  256.58   16.86
   3   0   1  262.24   20.34
   3   0   1  280.69   20.27
   3   0   1  260.35   15.88
   3   0   2   -0.72    1.46
   3   0   2    4.44    7.08
   3   0   2    3.83    7.82
   3   0   2   -9.55    6.96
   3   0   2   -2.24    3.32
   3   0   3 4563.48   96.77
   3   0   3 4581.27   79.14
   3   0   3 4576.30   98.22
   3   0   3 4603.85   61.28
   3   0   3 4576.63   58.98
   3   0   4   -4.35    6.31
   3   0   4   13.46    9.94
   3   0   5 1431.58   53.68
   3   0   5 1319.78   66.58
   3   0   6   -8.28    4.66
   3   0   7  133.11   12.37
   3   0   7  122.03   13.66
   3   0   7  109.69   18.99
   3   0   7  127.42   11.60
   3   0   7  127.47   10.99
   3   0   7  145.28   14.00
   3   0   7  102.24   11.39
   3   0   7  130.14   12.90
   3   0   7  148.98   16.50
   3   0   8   -0.18    2.63
   3   0   8    4.25    6.57
   3   0   8   -2.44    5.43
   3   0   8   -5.16    4.32
   3   0   8   -1.72    7.87
   3   0   8    3.07    6.72
   3   0   9  115.20   13.56
   3   0   9   97.83   12.30
   3   0   9  112.67   12.71
   3   0   9  114.23   12.34
   3   0  10    0.42    5.72
   3   0  10    6.08    7.01
   3   0  10    1.03    5.42
   3   0  10   -1.19    5.20
   3   0  11   71.04    8.98
   3   0  11   82.18    8.91
   3   0  11   64.78    7.78
   3   0  11   72.60    8.70
   3   0  12   -6.24    2.38
   3   0  12   -0.88    3.23
  -3  -1  14  121.53    5.75
  -3  -1  13  386.02   14.61
  -3   1  13  380.52   14.30
  -3  -1  13  351.33   12.56
  -3  -1  12   82.51    7.80
  -3  -1  12   80.61    9.38
   3  -1 -12   92.03    9.49
  -3  -1  12   75.99    8.54
  -3   1  12   75.02    8.33
   3   1 -12   67.52    9.09
   3  -1 -12   69.10    8.08
  -3   1  12   78.52    9.11
   3   1 -12   70.46    9.18
   3   1 -11  132.95   13.60
  -3  -1  11  134.09   10.86
  -3   1  11  131.74   11.98
   3   1 -11  157.74   12.71
  -3  -1  11  118.75   11.42
  -3   1  11  127.74   11.14
   3  -1 -11  120.42   12.17
  -3  -1  11  129.72   12.16
   3  -1 -11  125.01   12.04
   3   1 -11  122.73   11.57
   3   1 -11  135.47   11.93
   3  -1 -10  134.48   11.45
  -3  -1  10  120.85   10.97
   3  -1 -10  134.80   13.88
  -3  -1  10  116.30   11.89
  -3   1  10  128.04   12.20
   3   1 -10  104.40   12.31
   3   1 -10  129.17   11.77
  -3  -1  10  122.58   11.56
  -3   1  10  125.84   11.66
   3  -1 -10  110.84   11.54
   3  -1 -10  112.55   12.24
   3   1 -10  114.81   13.46
  -3   1   9    9.69   10.98
  -3  -1   9   -9.94    4.94
  -3  -1   9   -7.74    3.30
  -3   1   9    8.92    5.54
  -3  -1   9    1.20    4.27
   3   1  -9   -7.09    3.20
   3  -1  -9    0.38    4.89
   3  -1  -9    4.77    3.66
   3   1  -9   -2.91    5.95
   3  -1  -9   -1.32    5.38
  -3   1   9   -0.40    8.26
  -3   1   9  -11.54    4.26
   3   1  -9    3.89    6.51
   3  -1  -8  205.25   13.78
   3  -1  -8  233.05   15.26
  -3  -1   8  167.33   25.57
  -3   1   8  154.97   26.50
  -3   1   8  195.86   13.12
   3   1  -8  208.14   14.21
   3  -1  -8  182.26   14.81
  -3  -1   8  205.35   13.95
  -3  -1   8  200.03   13.33
   3   1  -8  219.81   15.84
   3   1  -8  211.85   15.38
  -3   1   8  190.14   17.02
  -3  -1   8  159.60   24.51
  -3  -1   7 1104.52   48.79
  -3  -1   7 1129.58   49.52
  -3   1   7 1159.95   63.39
  -3  -1   7 1229.54   65.95
  -3  -1   6  392.38   26.41
  -3   1   6  473.54   27.52
  -3  -1   6  394.94   34.09
  -3   1   6  437.89   36.65
  -3   1   5  929.67   33.27
  -3  -1   5  941.19   35.97
   3   1  -5  906.91   37.95
  -3  -1   5  911.45   46.64
  -3   1   5  948.43   46.70
   3  -1  -4 2048.69   38.12
   3   1  -4 2086.30   52.20
  -3   1   4 2116.00   61.17
  -3   1   4 2176.32   43.85
   3   1  -4 2040.86   65.00
  -3  -1   4 2126.14   49.37
  -3  -1   4 2060.65   62.16
  -3  -1   3   19.53    9.65
  -3   1   3   25.78    9.47
  -3   1   3   26.16    6.02
  -3  -1   3   25.02    6.94
   3   1  -3   24.10    7.33
   3  -1  -3   24.14    4.69
   3   1  -3   12.55   10.28
   3  -1  -2   24.06    9.68
  -3   1   2   24.71    7.27
  -3  -1   2   24.96    7.50
  -3   1   2   29.34    6.10
   3  -1  -2   36.14    6.55
   3  -1  -2   22.28    5.22
   3   1  -2   23.30    7.30
   3   1  -2   25.23   11.59
   3  -1  -1 1669.39   44.56
   3  -1  -1 1746.85   38.24
   3  -1  -1 1631.41   41.67
   3   1  -1 1644.43   38.57
   3   1  -1 1724.77   45.02
   3   1  -1 1709.53   46.85
  -3  -1   1 1660.16   40.85
   3   1  -1 1742.92   44.25
   3  -1  -1 1643.60   35.06
  -3   1   1 1678.77   25.05
   3   1   0 2000.48   41.48
   3   1   0 1885.86   49.74
   3  -1   0 1906.91   45.40
   3  -1   0 1948.04   42.70
   3   1   0 1960.45   46.87
   3  -1   0 1897.51   41.43
   3   1   0 1904.67   48.87
   3  -1   0 2039.59   45.60
   3   1   1   12.47    3.80
   3  -1   1   11.43    7.70
   3   1   1    6.62    9.29
   3   1   1    8.72    5.57
   3   1   1    9.29    6.94
   3  -1   1    3.07    5.06
   3  -1   1   14.58    7.09
   3   1   1   26.87    7.51
   3  -1   1   17.26    5.43
   3   1   2 1709.14   34.89
   3   1   2 1768.00   57.32
   3   1   2 1789.72   44.13
   3  -1   2 1712.18   46.44
   3   1   2 1687.22   55.66
   3  -1   2 1659.88   30.04
   3   1   2 1780.67   42.76
   3  -1   2 1800.35   55.59
   3  -1   2 1756.41   51.99
   3   1   3 5136.40   81.73
   3  -1   3 4975.11   84.23
   3   1   3 5064.27   73.19
   3   1   3 5002.52  104.23
   3  -1   3 5116.70  101.45
   3   1   3 5118.71   72.71
   3   1   3 4951.26  104.44
   3  -1   4  117.59   15.46
   3   1   4  108.58   12.34
   3   1   4  123.22   19.35
   3   1   4   87.20   13.32
   3  -1   4   91.72   19.81
   3   1   4  106.44   11.92
   3   1   5  312.48   25.80
   3  -1   5  369.16   28.20
   3   1   5  309.52   32.49
   3   1   6  248.13   17.97
   3   1   6  307.55   27.59
   3  -1   6  270.78   26.24
   3  -1   6  283.80   16.54
   3  -1   6  288.21   16.87
   3   1   7   39.97    7.64
   3  -1   7   56.88    9.38
   3   1   7   46.95    9.74
   3  -1   7   44.84    8.01
   3  -1   7   39.99    8.22
   3  -1   7   29.96    9.87
   3   1   7   50.84    8.10
   3   1   7   78.77   18.93
   3  -1   7   79.80   14.72
   3   1   7   33.50    7.84
   3   1   7   21.29    8.62
   3  -1   7   30.26    6.95
   3   1   7   47.72    9.82
   3   1   7   44.80   10.14
   3  -1   7   42.61    7.80
   3   1   7   19.75    5.00
   3  -1   7   63.22    9.98
   3   1   8  196.14   16.62
   3   1   8  165.43   14.29
   3  -1   8  186.17   16.32
   3   1   8  210.82   17.12
   3  -1   8  182.08   15.27
   3   1   8  200.73   13.41
   3  -1   8  179.73   18.04
   3  -1   8  175.75   14.98
   3  -1   8  187.33   13.77
   3  -1   8  181.70   13.39
   3  -1   8  185.64   13.98
   3   1   8  167.17   15.04
   3  -1   8  190.69   15.91
   3   1   8  170.28   16.90
   3   1   8  183.16   15.46
   3   1   9  847.78   32.54
   3  -1   9  863.58   31.01
   3   1   9  847.84   30.09
   3  -1   9  890.91   30.77
   3  -1   9  855.95   30.07
   3   1   9  876.19   31.76
   3  -1   9  826.20   25.44
   3  -1   9  881.97   32.10
   3   1   9  855.84   30.06
   3  -1  10  198.69   15.39
   3   1  10  223.09   16.49
   3  -1  10  195.87   14.65
   3   1  10  202.11   14.17
   3   1  10  198.29   15.66
   3   1  10  191.54   13.60
   3  -1  10  197.87   14.94
   3  -1  10  187.48   14.32
   3   1  11   13.64    6.33
   3  -1  11   11.57    5.89
   3   1  11   11.71    5.37
   3  -1  11    5.86    4.90
   3   1  11    9.12    6.69
   3  -1  11   13.07    5.16
   3  -1  11   14.07    6.11
   3   1  11   13.46    5.58
   3  -1  12   16.52    3.14
   3  -1  12   25.66    4.80
   3   1  12   14.76    4.07
   3   1  12   20.79    3.93
   3  -1  12   13.13    3.50
   3   2 -13   -5.19    3.20
  -3  -2  13    5.37    4.59
  -3   2  13    4.92    4.01
   3  -2 -13    3.12    2.90
  -3  -2  13    4.63    3.30
   3   2 -13    4.13    3.30
  -3  -2  12    1.18    5.48
   3   2 -12    3.19    4.31
  -3  -2  12    6.04    3.49
  -3   2  12    1.53    5.56
   3   2 -12   -6.68    6.17
   3  -2 -12    3.31    5.55
  -3   2  12    2.81    3.59
   3   2 -12    3.41    4.33
  -3  -2  12   -0.59    5.34
   3   2 -11   18.16    6.31
  -3  -2  11   19.30    6.73
  -3   2  11   14.64    7.38
   3   2 -11   12.09    7.33
   3   2 -11   11.97    5.57
  -3   2  11    4.83    4.99
  -3  -2  11   18.62    6.46
   3  -2 -11   13.05    5.95
   3   2 -11    9.75    5.67
   3  -2 -11   10.74    5.83
  -3  -2  11   21.02    5.67
  -3  -2  10 1661.45   39.77
   3  -2 -10 1645.35   40.39
   3   2 -10 1720.56   43.04
  -3  -2  10 1588.22   38.86
   3   2 -10 1700.03   44.76
  -3   2  10 1654.02   49.04
  -3  -2  10 1612.00   40.78
  -3   2  10 1688.68   39.46
  -3   2  10 1654.74   38.99
   3  -2 -10 1673.70   44.20
  -3  -2   9   42.49    7.37
  -3  -2   9   50.04   14.87
  -3  -2   9   39.59    6.02
  -3   2   9   31.47    6.61
   3   2  -9   59.29    7.97
   3  -2  -9   47.02    9.54
  -3  -2   9   46.78    8.06
   3  -2  -9   36.48    8.06
   3   2  -9   37.67    9.34
  -3   2   9   24.68   14.67
   3  -2  -9   37.64    8.08
   3   2  -9   32.92    9.30
  -3   2   9   30.84    9.90
  -3  -2   8 1021.85   53.30
  -3  -2   8 1012.76   29.47
  -3   2   8 1005.68   36.33
  -3   2   8 1066.54   29.50
   3  -2  -8 1014.14   29.65
  -3   2   8 1017.60   36.37
  -3  -2   8 1037.49   29.73
  -3  -2   8  962.36   29.97
   3  -2  -8 1029.43   31.39
   3   2  -8 1085.88   32.64
   3  -2  -8 1022.79   33.27
  -3   2   8 1048.81   65.73
   3   2  -8 1098.94   34.34
  -3  -2   8 1151.06   68.10
  -3  -2   7  128.12   24.52
  -3   2   7  146.27   25.53
  -3  -2   7  116.32   19.03
  -3  -2   7  140.22   19.07
  -3  -2   6   65.50   13.65
  -3  -2   6   67.83   18.21
  -3   2   6   62.62   15.92
  -3  -2   6   63.31   12.94
  -3   2   6   56.37   10.61
   3   2  -5   43.33   13.86
  -3  -2   5   52.63   11.77
   3   2  -5   55.56   11.86
  -3   2   5   29.80    9.28
  -3  -2   5   47.66    9.72
  -3   2   5   63.49    8.87
  -3   2   4 1464.83   33.64
   3   2  -4 1339.96   53.05
   3   2  -4 1402.15   47.27
  -3   2   4 1349.99   50.59
  -3  -2   4 1377.34   52.06
  -3  -2   4 1316.51   41.76
  -3   2   3  303.70   21.24
  -3  -2   3  300.17   19.68
   3   2  -3  322.67   22.03
   3   2  -3  301.86   24.90
  -3   2   3  313.99   14.11
  -3   2   2  404.39   20.11
   3  -2  -2  348.37   11.80
   3  -2  -2  388.48   23.55
   3   2  -2  412.46   24.01
  -3   2   2  404.57   15.30
  -3  -2   2  386.80   21.92
   3  -2  -2  413.22   14.62
   3   2  -2  381.86   25.64
  -3  -2   1  516.61   24.74
   3  -2  -1  540.23   19.65
   3  -2  -1  551.11   25.81
   3   2  -1  556.09   28.27
   3  -2  -1  536.44   16.52
  -3   2   1  515.54   15.27
   3   2  -1  570.68   27.96
   3   2  -1  486.45   20.19
   3   2  -1  561.43   28.94
   3  -2   0 2815.15   53.52
   3  -2   0 2801.35   55.84
   3   2   0 2999.67   66.06
   3  -2   0 2930.99   45.70
   3   2   0 2940.37   48.37
   3   2   0 2895.34   60.29
   3   2   0 2861.06   63.44
   3  -2   1   28.93    8.39
   3   2   1   36.62   11.87
   3  -2   1   37.66    8.34
   3   2   1   39.05   12.03
   3   2   1   33.81    8.94
   3   2   1   31.80    6.57
   3   2   1   28.14    5.50
   3   2   2  616.62   25.15
   3   2   2  621.84   25.73
   3  -2   2  606.55   29.41
   3   2   2  618.71   35.95
   3   2   2  607.65   28.25
   3   2   2  627.90   35.71
   3  -2   2  621.26   30.69
   3   2   3   66.43   11.25
   3   2   3   55.85   14.23
   3   2   3   66.13   10.03
   3  -2   3   66.37   12.42
   3   2   3   63.95   10.69
   3  -2   3   65.99   13.70
   3   2   3   47.42   14.07
   3   2   4  142.60   17.23
   3  -2   4  117.69   16.31
   3   2   4  110.01   15.59
   3   2   4  121.43   13.75
   3   2   4  140.74   22.74
   3   2   4  122.05   19.20
   3   2   5  163.70   17.47
   3  -2   5  169.38   20.20
   3   2   5  182.37   21.18
   3   2   5  173.16   25.42
   3  -2   6 2871.64   84.50
   3   2   6 3027.52   55.51
   3  -2   6 2779.59   51.54
   3   2   6 2945.62   52.15
   3   2   6 3142.16   59.94
   3  -2   6 3073.07   62.71
   3  -2   6 2822.40   50.30
   3   2   6 2905.20   51.95
   3   2   6 3005.88   83.15
   3   2   6 3121.11   63.31
   3   2   6 2933.86  109.84
   3  -2   6 2871.23   51.83
   3   2   7   71.21    9.93
   3  -2   7   91.37   11.53
   3  -2   7   88.29   10.64
   3   2   7   78.72   12.49
   3   2   7  104.75   19.30
   3  -2   7  110.17   20.29
   3  -2   7   92.05   12.63
   3   2   7   94.69   12.84
   3   2   7   74.57   11.24
   3   2   7   64.30   12.37
   3  -2   7   92.06   10.38
   3   2   7   86.83   13.22
   3   2   7   89.53    9.71
   3  -2   7   79.54    9.15
   3  -2   7   87.87   11.37
   3  -2   7   79.03    9.81
   3   2   8   42.77   11.19
   3  -2   8   36.60    8.40
   3   2   8   38.84    9.70
   3   2   8   35.46    5.96
   3  -2   8   28.42    7.28
   3   2   8   33.02    7.70
   3  -2   8   36.59    7.77
   3  -2   8   39.41    7.15
   3   2   8   39.80   10.10
   3   2   8   65.02   11.87
   3  -2   8   33.70    8.10
   3   2   8   52.09   12.24
   3  -2   8   40.45    7.70
   3   2   8   41.32    7.70
   3  -2   8   35.79    8.65
   3  -2   9   25.29    6.67
   3  -2   9   17.65    7.19
   3   2   9   22.26    8.95
   3   2   9   25.62    5.51
   3  -2   9   27.36    8.50
   3   2   9   21.91    7.07
   3   2   9   29.64    9.80
   3   2   9   26.84    8.91
   3  -2   9   17.49    8.21
   3   2   9   32.97    7.92
   3  -2   9   29.11    8.30
   3  -2  10   91.74   11.35
   3   2  10   98.13   12.62
   3   2  10  115.86   11.05
   3  -2  10  108.31   11.19
   3  -2  10   70.33    7.81
   3   2  10   77.50   11.42
   3   2  10  100.16   11.14
   3  -2  10   90.62   10.51
   3  -2  10   92.17   10.12
   3  -2  11   10.95    3.86
   3  -2  11    3.76    4.30
   3   2  11    3.58    5.15
   3   2  11    1.90    3.88
   3   2  11    2.67    4.57
   3  -2  11    3.68    4.28
   3  -2  11    2.14    5.44
   3   2  11    2.63    5.59
   3  -2  12  515.33   14.39
   3   2  12  541.29   15.53
   3  -2  12  468.62   11.98
   3   2  12  535.31   14.63
   3  -2  12  436.94   11.42
   3   3 -13   98.43    7.12
  -3  -3  13  119.00    8.46
  -3   3  13  109.95    7.63
  -3  -3  13   88.91    7.02
   3   3 -13   88.92    7.83
   3  -3 -13   90.76    7.15
   3   3 -12   31.02    7.47
  -3  -3  12   21.87    6.15
  -3  -3  12   31.66    5.81
  -3  -3  12   26.29    7.46
  -3   3  12   25.69    6.14
   3  -3 -12   31.84    8.05
   3   3 -12   29.63    7.60
   3   3 -12   25.20    6.42
   3   3 -11  112.27   11.68
  -3  -3  11  103.29   10.26
  -3   3  11  108.31   10.66
   3  -3 -11  106.88   12.86
  -3  -3  11  118.07   11.79
   3   3 -11  127.17   12.86
   3   3 -11  131.30   10.69
  -3  -3  11  115.06   11.53
   3   3 -11   99.82   11.57
  -3   3  11  115.18   14.71
  -3  -3  10  109.91   11.33
  -3  -3  10  112.11   11.51
   3  -3 -10   97.73   13.21
  -3  -3  10   99.81   12.01
  -3   3  10  101.08   14.54
   3   3 -10  104.98   13.01
   3   3 -10   90.34   12.20
  -3   3  10  113.59   10.70
  -3   3   9   20.69   12.58
  -3  -3   9    0.79    2.10
  -3   3   9    0.54    4.88
  -3  -3   9   -1.94    4.42
   3  -3  -9   10.33    5.07
  -3   3   9    8.48    6.41
   3  -3  -9   -0.77    3.84
   3   3  -9   -6.49    6.62
  -3  -3   9    8.70    4.95
   3   3  -9    0.31    5.71
  -3   3   9   -4.65    7.90
  -3  -3   8  224.11   26.44
  -3   3   8  228.96   31.39
  -3  -3   8  268.39   15.82
   3   3  -8  313.65   18.78
  -3  -3   8  269.26   15.46
   3  -3  -8  254.60   17.80
  -3  -3   8  274.63   16.67
   3  -3  -8  293.17   16.73
   3   3  -8  294.64   18.12
  -3   3   8  265.19   14.91
  -3   3   8  288.05   20.03
  -3   3   8  285.93   20.78
  -3  -3   7 1717.81   63.75
  -3   3   7 1502.39   73.24
  -3  -3   7 1678.46   64.38
  -3  -3   7 1564.22   75.42
   3   3  -6   40.91   13.42
  -3  -3   6   47.02   16.74
  -3  -3   6   36.36   11.76
  -3   3   6   46.19   13.82
  -3  -3   6   46.38   11.05
  -3   3   5 1112.94   53.09
  -3  -3   5 1114.22   43.18
   3   3  -5 1052.68   48.17
  -3  -3   5 1086.60   48.21
   3   3  -5 1088.88   51.93
  -3   3   4  702.46   37.39
   3   3  -4  669.79   38.24
   3   3  -4  702.33   36.97
  -3  -3   4  689.75   32.86
  -3   3   3  276.61   21.39
  -3   3   3  310.49   10.87
   3   3  -3  306.96   23.71
   3   3  -3  294.32   24.84
  -3  -3   3  292.41   21.20
   3  -3  -2  411.35   25.30
   3   3  -2  433.45   26.89
   3   3  -2  414.04   27.86
  -3  -3   2  453.47   25.18
  -3   3   2  410.56   11.71
  -3   3   2  393.89   20.89
  -3   3   1  875.60   23.76
  -3   3   1  826.88   20.29
   3  -3  -1  852.33   33.19
   3   3  -1  869.80   37.48
  -3  -3   1  853.15   34.12
   3   3  -1  881.63   36.82
   3   3  -1  869.78   36.65
   3  -3   0  707.12   30.10
   3   3   0  746.57   23.43
   3   3   0  749.12   33.40
   3   3   0  761.99   35.72
   3   3   0  775.35   36.58
   3   3   1   22.16    7.64
   3   3   1   14.58    4.52
   3   3   1   12.90    9.41
   3   3   1   16.72    8.65
   3  -3   1   13.95    8.07
   3   3   1   16.10   11.80
   3   3   2  421.09   20.67
   3  -3   2  412.66   25.11
   3   3   2  341.60   28.18
   3   3   2  429.76   26.13
   3   3   2  418.12   24.17
   3   3   2  413.91   30.64
   3   3   3 1662.98   51.20
   3   3   3 1499.08   42.46
   3  -3   3 1563.30   51.04
   3   3   3 1520.05   60.94
   3   3   3 1518.26   63.87
   3   3   3 1512.71   49.42
   3   3   4  165.15   16.70
   3  -3   4  199.33   20.10
   3   3   4  177.23   18.17
   3   3   4  175.31   24.01
   3   3   4  194.48   25.79
   3   3   4  200.63   19.11
   3  -3   5   17.33    9.30
   3   3   5   14.23   10.85
   3   3   5   22.08    6.37
   3   3   5   -1.09    3.36
   3   3   6  208.32   30.89
   3   3   6  167.63   14.21
   3   3   6  168.92   20.96
   3  -3   6  210.07   23.41
   3  -3   6  186.17   13.73
   3  -3   6  176.67   14.10
   3   3   6  195.92   13.65
   3   3   6  150.66   14.89
   3   3   6  154.74   15.31
   3  -3   6  162.16   12.55
   3  -3   6  173.20   15.75
   3   3   6  192.04   15.17
   3   3   6  163.61   15.02
   3  -3   6  167.63   14.24
   3  -3   6  166.97   13.14
   3   3   6  173.59   13.59
   3   3   7  213.14   18.49
   3   3   7  241.47   28.96
   3  -3   7  215.56   26.88
   3  -3   7  234.76   16.21
   3  -3   7  208.09   16.43
   3   3   7  200.51   13.74
   3  -3   7  212.09   15.07
   3   3   7  248.76   19.75
   3   3   7  220.83   16.66
   3  -3   7  222.10   15.00
   3   3   7  212.42   18.83
   3  -3   7  227.80   19.13
   3   3   7  222.53   18.55
   3   3   7  240.49   18.30
   3  -3   7  226.54   15.54
   3   3   7  211.82   15.33
   3  -3   7  233.10   16.15
   3   3   7  224.06   16.07
   3  -3   7  205.44   15.64
   3  -3   8   38.32    8.50
   3  -3   8   48.30    8.80
   3   3   8   43.91   10.02
   3   3   8   44.60    6.94
   3   3   8   40.23    8.37
   3   3   8   46.73   13.09
   3   3   8   66.15   12.20
   3  -3   8   57.77    9.07
   3   3   8   35.90    9.85
   3   3   8   52.32    9.97
   3   3   8   57.69    8.99
   3  -3   8   46.29    8.64
   3  -3   8   43.00    8.68
   3  -3   8   33.32    8.57
   3  -3   9 1112.25   34.56
   3   3   9 1086.49   36.96
   3   3   9 1119.06   32.99
   3  -3   9 1074.32   34.24
   3   3   9 1177.99   29.98
   3   3   9 1091.45   40.13
   3  -3   9 1078.54   32.97
   3   3   9 1112.05   38.17
   3   3   9 1126.49   36.25
   3   3   9 1082.18   32.94
   3  -3   9 1130.22   31.69
   3  -3   9 1100.17   34.15
   3  -3  10  137.05   10.81
   3  -3  10  129.32   12.41
   3   3  10  107.80   12.21
   3  -3  10  132.91   12.79
   3   3  10  140.90    9.48
   3   3  10  129.85   11.23
  -3  -3 -10  159.25   11.68
   3  -3  10  132.03   11.19
   3   3  10  141.17   13.11
   3  -3  10  129.45   12.52
   3   3  10  148.62   12.29
   3  -3  11    0.59    3.27
   3  -3  11    4.59    4.61
   3   3  11   -1.25    4.62
   3  -3  11   -0.19    5.09
   3   3  11    4.17    3.75
   3   3  11    3.71    4.87
   3  -3  11    0.55    4.80
   3   3  11    0.22    4.57
   3  -3  12   -1.10    2.85
   3   3  12    1.99    2.72
   3   3  12    3.69    2.58
  -3  -4  13   45.68    5.28
  -3  -4  13   47.04    5.85
  -3   4  13   53.37    5.77
   3  -4 -13   56.84    6.27
   3   4 -13   41.61    6.24
   3   4 -13   51.80    5.88
   3   4 -12   35.68    8.34
  -3  -4  12   27.00    5.54
  -3   4  12   42.07    7.08
   3   4 -12   37.24    7.12
   3  -4 -12   33.35    8.41
  -3  -4  12   41.48    6.43
   3   4 -12   46.41    5.77
   3   4 -12   35.01    7.48
  -3  -4  12   31.67    7.34
   3   4 -11  268.91   17.11
  -3  -4  11  264.44   15.65
  -3  -4  11  267.26   15.90
  -3   4  11  257.43   15.06
   3  -4 -11  256.64   17.35
  -3  -4  11  254.97   16.15
   3   4 -11  247.73   18.47
  -3   4  11  278.97   21.08
   3   4 -11  259.66   17.24
  -3  -4  10   47.75    8.89
  -3  -4  10   54.00    9.28
  -3   4  10   56.74    8.41
   3  -4 -10   71.71   10.61
  -3   4  10   57.80   12.60
   3   4 -10   62.43   11.72
  -3  -4  10   57.93    9.32
   3   4 -10   52.73   10.41
  -3   4   9   22.08   11.06
   3  -4  -9   27.99    6.56
  -3  -4   9   22.07    6.36
  -3   4   9   25.46    4.75
   3  -4  -9   18.03    9.81
   3   4  -9   34.31    9.07
  -3   4   9   17.83   14.99
  -3   4   9   28.21   10.18
   3   4  -9   32.26    9.49
  -3  -4   9   23.35    6.41
  -3  -4   9   26.60    5.97
  -3  -4   8  218.95   25.18
  -3  -4   8  188.83   13.85
  -3   4   8  219.51   31.53
   3  -4  -8  190.93   15.79
  -3  -4   8  183.12   13.42
  -3   4   8  201.94   13.18
  -3   4   8  185.50   17.29
  -3  -4   8  179.66   14.07
   3   4  -8  218.16   28.99
   3   4  -8  192.37   15.70
  -3   4   8  231.31   18.54
   3  -4  -8  183.51   15.79
  -3   4   7 1062.72   62.31
  -3  -4   7 1228.07   58.46
   3   4  -7 1202.28   62.73
   3  -4  -7 1114.92   33.58
  -3  -4   7 1227.92   56.15
  -3  -4   7 1111.66   30.10
  -3   4   6   16.54    9.98
  -3  -4   6   16.94    8.98
  -3  -4   6   -0.22    9.91
   3   4  -6  -16.17   12.92
   3   4  -6   24.27   12.55
  -3   4   5  239.85   26.24
  -3  -4   5  187.13   19.17
   3   4  -5  212.47   24.27
   3   4  -5  186.81   24.94
  -3  -4   5  181.12   21.72
   3   4  -4   86.78   16.02
  -3  -4   4   88.39   14.39
  -3   4   4  110.70   16.48
  -3  -4   4  105.17   16.31
   3   4  -4   92.70   18.39
   3   4  -3 1633.51   57.64
   3   4  -3 1714.97   57.82
  -3   4   3 1645.29   51.84
  -3  -4   3 1595.79   49.48
   3   4  -2  114.82   16.06
  -3   4   2  103.85   13.29
  -3  -4   2   88.08   14.71
   3   4  -2  112.22   17.70
   3   4  -2  118.33   17.08
   3   4  -1 3940.55   81.63
   3  -4  -1 3666.52   71.28
   3   4  -1 3742.54   83.02
  -3   4   1 3880.92   59.10
  -3  -4   1 3704.79   73.09
   3   4  -1 3958.71   84.66
   3   4   0   55.31   13.80
   3   4   0   43.07   12.20
  -3   4   0   45.97    6.96
   3   4   0   52.03    5.63
   3  -4   0   54.47    9.44
   3   4   0   39.08   11.91
   3   4   1   38.27    6.15
   3   4   1   32.24   10.14
   3  -4   1   36.48    8.15
   3   4   1   45.60   15.46
  -3  -4  -1   59.28   10.11
   3   4   1   30.13   13.40
  -3  -4  -2    6.20    4.05
   3   4   2   11.82    7.23
   3   4   2   11.09    9.53
   3   4   2   14.13    4.32
   3  -4   2   14.73    6.58
   3   4   2    7.56    9.26
   3   4   2    9.63    6.79
   3   4   3 1549.16   54.66
   3  -4   3 1535.66   52.04
   3   4   3 1613.74   64.42
   3   4   3 1497.22   53.12
   3   4   3 1596.23   43.22
   3   4   3 1514.47   66.55
   3   4   4  239.76   22.90
   3  -4   4  197.06   20.79
   3   4   4  185.32   24.48
   3   4   4  202.36   18.41
   3   4   4  203.34   21.76
   3   4   4  181.91   27.50
   3   4   5 1867.95   58.58
   3  -4   5 1859.44   65.95
   3   4   5 1801.52   68.79
   3   4   5 1795.66   77.66
   3   4   5 1891.42   65.50
   3   4   5 1928.74   86.41
   3   4   6   16.89    6.55
   3  -4   6   13.74    6.24
   3  -4   6   26.35    8.17
   3   4   6   65.44   19.97
   3   4   6   31.05    6.55
   3   4   6   20.37    6.19
   3   4   6   28.95   13.25
   3  -4   6   32.19   11.53
   3  -4   6   30.99    6.47
   3   4   6   27.70    6.76
   3   4   6   17.45    7.56
   3   4   6   21.11    9.34
   3   4   6    2.62    5.98
   3  -4   6   35.49    6.19
   3   4   6    6.06    3.19
   3  -4   6   20.40    8.03
   3  -4   6   27.96    8.30
   3   4   7   73.42   11.42
   3  -4   7   81.61   10.96
   3  -4   7   75.04    9.96
   3  -4   7   81.20   11.71
   3   4   7   86.29   12.07
   3   4   7   86.37   13.00
   3   4   7   93.39   11.51
   3  -4   7  122.45   19.81
   3   4   7   87.98   12.01
   3  -4   7   75.44   10.09
   3   4   7   91.84   11.27
   3  -4   7   89.93   11.35
   3  -4   7   80.58    9.78
   3   4   7   93.68   14.09
   3  -4   7   85.24   10.32
   3   4   7   64.48   10.84
   3   4   8    0.81    4.71
   3  -4   8    7.51    6.76
   3   4   8    7.22    8.22
   3  -4   8   -3.44    6.09
   3   4   8   -8.58    2.75
   3  -4   8    1.02    8.03
   3   4   8    4.91    4.61
   3   4   8   -1.47    7.42
   3   4   8    2.38    8.19
   3   4   8   -4.35    9.23
   3   4   8    3.93    6.32
   3  -4   8   -1.25    1.54
   3  -4   8    2.28    5.53
   3   4   9   76.80   12.61
   3  -4   9   81.23   10.95
   3   4   9  104.34   14.21
   3  -4   9  105.35   13.05
   3   4   9  110.54   10.24
   3   4   9  100.02   10.32
   3   4   9   83.02   12.25
   3  -4   9   85.53   10.64
   3  -4   9  112.75   11.70
   3   4   9   84.89   11.93
   3   4   9   77.42   15.05
   3  -4   9   95.22   11.61
   3   4   9   95.40   10.36
   3  -4  10  111.44   10.28
   3  -4  10  112.79   12.65
   3   4  10  111.86   10.54
   3   4  10  114.51    9.19
  -3  -4 -10   97.30   10.17
   3  -4  10  107.55   10.38
   3  -4  10   97.32    9.18
   3   4  10  103.41   12.47
   3   4  10  104.02   11.63
   3  -4  10  113.87   11.84
   3   4  10  108.85   10.65
   3  -4  11  118.21    8.91
   3   4  11  124.92   10.84
  -3  -4 -11  109.74    8.15
   3  -4  11  133.14    8.60
   3   4  11  123.56   10.51
   3  -4  11  109.22    7.01
   3   4  11  115.44    7.87
   3  -4  11  123.77    9.56
   3   4  12   56.04    4.97
   3   4  12   54.53    4.66
  -3  -5  13   12.81    3.62
  -3   5  13    9.28    3.07
  -3  -5  13    1.92    2.30
   3  -5 -13    7.41    4.04
   3   5 -13   12.47    3.53
   3   5 -13    7.82    3.36
   3  -5 -12    7.18    6.39
  -3  -5  12    6.08    5.90
  -3   5  12    8.41    4.71
   3   5 -12    6.21    5.05
  -3  -5  12    8.18    4.81
   3   5 -12   -6.49    5.76
   3   5 -12    9.98    6.59
   3   5 -12    1.75    3.02
  -3  -5  11   22.41    7.91
  -3   5  11   15.15    5.71
  -3  -5  11   18.45    6.72
   3  -5 -11   23.76    8.31
   3   5 -11   23.60    9.00
  -3  -5  11   17.19    7.10
   3   5 -11   23.50    9.39
  -3   5  11   20.79    9.26
   3   5 -11   17.46    6.73
  -3  -5  10   69.29    9.69
   3  -5 -10   58.70   10.57
  -3  -5  10   83.49    9.85
  -3   5  10   71.37    8.54
   3  -5 -10   82.44   11.92
  -3   5  10   45.90   10.71
   3   5 -10   72.44   11.87
   3   5 -10   61.40   10.73
  -3  -5  10   69.15    9.73
  -3   5  10   70.27   13.63
   3  -5  -9  279.20   19.87
  -3  -5   9  283.55   18.05
  -3  -5   9  245.31   16.43
  -3   5   9  261.36   15.65
   3  -5  -9  246.25   18.18
  -3  -5   9  278.26   18.27
   3   5  -9  258.29   18.42
  -3   5   9  265.38   20.05
   3   5  -9  298.29   19.48
  -3   5   9  263.60   21.43
   3  -5  -8  502.86   25.72
  -3   5   8  421.36   44.41
  -3  -5   8  439.82   21.03
  -3  -5   8  441.86   20.76
  -3   5   8  449.50   20.11
   3  -5  -8  417.67   22.91
   3   5  -8  395.01   38.44
  -3  -5   8  415.53   21.10
  -3  -5   8  439.10   38.11
  -3   5   8  454.56   25.40
   3   5  -8  479.31   24.31
   3  -5  -8  447.76   21.19
  -3   5   8  400.04   24.08
  -3  -5   7  193.26   24.69
   3  -5  -7  192.20   14.49
  -3  -5   7  196.35   13.11
  -3   5   7  143.74   26.91
  -3  -5   7  207.38   13.60
  -3   5   7  227.33   13.71
   3   5  -7  201.22   26.67
   3  -5  -7  205.88   14.97
  -3  -5   7  215.75   14.47
  -3  -5   7  195.34   24.87
   3  -5  -7  220.78   17.70
  -3   5   6  602.98   44.20
   3   5  -6  600.83   43.85
   3   5  -6  665.49   47.33
  -3  -5   6  648.48   43.33
  -3  -5   6  666.73   40.18
  -3  -5   5   30.28    8.62
  -3  -5   5   34.88   11.71
   3   5  -5   30.18   12.09
  -3   5   5   41.10   13.91
   3   5  -5   41.11   12.13
   3   5  -4 3227.00   88.71
  -3   5   4 3195.12   85.11
   3   5  -4 3290.04   91.57
  -3  -5   4 3333.05   87.41
  -3  -5   4 3195.29   75.79
  -3   5   3  345.13   26.25
   3   5  -3  384.14   31.44
   3   5  -3  345.86   29.00
  -3  -5   3  387.19   26.25
  -3  -5   3  385.74   28.97
   3   5  -2   -0.75   10.05
  -3  -5   2    6.86    8.89
  -3   5   2    7.46    7.67
  -3  -5   2    2.82    6.75
   3   5  -2    3.94    9.82
   3   5  -2    8.40    9.12
   3   5  -1  127.75   19.12
   3  -5  -1  124.74   15.34
   3   5  -1  130.96   19.49
  -3  -5   1  127.03   16.00
   3   5  -1  147.04   19.22
  -3  -5   1  130.53   17.81
  -3   5   1  123.52   13.12
   3   5   0 1780.90   58.03
  -3  -5   0 1739.83   53.18
   3   5   0 1721.47   61.93
   3  -5   0 1687.36   49.90
   3   5   0 1693.77   60.82
  -3  -5   0 1659.03   52.25
  -3   5   0 1763.58   41.64
   3   5   1  233.02   21.59
   3  -5   1  213.18   17.85
   3   5   1  232.36   24.53
   3   5   1  220.90   24.75
  -3  -5  -1  208.94   18.53
   3  -5   2 3058.57   76.46
   3   5   2 3226.98   81.84
  -3  -5  -2 3117.32   61.05
   3  -5   2 3199.86   72.82
   3   5   2 3218.03   89.56
   3   5   2 3161.14   91.28
   3   5   2 3145.14   79.20
   3   5   3  454.05   33.19
   3  -5   3  497.00   30.34
   3   5   3  459.28   37.36
   3   5   3  490.59   32.87
   3   5   3  447.41   39.03
   3   5   4   38.31   10.86
   3   5   4   33.75   12.04
   3  -5   4   26.30    8.91
   3   5   4   21.72    9.59
   3   5   4   59.55   18.25
   3  -5   5  222.49   24.75
   3   5   5  208.85   25.26
   3   5   5  213.84   27.36
   3  -5   5  198.40   14.28
   3   5   5  231.79   24.69
   3   5   5  212.63   16.80
   3   5   5  206.02   28.65
   3  -5   5  210.39   14.91
   3   5   6  176.57   13.96
   3   5   6  168.79   15.28
   3   5   6  165.07   16.93
   3  -5   6  182.08   14.29
   3  -5   6  181.49   13.40
   3  -5   6  213.73   25.88
   3   5   6  182.11   13.49
   3   5   6  145.19   15.12
   3   5   6  162.56   15.06
   3   5   6  182.70   15.89
   3  -5   6  169.53   13.82
   3  -5   6  156.08   11.44
   3  -5   6  175.79   13.71
   3   5   6  198.30   30.88
   3  -5   6  198.10   15.56
   3  -5   6  154.51   13.55
   3  -5   7  259.71   17.13
   3  -5   7  223.39   16.70
   3   5   7  219.84   15.44
   3   5   7  246.51   18.55
   3  -5   7  253.99   17.79
   3  -5   7  213.49   25.57
   3  -5   7  230.30   15.35
   3  -5   7  241.17   16.72
   3   5   7  282.19   21.04
   3   5   7  278.61   22.18
   3  -5   7  237.79   16.97
   3   5   7  250.05   19.95
   3   5   7  256.45   20.25
   3   5   7  275.55   38.19
   3   5   7  237.69   16.51
   3   5   7  219.65   17.92
   3   5   8  135.90   14.27
   3  -5   8  110.37   11.50
   3   5   8  105.25   14.02
   3  -5   8   99.99   12.26
   3   5   8  101.95   11.06
   3   5   8   98.73   10.42
   3  -5   8  124.94   11.94
   3  -5   8  101.17   12.63
   3  -5   8  115.98   12.09
   3   5   8  124.56   14.81
   3   5   8  128.99   14.08
   3   5   8  104.73   16.36
   3   5   8  116.12   12.35
   3  -5   9   43.13    7.77
   3   5   9   52.77   11.32
   3  -5   9   49.60    7.95
   3   5   9   53.78    7.99
   3  -5   9   52.53   10.51
   3   5   9   39.64    7.23
   3   5   9   53.08   11.52
   3   5   9   40.70    7.15
   3   5   9   48.45    8.60
   3   5   9   56.34   10.90
   3   5   9   53.83   13.39
   3  -5   9   40.62    8.92
   3  -5   9   68.89    9.40
   3  -5  10  203.27   12.95
   3   5  10  196.05   15.41
   3   5  10  188.60   11.69
   3   5  10  202.00   11.50
   3  -5  10  183.34   14.40
  -3  -5 -10  201.80   13.42
   3  -5  10  188.92   12.18
   3  -5  10  205.44   12.46
   3   5  10  194.19   12.31
   3  -5  10  206.38   14.27
   3   5  10  197.67   15.17
   3  -5  11   18.38    4.14
   3   5  11   20.19    6.25
  -3  -5 -11   16.55    4.23
   3   5  11   16.54    5.47
   3  -5  11   -5.05    1.88
   3  -5  11   17.12    5.24
   3  -5  11   15.99    3.82
   3   5  11    1.00    1.71
   3   6 -13   -0.26    2.13
  -3   6  13    9.72    1.81
   3  -6 -13    1.22    2.76
   3   6 -13    6.88    3.21
  -3  -6  13    3.02    2.68
   3   6 -12   37.68    6.96
  -3  -6  12   29.06    5.76
  -3   6  12   30.74    5.43
   3   6 -12   35.93    5.65
   3  -6 -12   41.02    7.90
   3   6 -12   36.67    7.30
  -3  -6  12   37.92    6.17
   3   6 -12   31.70    6.81
   3   6 -11  -10.79    6.90
   3   6 -11    4.26    3.25
  -3   6  11    1.60    4.67
  -3  -6  11   -1.24    5.80
   3   6 -11    3.06    8.24
  -3  -6  11   -2.51    6.04
   3  -6 -11    1.45    8.01
   3   6 -11    8.15    6.76
  -3   6  11   -1.11    8.29
   3  -6 -11    4.01    3.33
   3   6 -10  632.77   27.53
   3  -6 -10  599.78   26.76
  -3  -6  10  597.60   24.79
  -3   6  10  610.53   22.77
  -3  -6  10  596.44   24.21
   3  -6 -10  598.29   27.60
  -3   6  10  612.22   28.05
  -3  -6  10  585.44   25.05
   3   6 -10  624.45   26.90
  -3   6  10  581.58   29.37
   3  -6  -9   98.29   12.86
  -3  -6   9   80.97    9.93
  -3  -6   9   82.84   11.26
  -3   6   9   87.07    9.58
   3  -6  -9   83.56   12.66
  -3  -6   9   85.41   11.54
  -3   6   9   72.25   11.87
   3   6  -9   76.88   12.44
   3   6  -9   83.02   11.89
  -3   6   9   90.49   14.69
   3  -6  -8  196.82   15.79
  -3  -6   8  178.11   15.15
  -3   6   8  169.24   27.22
  -3  -6   8  171.88   13.35
  -3   6   8  200.65   13.88
   3  -6  -8  185.62   15.83
  -3  -6   8  178.51   15.09
  -3   6   8  160.90   16.00
  -3  -6   8  243.66   30.39
   3   6  -8  142.38   25.62
   3   6  -8  193.12   15.96
   3  -6  -8  188.28   17.83
   3  -6  -7  276.85   17.92
   3  -6  -7  284.87   19.89
  -3   6   7  260.38   19.39
  -3  -6   7  251.76   16.20
  -3   6   7  233.66   30.40
  -3  -6   7  266.69   15.95
  -3  -6   7  298.69   29.81
  -3   6   7  271.74   14.84
   3  -6  -7  271.82   17.74
  -3  -6   7  230.95   15.75
   3  -6  -7  229.07   15.87
   3   6  -7  247.48   32.84
  -3  -6   7  311.84   33.26
  -3   6   6  288.60   32.92
  -3  -6   6  308.42   16.50
   3   6  -6  265.17   34.01
   3   6  -6  330.28   34.67
  -3  -6   6  331.34   32.21
  -3  -6   6  295.99   28.10
  -3  -6   5  116.56   20.54
  -3  -6   5  113.28   16.81
   3   6  -5   77.09   15.91
  -3   6   5  144.98   20.92
   3   6  -5   80.11   18.49
  -3   6   4 1064.21   52.83
   3   6  -4 1026.67   54.92
  -3  -6   4 1119.19   47.04
   3   6  -4 1053.70   52.95
  -3  -6   4 1006.37   51.14
  -3   6   3  534.01   33.72
   3   6  -3  541.48   38.29
   3   6  -3  579.57   39.30
  -3  -6   3  596.07   38.12
  -3  -6   3  548.51   31.86
  -3   6   2  284.93   23.49
   3   6  -2  299.62   27.78
   3   6  -2  286.80   27.99
  -3  -6   2  300.28   25.20
   3   6  -2  269.69   25.74
  -3  -6   2  283.92   23.24
  -3   6   1 1470.07   47.86
   3  -6  -1 1374.82   47.99
   3   6  -1 1387.34   59.14
  -3  -6   1 1527.53   52.51
   3   6  -1 1404.68   56.75
  -3  -6   1 1520.75   55.63
   3   6  -1 1431.81   58.59
  -3   6   0 1275.74   41.74
   3  -6   0 1190.35   43.81
   3   6   0 1224.50   55.49
   3   6   0 1242.12   55.91
  -3  -6   0 1287.82   48.35
   3   6   0 1253.92   52.59
  -3  -6   0 1309.75   49.62
   3  -6   1  468.66   27.52
   3   6   1  429.09   34.74
  -3  -6  -1  452.87   29.34
   3   6   1  481.56   33.05
   3  -6   1  456.24   31.94
   3   6   1  503.16   37.11
  -3  -6  -1  501.41   29.17
   3   6   2  407.96   32.23
   3  -6   2  410.87   31.22
   3   6   2  414.88   35.44
   3   6   2  422.48   32.53
   3  -6   2  417.19   27.84
   3   6   2  450.71   38.10
  -3  -6  -2  446.03   25.69
   3   6   3  776.32   46.33
   3  -6   3  760.69   39.20
   3   6   3  800.22   49.98
   3   6   3  786.30   44.71
   3   6   3  785.39   51.23
   3  -6   3  717.55   41.33
   3   6   4   33.01   13.77
   3   6   4   22.26   10.38
   3  -6   4   30.78    8.33
   3   6   4   27.63   12.87
   3   6   4   59.46   15.25
   3  -6   5  831.58   27.68
   3  -6   5 1013.13   51.39
   3   6   5  910.48   29.24
   3   6   5  957.89   59.48
   3   6   5  831.94   30.79
   3  -6   5  885.45   29.21
   3   6   5  967.47   53.76
   3  -6   5  846.95   25.87
   3   6   5  873.71   32.55
   3  -6   5  924.89   30.19
   3   6   5  843.01   30.10
   3   6   5  936.48   63.12
   3   6   5  834.55   32.23
   3   6   5  895.63   29.37
   3  -6   5  916.62   30.18
   3  -6   5  865.12   29.99
   3   6   5  992.79   57.96
   3   6   6  814.20   51.27
   3   6   6  839.29   33.59
   3  -6   6  758.74   27.85
   3   6   6  811.47   32.27
   3  -6   6  816.34   27.61
   3   6   6  758.32   31.04
   3  -6   6  762.23   28.70
   3   6   6  759.81   27.75
   3   6   6  841.34   64.11
   3   6   6  830.78   34.09
   3  -6   6  854.52   26.41
   3  -6   6  754.27   28.87
   3  -6   6  771.11   29.48
   3   6   6  762.80   28.29
   3  -6   6  764.53   46.98
   3   6   7   59.86    9.56
   3  -6   7   34.63    7.53
   3   6   7   47.30   10.44
   3  -6   7   48.97    9.62
   3   6   7   43.35    7.23
   3   6   7   64.59   10.89
   3   6   7   45.07   12.19
   3  -6   7   37.00    8.29
   3   6   7   63.98   20.43
   3   6   7   65.43   12.48
   3   6   7   30.36    6.34
   3  -6   7   35.31    7.10
   3  -6   7   38.92    6.33
   3  -6   7   44.21    9.65
   3  -6   8  100.83   11.36
   3   6   8  109.13   14.04
   3   6   8   97.82   12.86
   3   6   8   96.43   11.12
   3   6   8  108.79   10.53
   3  -6   8   97.19   10.28
   3   6   8   88.71   13.22
   3  -6   8  112.20   13.51
   3  -6   8   83.76   10.53
   3  -6   8  102.30   12.17
   3   6   8  104.03   11.28
   3   6   8  102.09   16.20
   3   6   8  109.72   14.42
   3   6   9   11.59    9.56
   3  -6   9   14.06    5.12
   3  -6   9    7.86    6.09
   3   6   9    8.38    6.92
   3   6   9    1.33   10.23
   3   6   9    2.88    5.18
   3  -6   9    9.44    8.11
   3   6   9    9.65    5.00
   3  -6   9    5.47    5.34
   3   6   9   12.29    8.46
   3  -6   9   11.60    6.74
   3   6   9    0.75    4.05
   3   6  10   10.91    7.08
   3  -6  10   14.86    5.75
   3   6  10   14.86    7.89
   3   6  10   16.11    4.58
   3   6  10   19.99    5.21
  -3  -6 -10   10.24    6.53
   3   6  10   15.31    6.46
   3  -6  10    6.51    3.49
   3  -6  10   12.24    5.71
   3  -6  10   21.88    7.34
   3  -6  11    6.46    3.29
   3  -6  11    5.92    3.25
   3   6  11    2.95    4.01
   3  -6  11    8.49    4.21
   3   6  11    3.62    1.70
  -3  -6 -11    2.75    3.60
   3   6  11    6.47    4.64
   3   7 -13   77.66    5.29
  -3   7  12    4.75    3.07
   3   7 -12   -1.14    3.62
  -3  -7  12    3.02    3.79
   3  -7 -12   -2.06    4.81
   3   7 -12    0.95    5.11
   3   7 -12   -0.20    3.04
   3   7 -12    5.69    4.53
  -3  -7  12    2.70    3.79
  -3  -7  11  440.71   18.56
  -3   7  11  449.87   16.97
   3  -7 -11  435.93   19.76
  -3   7  11  426.96   22.58
   3  -7 -11  441.00   21.02
  -3  -7  11  446.64   19.51
   3   7 -11  437.37   20.81
   3   7 -11  456.67   20.49
   3   7 -11  443.30   20.21
   3   7 -10    2.06    5.97
  -3   7  10   -7.80    7.01
   3  -7 -10    1.97    6.92
  -3  -7  10   -1.56    6.22
  -3   7  10   -3.37    4.83
   3  -7 -10    5.66    8.30
  -3  -7  10    5.12    7.12
   3   7 -10    2.10    7.15
  -3   7  10   -3.04    8.03
   3   7 -10    3.91    7.73
   3  -7  -9   14.93    8.54
  -3  -7   9    6.74    5.41
   3  -7  -9    7.11    4.99
  -3  -7   9    2.83    6.30
  -3   7   9    3.34    4.11
   3  -7  -9    0.53    7.61
  -3   7   9   13.41    8.17
   3   7  -9   -1.25    7.41
   3   7  -9    3.46    7.48
  -3   7   9    4.53    9.40
  -3  -7   9   11.76    6.54
   3  -7  -8  272.61   20.16
   3  -7  -8  241.38   17.53
  -3  -7   8  268.21   18.37
  -3   7   8  240.88   33.77
  -3   7   8  245.62   14.74
   3  -7  -8  275.35   18.95
  -3  -7   8  258.64   17.83
   3   7  -8  178.18   28.70
   3   7  -8  251.88   17.90
  -3  -7   8  264.69   17.65
  -3   7   8  245.97   19.53
  -3   7   7 1381.95   78.58
  -3  -7   7 1499.59   68.14
   3  -7  -7 1548.12   45.58
   3  -7  -7 1395.23   39.49
  -3  -7   7 1464.82   38.84
  -3  -7   7 1398.52   37.22
  -3   7   7 1448.59   33.94
   3  -7  -7 1429.52   39.93
   3   7  -7 1333.15   75.65
  -3  -7   7 1319.82   68.01
  -3  -7   7 1431.32   39.35
  -3   7   7 1553.73   43.70
   3   7  -7 1577.60   41.43
   3  -7  -7 1469.17   39.77
   3   7  -6   10.95    7.71
   3  -7  -6   -4.75    4.83
  -3  -7   6   -3.21    2.25
   3  -7  -6  -11.24    6.03
  -3   7   6    4.69    7.64
   3  -7  -6   13.69    5.95
  -3  -7   6    5.13    4.04
   3  -7  -6   -5.59    4.62
  -3  -7   6   -3.90    5.41
  -3  -7   6    3.49    4.24
   3   7  -6  -23.07   11.33
   3   7  -6   22.15    4.71
  -3  -7   6   -0.58    3.37
  -3   7   5 1364.69   68.10
   3   7  -5 1279.36   68.33
  -3  -7   5 1329.78   55.95
  -3  -7   5 1331.78   64.58
   3   7  -5 1235.91   64.30
   3   7  -4   41.96   12.94
  -3   7   4   98.27   18.56
  -3  -7   4   89.86   14.10
  -3  -7   4   94.60   18.20
   3   7  -4   74.18   17.86
  -3   7   3   60.75   13.00
  -3  -7   3   75.01   13.01
   3   7  -3   66.37   16.32
  -3  -7   3   60.10   15.26
   3   7  -3   45.51   13.85
   3   7  -3   67.21   17.57
  -3   7   2  822.73   41.47
   3   7  -2  738.38   44.63
  -3  -7   2  807.85   40.21
   3   7  -2  743.32   46.38
   3   7  -2  800.07   48.53
  -3  -7   2  781.00   43.61
   3  -7  -1  496.67   30.66
   3   7  -1  523.75   38.84
  -3  -7   1  507.60   31.59
   3   7  -1  528.56   37.15
  -3   7   1  518.22   31.68
   3   7  -1  488.30   37.62
  -3  -7   1  529.25   34.98
  -3  -7   0   21.66    7.44
  -3   7   0   16.96    8.40
   3   7   0   13.05    8.46
  -3  -7   0   21.47    9.16
   3  -7   0   16.75   10.02
   3  -7   0   17.78    8.26
   3   7   0   17.68   12.96
   3   7   0   18.12    9.43
   3   7   1   17.51    9.15
   3  -7   1   12.53    6.05
  -3  -7  -1   23.67    7.71
  -3  -7  -1   18.83    6.03
   3   7   1    4.69    3.78
   3   7   1    6.61    6.61
   3  -7   1   -8.52   10.09
   3  -7   2   31.11   12.60
  -3  -7  -2   29.04    9.34
   3   7   2   31.63   12.54
   3   7   2   35.14   11.68
   3  -7   2   19.14    6.58
   3   7   2   -1.86   10.02
   3   7   2   39.08   11.53
   3   7   3 1638.24   77.28
   3  -7   3 1589.34   58.90
   3   7   3 1569.04   72.14
   3  -7   3 1639.16   65.82
   3   7   3 1632.65   67.91
   3   7   3 1652.96   72.08
   3  -7   4  278.69   27.66
   3   7   4  313.02   35.28
   3   7   4  332.64   39.19
   3  -7   4  255.06   16.60
   3  -7   4  326.59   29.84
   3   7   4  268.62   15.93
   3   7   4  261.81   27.87
   3   7   4  234.61   29.65
   3  -7   4  238.45   14.30
   3  -7   4  261.83   16.49
   3  -7   4  271.57   16.32
   3  -7   4  263.11   15.52
   3   7   5   75.20    9.63
   3   7   5  127.36   13.43
   3   7   5   93.45   22.93
   3  -7   5   84.28   10.41
   3   7   5  119.21   14.05
   3   7   5   85.39   18.48
   3   7   5   70.53    8.90
   3  -7   5   47.51   11.43
   3  -7   5   88.75   10.88
   3   7   5  100.94   10.84
   3  -7   5   93.99   10.82
   3   7   5  111.58   11.99
   3   7   5   71.28   18.01
   3   7   5   41.70   16.60
   3  -7   5   98.79   11.39
   3  -7   5  107.72   10.60
   3   7   6  -19.22    7.47
   3   7   6    7.45    5.15
   3   7   6   -1.15    8.23
   3  -7   6    8.95    4.88
   3   7   6   -3.02    4.51
   3  -7   6   -4.67    4.48
   3  -7   6    4.15    7.39
   3   7   6   -5.23    4.12
   3   7   6  -13.69   19.40
   3   7   6   -2.40    5.24
   3  -7   6    9.20    6.44
   3  -7   6   -0.69    7.56
   3   7   6   -0.14    9.27
   3  -7   6    6.51    7.73
   3  -7   7  780.84   27.48
   3   7   7  805.86   32.31
   3  -7   7  791.68   29.99
   3   7   7  762.65   27.32
   3   7   7  837.51   36.33
   3   7   7  788.75   31.55
   3   7   7  838.56   32.91
   3   7   7  801.69   34.15
   3  -7   7  806.51   25.85
   3  -7   7  796.28   28.81
   3   7   7  766.93   28.45
   3  -7   7  834.28   30.93
   3  -7   8   62.55    8.79
   3   7   8   74.89   12.70
   3   7   8   44.40    8.51
   3   7   8   83.49   14.15
   3   7   8   69.56    8.33
   3   7   8   84.74   10.18
   3   7   8   58.43   11.11
   3   7   8   96.71   14.35
   3  -7   8   78.74   10.73
   3  -7   8   76.52   11.31
   3   7   8   74.57   10.14
   3  -7   8   62.95    8.39
   3  -7   8   55.86   11.03
   3  -7   9 1045.03   28.46
   3   7   9 1144.53   35.21
   3   7   9 1120.21   28.65
   3   7   9 1077.61   26.54
   3  -7   9 1040.69   26.72
   3   7   9 1054.10   35.62
   3   7   9 1032.34   36.62
   3   7   9 1080.12   33.79
   3  -7   9 1081.17   30.11
   3  -7   9 1129.27   32.75
   3   7   9 1086.94   29.06
   3   7  10  103.51   10.65
   3  -7  10   94.21    8.18
   3   7  10  101.92   10.93
   3   7  10   99.74    8.09
  -3  -7 -10   69.38    9.67
   3   7  10   77.30    9.08
   3  -7  10   90.84    8.82
   3  -7  10   96.89   10.05
   3   7  10   94.75    8.13
   3   7  11   -0.89    3.07
  -3  -7 -11    0.85    2.51
   3   7  11    4.04    3.65
   3  -7  11   -0.03    2.18
  -3  -8  12  103.08    7.27
  -3   8  12   92.83    5.71
   3  -8 -12  111.94    8.29
   3   8 -12   96.51    8.02
   3   8 -12  108.32    8.16
   3   8 -12  105.01    7.38
   3   8 -12  103.77    7.93
  -3   8  11  299.13   12.75
   3  -8 -11  299.11   16.32
   3   8 -11  334.87   17.10
  -3  -8  11  326.94   16.27
   3   8 -11  307.27   15.31
   3  -8 -11  335.37   17.24
  -3  -8  11  312.92   15.00
   3   8 -11  325.13   16.43
  -3   8  11  309.83   18.88
   3   8 -11  309.09   16.16
   3   8 -10  318.15   18.08
   3  -8 -10  317.81   20.01
  -3  -8  10  341.80   17.91
  -3   8  10  350.54   15.95
  -3  -8  10  316.82   18.26
   3   8 -10  315.47   18.81
  -3   8  10  289.11   18.53
   3   8 -10  300.24   18.39
  -3   8  10  298.07   20.33
   3  -8 -10  333.04   19.66
  -3  -8   9   64.78   10.84
   3  -8  -9   63.38   11.93
   3  -8  -9   60.22   10.02
  -3  -8   9   59.56    9.94
  -3   8   9   67.71    7.74
   3  -8  -9   52.43   11.33
  -3   8   9   56.23   11.04
   3   8  -9   72.35   10.76
   3   8  -9   56.70   10.61
  -3   8   9   55.80   13.52
   3  -8  -8  527.44   28.07
   3  -8  -8  512.73   25.15
  -3   8   8  533.77   21.58
   3  -8  -8  518.26   25.26
  -3  -8   8  510.60   24.58
  -3   8   8  459.21   25.19
  -3  -8   8  486.59   23.26
   3   8  -8  478.04   23.71
  -3   8   7  465.21   45.66
  -3  -8   7  405.24   37.02
  -3  -8   7  433.18   40.38
   3  -8  -7  377.17   24.32
   3  -8  -7  369.34   21.30
  -3   8   7  387.02   17.56
   3  -8  -7  339.12   20.51
   3   8  -7  378.36   41.43
  -3  -8   7  384.68   21.42
   3   8  -7  358.73   19.83
   3  -8  -7  381.84   21.61
  -3  -8   7  386.12   20.46
   3  -8  -6  129.49   14.78
   3  -8  -6  110.96   12.85
   3  -8  -6  127.60   12.56
  -3   8   6   99.24   20.05
  -3  -8   6  103.21   11.40
  -3  -8   6  135.35   13.32
   3   8  -6   94.07   19.62
   3   8  -6  138.35   12.74
   3  -8  -6  121.09   13.37
  -3  -8   6  139.44   23.33
  -3  -8   6  128.95   19.95
  -3   8   5  902.46   56.95
   3   8  -5  875.65   55.72
   3  -8  -5 1104.46   36.97
   3  -8  -5  957.08   32.02
  -3  -8   5  975.63   30.26
   3  -8  -5 1072.01   30.50
   3   8  -5  869.95   58.76
   3  -8  -5 1031.55   33.59
  -3  -8   5  967.23   31.04
  -3  -8   5  957.07   58.12
  -3  -8   5  924.30   48.86
   3   8  -4  432.60   39.23
  -3   8   4  367.09   35.00
   3   8  -4  394.93   38.16
   3   8  -4  378.31   36.41
  -3  -8   4  381.41   30.65
  -3  -8   4  400.59   38.03
  -3  -8   3  143.42   22.02
  -3   8   3  189.34   22.69
   3   8  -3  132.49   20.62
   3   8  -3  158.21   22.86
  -3  -8   3  149.96   18.87
   3   8  -3  154.27   26.26
   3   8  -2    8.73   11.44
  -3   8   2   22.84    9.20
  -3  -8   2   20.59    8.59
  -3  -8   2   17.52   10.18
   3   8  -2    6.19   10.37
   3   8  -2   37.13   14.93
  -3  -8   1 1173.11   56.31
  -3   8   1 1179.16   51.16
   3   8  -1 1227.67   62.86
   3   8  -1 1143.72   57.06
  -3  -8   1 1135.68   48.99
   3   8  -1 1174.44   59.67
   3   8   0   72.00   16.46
  -3  -8   0   69.02   13.93
  -3  -8   0   77.06   15.47
   3  -8   0   67.01   13.23
   3   8   0   53.82   13.35
   3  -8   0   68.27   11.81
   3   8   0   46.41   13.72
  -3  -8  -1  422.56   30.43
   3   8   1  437.02   35.91
   3  -8   1  408.84   28.38
   3   8   1  417.14   36.75
  -3  -8  -1  427.72   31.10
   3  -8   1  453.78   37.18
   3   8   1  432.32   40.04
  -3  -8  -2   25.42    9.00
   3   8   2    9.91   11.86
   3  -8   2   -7.34    4.61
   3   8   2  -14.22   12.14
   3  -8   2   14.67   11.01
   3   8   2  -12.83    6.78
   3   8   2   14.76    8.52
   3  -8   3  188.38   26.87
   3   8   3  172.46   28.41
   3  -8   3  202.11   22.77
   3  -8   3  188.94   13.39
   3   8   3  161.26   25.37
  -3  -8  -3  202.60   22.90
   3   8   3  165.01   26.90
   3   8   3  134.19   20.95
   3  -8   4  413.46   37.21
   3   8   4  457.98   42.71
   3   8   4  436.42   45.05
   3  -8   4  517.05   36.69
   3  -8   4  406.93   20.10
   3   8   4  414.03   40.01
   3   8   4  411.36   20.24
   3   8   4  423.74   38.39
   3   8   4  438.35   22.39
   3  -8   4  464.87   21.08
   3  -8   4  464.62   20.56
   3   8   4  459.16   22.70
   3  -8   4  472.19   22.31
  -3  -8  -5  712.81   25.71
   3  -8   5  708.67   45.09
   3  -8   5  707.37   27.43
   3   8   5  685.37   53.17
   3   8   5  776.85   30.12
   3   8   5  784.65   32.78
   3   8   5  702.64   51.83
   3  -8   5  731.78   28.41
   3  -8   5  789.84   28.02
   3  -8   5  803.70   27.29
   3   8   5  722.55   58.12
   3   8   5  777.59   30.69
   3   8   5  697.37   54.73
   3   8   5  699.13   27.54
   3   8   5  738.54   27.05
   3   8   6  471.63   25.14
   3  -8   6  523.03   24.35
   3   8   6  512.88   22.89
   3   8   6  471.74   23.77
   3   8   6  440.13   23.84
   3   8   6  460.31   26.17
   3  -8   6  469.17   22.67
   3   8   6  537.45   54.32
   3  -8   6  497.27   21.86
   3  -8   6  529.51   24.66
   3   8   6  481.94   22.97
   3   8   7  206.32   17.39
   3  -8   7  189.37   13.75
   3   8   7  191.15   16.50
   3  -8   7  174.18   15.33
   3   8   7  168.03   12.63
   3   8   7  204.08   18.69
   3   8   7  169.37   14.30
   3  -8   7  188.46   15.06
   3  -8   7  189.56   16.29
   3   8   7  203.18   15.70
   3   8   7  206.91   20.09
   3   8   8   43.06    7.54
   3  -8   8   29.74    6.76
   3   8   8   44.86    9.73
   3   8   8   19.91    4.70
   3   8   8   30.12   12.12
   3   8   8   34.62    9.15
   3  -8   8   29.50    8.13
   3   8   8   30.02   10.86
   3   8   8   24.54    8.20
   3  -8   8   33.16    9.22
   3  -8   9    7.36    3.75
   3   8   9    1.54    6.22
   3   8   9    5.59    5.32
   3   8   9    2.59    6.93
   3   8   9   -2.07    6.95
   3   8   9    0.06    7.93
   3  -8   9    6.10    5.70
   3  -8   9    7.30    5.83
   3   8   9    3.67    4.53
   3   8  10  246.80   13.63
   3   8  10  248.99   10.64
  -3  -8 -10  231.44   13.38
   3  -8  10  232.53   11.85
   3   8  10  247.27   13.83
   3   8  10  233.92   14.06
   3   8  11   29.53    3.94
  -3  -8 -11   28.72    4.17
   3   8  11   35.86    4.48
   3   9 -12    8.97    3.01
   3   9 -12    5.36    2.90
  -3  -9  12    4.13    2.55
   3   9 -12    0.03    2.92
   3  -9 -12    5.43    2.93
   3   9 -12    5.18    2.52
   3   9 -11   21.07    5.58
   3   9 -11    8.29    5.31
  -3  -9  11   15.14    4.99
   3  -9 -11   17.48    6.00
  -3   9  11   12.54    3.06
   3  -9 -11   19.39    6.71
   3   9 -11   16.11    5.61
   3   9 -11   18.37    4.81
   3   9 -11   16.08    4.67
  -3   9  11   19.27    7.44
   3   9 -10   17.80    7.02
  -3  -9  10   21.95    7.07
  -3   9  10   19.43    4.80
   3  -9 -10   24.13    8.13
  -3   9  10   20.27    6.93
   3   9 -10   14.20    6.33
   3   9 -10   24.47    7.84
  -3   9  10   20.41    8.96
   3  -9 -10   16.02    8.70
   3  -9  -9  176.79   17.19
   3  -9  -9  192.67   14.49
  -3  -9   9  184.54   14.82
  -3   9   9  172.45   11.34
   3   9  -9  210.85   15.17
   3  -9  -9  188.89   16.36
  -3  -9   9  199.73   15.15
  -3   9   9  188.98   16.03
   3   9  -9  175.66   14.64
   3   9  -9  195.56   15.25
  -3   9   9  177.84   17.58
   3   9  -8  301.30   18.26
   3  -9  -8  317.42   22.88
   3  -9  -8  298.87   19.46
   3   9  -8  302.73   18.61
  -3  -9   8  288.26   18.30
  -3   9   8  319.64   15.87
   3  -9  -8  315.00   19.53
  -3  -9   8  289.75   18.92
   3   9  -8  317.97   19.51
  -3   9   8  311.97   20.44
   3   9  -7   22.33    6.29
   3  -9  -7   27.82   10.48
   3  -9  -7   23.58   10.00
  -3  -9   7   34.78    9.12
   3  -9  -7   35.86    8.40
   3   9  -7   33.10    8.19
  -3  -9   7   42.12    8.97
   3  -9  -7   28.44    8.17
   3  -9  -6   78.78   11.59
   3   9  -6   70.52    8.94
  -3  -9   6   97.08   16.46
   3  -9  -6   61.14   12.55
  -3   9   6   71.01   17.50
   3  -9  -6   68.19   10.72
  -3  -9   6   69.25   10.40
   3  -9  -6   77.40   10.61
  -3  -9   6   47.88   15.62
   3   9  -6   81.99   23.55
   3   9  -6   53.01    7.05
  -3  -9   6   66.78    9.96
   3  -9  -6   65.52    8.69
   3  -9  -5   31.43    7.76
   3  -9  -5   28.95    8.77
  -3   9   5   45.92   16.57
   3  -9  -5   34.70    8.38
   3   9  -5   19.06   13.83
  -3  -9   5   26.40    9.33
  -3  -9   5   40.20    8.20
   3   9  -5   36.83   18.47
   3   9  -5   30.98    5.32
  -3  -9   5   56.62   17.70
   3  -9  -5   42.75   10.18
   3   9  -5   63.09   18.89
  -3  -9   4 1185.75   65.25
   3  -9  -4 1183.71   38.38
   3  -9  -4 1161.29   35.39
  -3  -9   4 1077.10   32.03
   3   9  -4 1245.21   70.87
   3   9  -4 1140.70   68.42
   3  -9  -4 1173.61   36.60
   3  -9  -4 1155.85   38.02
   3   9  -4 1166.65   64.19
  -3   9   4 1121.98   62.76
  -3  -9   4 1162.35   54.49
  -3  -9   3  370.33   34.74
  -3   9   3  367.57   35.75
   3  -9  -3  343.20   19.29
   3  -9  -3  364.97   21.89
  -3  -9   3  342.27   17.94
  -3  -9   3  361.39   29.78
   3   9  -3  317.76   36.28
   3   9  -3  345.26   37.53
   3  -9  -3  354.23   20.21
   3   9  -3  332.15   36.09
  -3   9   2  107.23   17.38
  -3  -9   2   93.42   14.54
   3   9  -2   92.79   18.66
   3   9  -2   48.33   15.82
  -3  -9   2  106.77   20.26
   3   9  -2   88.95   20.01
   3   9  -1   65.08   15.48
  -3   9   1   81.67   14.72
  -3  -9   1   88.52   14.43
   3   9  -1   71.41   17.37
   3   9  -1   90.16   18.12
  -3  -9   1   67.07   14.94
   3   9   0 1015.92   59.40
  -3  -9   0 1120.60   56.64
   3  -9   0 1061.78   58.17
   3   9   0 1025.37   60.62
   3  -9   0 1100.99   47.70
   3   9   0 1077.93   59.07
  -3  -9   0 1083.09   50.37
  -3  -9  -1   64.04   12.43
   3   9   1  105.60   21.37
  -3  -9  -1   81.91   14.22
   3  -9   1   91.87   16.89
   3   9   1   77.01   16.13
   3  -9   1  123.01   16.07
   3   9   1   74.85   19.00
   3   9   1   93.54   21.86
  -3  -9  -2 1744.21   66.62
   3   9   2 1689.03   80.61
   3  -9   2 1815.57   64.24
   3   9   2 1769.40   80.78
   3   9   2 1697.34   76.68
   3   9   2 1623.45   79.66
  -3  -9  -2 1720.52   40.34
   3  -9   2 1754.58   38.56
   3  -9   2 1792.60   77.20
  -3  -9  -3   17.32   10.02
   3  -9   3   -7.85    9.48
   3   9   3    6.24    5.42
   3   9   3   38.65   12.63
   3   9   3   47.48    8.44
   3   9   3   32.95    9.14
   3   9   3    0.64    5.21
   3   9   3   15.65    9.02
   3  -9   3   45.15    6.90
  -3  -9  -3   22.32    4.57
   3  -9   3   21.06    6.35
   3   9   3   23.28   13.12
   3  -9   3   26.28    5.80
   3   9   4  172.81   27.43
   3   9   4  177.53   13.74
   3   9   4  148.44   25.56
   3   9   4  141.05   13.87
   3  -9   4  169.49   13.61
   3   9   4  173.31   15.05
   3  -9   4  175.83   13.85
   3  -9   4  205.28   27.57
   3  -9   4  186.72   15.14
   3   9   4  189.63   26.97
   3   9   4  197.00   31.87
  -3  -9  -5  163.41   12.77
   3   9   5  105.44   23.40
   3   9   5  148.09   13.76
   3   9   5  144.98   12.18
   3   9   5  220.37   29.77
   3  -9   5  156.22   13.43
   3  -9   5  144.66   12.58
   3   9   5  123.78   15.10
   3  -9   5  150.04   14.16
   3   9   5  182.91   33.08
   3   9   6  -14.86    7.58
   3  -9   6    3.86    6.06
   3   9   6    4.57    7.64
  -3  -9  -6   -2.07    2.94
   3   9   6    4.44    4.51
   3   9   6    8.02    7.20
   3  -9   6    2.35    6.53
   3  -9   6    5.24    7.10
   3   9   7   35.39    8.34
   3   9   7   39.40   12.13
   3   9   7   37.66   10.24
   3   9   7   40.99    5.77
   3   9   7   48.55   10.72
   3   9   7   41.18   11.35
   3  -9   7   47.41    8.89
   3  -9   7   36.88    9.39
   3   9   8  134.02   14.04
   3  -9   8  166.39   11.23
   3  -9   8  145.72   13.33
   3   9   8  161.50   16.42
   3   9   8  140.07   17.35
   3  -9   8  156.30   13.05
   3   9   8  143.57   14.31
   3   9   8  148.89   12.79
   3   9   8  145.53   11.99
   3   9   9   -0.57    7.39
   3   9   9    2.98    3.88
   3   9   9   -4.29    4.44
   3   9   9   12.00    7.17
   3   9   9    0.16    6.95
   3  -9   9   -0.02    4.85
   3   9   9    5.11    6.20
   3   9  10  231.33   11.68
   3   9  10  223.06    9.18
  -3  -9 -10  218.81   11.31
   3   9  10  243.90   12.13
   3   9  10  219.49   11.83
   3  -9  10  220.64   10.29
  -3 -10  11   35.85    4.99
   3 -10 -11   34.38    5.67
   3  10 -11   30.49    4.73
  -3  10  11   24.75    5.55
   3  10 -11   29.95    4.77
   3 -10 -11   25.73    5.82
   3  10 -11   27.29    5.30
   3  10 -11   20.84    4.62
   3  10 -11   27.27    4.60
   3  10 -10   98.37   10.21
  -3 -10  10   98.69    9.07
  -3  10  10  101.87    7.35
   3 -10 -10   92.55   10.10
   3 -10 -10   91.34   11.34
  -3  10  10   82.47    9.16
   3  10 -10  102.04    9.97
   3  10 -10  102.16   10.17
   3 -10 -10   78.91    7.81
   3  10 -10  101.06   10.25
  -3  10  10  100.48   12.02
   3  10  -9   -3.76    5.39
   3 -10  -9    0.24    8.45
   3 -10  -9    1.69    6.18
  -3 -10   9    7.70    5.97
  -3  10   9    0.69    3.50
   3 -10  -9   -8.24    5.54
  -3  10   9    0.19    6.67
   3  10  -9    4.21    5.44
   3  10  -9   -7.30    6.76
  -3  10   9    6.98    8.54
   3 -10  -8   75.17   11.36
  -3 -10   8   73.82   10.84
  -3  10   8   72.25    8.32
   3 -10  -8   77.26   11.01
   3  10  -8   67.40    9.11
  -3  10   8   99.00   11.56
   3  10  -8   77.45    9.97
   3  10  -8   83.04   10.55
   3 -10  -8   97.77   14.45
   3  10  -7  285.08   17.54
   3 -10  -7  274.51   19.19
   3 -10  -7  292.52   22.68
   3 -10  -7  320.36   18.76
   3 -10  -7  290.78   20.30
   3  10  -7  263.46   16.88
  -3 -10   7  280.71   18.12
   3  10  -7  257.94   16.83
   3  10  -6  369.94   19.12
   3 -10  -6  370.54   23.26
   3 -10  -6  349.39   23.98
   3 -10  -6  386.03   22.73
  -3 -10   6  347.67   20.33
   3 -10  -6  355.70   19.50
   3 -10  -6  350.91   21.89
   3 -10  -5   96.70   12.50
   3 -10  -5   92.95   12.98
  -3  10   5   99.87   20.13
  -3 -10   5  103.47   12.39
  -3 -10   5   94.05   21.69
   3  10  -5   52.48   19.88
  -3 -10   5  109.18   24.49
   3 -10  -5   85.33   12.62
   3  10  -5  146.45   26.93
   3 -10  -5  107.10   14.66
   3 -10  -4  432.24   24.37
  -3 -10   4  373.93   38.59
   3 -10  -4  396.07   22.88
  -3 -10   4  415.42   21.26
   3  10  -4  378.94   41.27
   3  10  -4  404.23   41.09
  -3  10   4  372.44   38.06
   3 -10  -4  429.90   23.64
  -3 -10   4  373.51   32.77
   3  10  -4  375.59   40.33
   3 -10  -4  448.83   25.52
  -3  10   3  517.34   42.63
   3 -10  -3  526.97   25.24
   3 -10  -3  554.00   24.93
   3  10  -3  575.19   50.92
   3 -10  -3  526.59   25.94
  -3 -10   3  610.34   48.49
  -3 -10   3  577.21   38.95
   3  10  -3  555.72   45.08
   3 -10  -3  499.46   26.82
   3  10  -3  544.28   48.08
   3  10  -2  288.69   36.48
  -3  10   2  340.51   33.76
  -3 -10   2  335.77   35.29
   3 -10  -2  303.14   18.60
   3 -10  -2  316.60   19.82
   3  10  -2  320.79   36.07
   3  10  -2  315.01   35.43
   3 -10  -2  300.14   19.51
   3 -10  -2  347.60   22.78
  -3 -10   2  284.50   26.86
  -3 -10   1  882.52   54.62
   3 -10  -1  773.47   27.37
   3  10  -1  778.67   55.54
   3 -10  -1  747.70   28.83
   3  10  -1  790.97   55.05
   3 -10  -1  803.19   24.82
   3 -10  -1  737.22   31.91
   3  10  -1  813.81   56.55
  -3 -10   1  751.54   42.74
   3  10   0  467.64   43.22
  -3 -10   0  536.68   40.97
   3 -10   0  505.57   20.81
   3  10   0  520.96   45.55
   3 -10   0  503.27   23.38
  -3 -10   0  488.27   35.12
   3  10   0  474.70   45.30
   3  10   1  165.27   25.71
   3  10   1  177.62   30.15
  -3 -10  -1  184.06   22.77
   3 -10   1  181.29   13.64
  -3 -10  -1  169.81   14.08
   3  10   1  166.49   25.65
   3  10   1  157.84   25.88
   3 -10   1  175.36   26.81
   3 -10   1  198.43   14.91
   3  10   2  157.56   13.57
   3  10   2  168.10   27.20
   3  10   2  146.77   24.78
   3  10   2  185.35   28.17
   3 -10   2  151.00   12.67
   3 -10   2  166.31   25.72
   3  10   2  147.96   24.66
  -3 -10  -2  158.31   13.85
   3  10   3  657.99   54.64
   3 -10   3  628.95   23.32
   3  10   3  632.21   50.92
   3  10   3  611.95   25.00
   3  10   3  614.32   27.50
   3  10   3  727.80   54.83
  -3 -10  -3  651.74   25.78
   3 -10   3  613.74   24.44
   3  10   3  662.62   56.06
   3 -10   3  706.62   51.34
   3  10   4   -0.12    5.02
   3  10   4   18.63    4.74
   3 -10   4  -13.85    7.38
   3 -10   4    3.41    5.47
  -3 -10  -4   -2.09    4.43
   3  10   4    0.27   16.43
   3 -10   4   -4.09    5.34
  -3 -10  -5  512.98   23.40
   3  10   5  510.09   22.30
   3 -10   5  469.35   21.92
   3  10   5  508.25   23.68
   3  10   5  479.92   26.12
   3 -10   5  446.51   21.46
   3 -10   5  497.02   24.01
  -3 -10  -6  369.12   18.20
   3  10   6  366.79   22.12
   3  10   6  369.34   17.90
   3 -10   6  418.84   20.69
   3  10   6  407.51   24.17
   3 -10   6  380.16   21.19
   3  10   6  401.00   20.14
   3  10   7   28.23    7.19
   3  10   7   33.86    8.84
   3  10   7   40.82   10.86
   3  10   7   30.06   11.92
   3  10   7   29.37    8.04
   3 -10   7   32.62    7.99
  -3 -10  -8   73.82    9.62
   3  10   8   56.12    8.92
   3  10   8   80.32   11.05
   3  10   8   66.81   11.08
   3 -10   8   78.79    8.81
   3  10   8   75.07   13.13
   3  10   8   71.93    9.05
   3  10   8   93.26    9.01
   3  10   8   80.14   10.90
   3  10   9   22.86    6.57
   3  10   9   31.71    5.24
  -3 -10  -9   24.95    6.07
   3  10   9   27.37    6.49
   3  10   9   29.33    6.95
   3  10   9   23.31    7.55
   3 -10   9   25.33    5.54
   3  10  10    0.07    2.39
  -3 -10 -10    3.80    2.68
   3  10  10   -3.72    2.91
   3 -10  10    2.31    2.48
   3  11 -11   67.57    4.97
   3  11 -11   77.42    5.63
   3 -11 -11   81.89    6.42
  -3  11  11   76.35    6.27
   3  11 -10    0.44    3.16
   3 -11 -10   -1.65    5.98
   3 -11 -10    4.31    3.81
   3 -11 -10   -0.82    4.12
   3  11 -10   -5.04    4.42
   3  11 -10   -0.15    3.39
   3  11 -10   -0.61    4.34
  -3  11  10    1.83    4.93
   3  11  -9   48.56    7.51
   3 -11  -9   56.74   11.38
   3 -11  -9   54.89    8.34
  -3 -11   9   47.92    8.69
   3  11  -9   63.07    9.12
   3  11  -9   51.15    7.11
   3 -11  -9   60.55    8.73
   3  11  -9   54.90    8.08
  -3  11   9   51.94   10.20
  -3 -11   8  253.77   16.33
   3 -11  -8  235.45   14.93
   3 -11  -8  224.64   16.90
   3  11  -8  264.43   15.01
   3  11  -8  249.89   15.22
   3 -11  -8  281.34   21.33
   3  11  -8  258.23   15.24
   3 -11  -7  664.82   31.29
   3  11  -7  630.22   23.78
  -3 -11   7  620.56   25.66
   3 -11  -7  604.05   23.72
   3 -11  -7  617.75   26.70
   3  11  -7  646.34   24.78
   3 -11  -7  601.34   27.44
   3 -11  -6   39.74   11.61
   3 -11  -6   58.06   11.33
  -3 -11   6   51.80   10.20
   3 -11  -6   58.26   12.39
   3 -11  -6   40.89   10.14
   3  11  -6   43.18    7.53
   3 -11  -5  224.36   18.76
   3 -11  -5  232.21   19.77
  -3 -11   5  223.88   16.40
  -3 -11   5  226.80   16.66
   3 -11  -5  230.94   18.73
   3 -11  -5  218.69   19.46
   3 -11  -4   94.84   13.57
   3 -11  -4   66.67   11.43
  -3  11   4  101.22   30.08
  -3 -11   4  105.59   19.02
   3  11  -4   98.50   22.63
  -3 -11   4   74.70   11.41
   3 -11  -4   46.01   11.05
   3 -11  -4   78.09   12.44
   3  11  -4   33.41   20.70
  -3 -11   3   70.74   16.54
  -3 -11   3   97.54   12.03
   3 -11  -3   96.51   12.60
   3  11  -3   74.07   18.40
  -3 -11   3   93.88   16.31
   3  11  -3  101.25   21.40
   3 -11  -3  106.73   13.53
   3 -11  -3   96.88   12.99
   3  11  -3  121.69   24.83
   3 -11  -3   80.88   13.27
   3 -11  -2  733.68   28.44
  -3 -11   2  802.59   56.21
   3  11  -2  783.85   56.69
   3  11  -2  802.85   60.25
   3  11  -2  831.83   60.88
  -3 -11   2  741.33   30.05
   3 -11  -2  773.57   29.69
  -3 -11   2  768.55   45.09
   3 -11  -2  742.04   30.85
   3 -11  -2  736.89   33.70
   3 -11  -1  464.58   23.93
   3 -11  -1  490.08   22.83
  -3 -11   1  491.02   44.02
   3  11  -1  493.96   46.97
   3  11  -1  553.06   48.00
  -3 -11   1  513.13   25.10
   3 -11  -1  487.84   19.76
   3  11  -1  529.12   48.56
  -3 -11   1  509.37   37.21
  -3 -11   0  228.00   29.62
   3  11   0  182.12   32.72
  -3 -11   0  220.45   16.82
   3 -11   0  166.68   12.53
   3 -11   0  201.38   16.56
   3  11   0  215.53   31.91
   3  11   0  181.11   29.18
   3  11   1   32.72   11.73
   3  11   1  -17.59   16.38
   3 -11   1    9.88   12.90
   3  11   1    9.16    9.27
   3 -11   1    7.60    7.93
   3  11   1   -0.38   14.64
  -3 -11  -1   -0.86    5.51
   3 -11   1    6.70    5.16
   3 -11   2   25.21   10.85
   3  11   2   -5.14   12.93
   3  11   2   13.10   11.40
  -3 -11  -2   -4.17    5.50
   3 -11   2    4.68    4.94
   3  11   2  -12.26   18.27
   3  11   2   14.30   10.49
  -3 -11  -3  815.61   29.75
   3 -11   3  854.27   27.25
   3 -11   3  750.30   27.40
   3  11   3  790.31   59.45
   3  11   3  831.60   66.09
   3  11   3  754.90   27.57
   3  11   3  770.45   30.18
  -3 -11  -4  237.27   17.36
   3  11   4  231.12   15.13
   3 -11   4  233.79   15.30
   3 -11   4  231.35   16.34
  -3 -11  -4  235.98   15.88
   3  11   5  159.06   13.65
  -3 -11  -5  151.98   13.84
   3  11   5  168.00   12.50
   3 -11   5  136.44   12.39
   3 -11   5  141.42   13.54
   3  11   5  146.44   16.08
   3  11   6   58.73    8.55
   3 -11   6   73.31    9.46
  -3 -11  -6   62.73    8.94
   3  11   6   71.46   10.64
   3  11   6   58.02   10.62
   3  11   7   93.67   10.27
  -3 -11  -7   93.09   11.59
   3 -11   7   88.79    9.96
   3  11   7   94.44   11.85
   3  11   7   84.65   11.80
   3  11   7   85.70   10.51
   3  11   7   79.98   12.98
   3  11   8   16.38    6.29
   3  11   8    3.58    4.50
   3  11   8   19.53    8.49
   3 -11   8   17.85    5.17
   3  11   8   16.83    6.53
   3  11   8   21.65    8.14
  -3 -11  -8   18.90    6.15
   3  11   8   -4.24    1.27
   3  11   9  333.40   13.88
   3  11   9  322.15   13.09
   3  11   9  322.92   11.42
   3  11   9  307.37   14.09
   3  11   9  318.25   15.11
   3 -11   9  336.39   12.38
   3 -12 -10  144.57   10.01
   3  12 -10  121.53    7.03
  -3  12  10  129.18    8.61
   3  12 -10  138.88    8.82
   3  12  -9    1.50    5.06
   3  12  -9   -0.06    2.45
   3 -12  -9   -5.07    7.18
   3 -12  -9    1.68    5.75
   3 -12  -9    8.24    3.55
  -3  12   9    2.59    6.25
   3  12  -9    0.92    3.66
   3 -12  -8  296.45   17.16
   3 -12  -8  289.15   19.98
   3 -12  -8  268.80   13.82
   3  12  -8  278.97   15.36
   3  12  -8  273.61   14.28
   3  12  -7   20.29    6.33
   3 -12  -7   41.19   11.89
   3 -12  -7   28.88    8.93
   3  12  -7   29.16    5.93
   3 -12  -7   35.95    8.42
   3 -12  -6    8.10    9.45
   3 -12  -6    6.34    9.33
   3  12  -6    3.87    5.18
   3 -12  -6   -2.53    6.85
   3 -12  -5  507.33   27.12
   3 -12  -5  493.32   26.48
   3 -12  -5  542.52   26.88
  -3 -12   5  480.60   22.59
   3  12  -5  482.78   20.90
   3 -12  -5  473.38   26.67
   3 -12  -4   42.35   10.77
   3 -12  -4   51.58   11.63
  -3 -12   4   52.72    9.69
   3 -12  -4   58.83   12.90
   3 -12  -4   57.69   11.49
   3 -12  -3    1.43    6.87
   3 -12  -3    3.93    7.45
  -3 -12   3    1.31    6.27
   3 -12  -3   -4.15    8.68
   3 -12  -3   10.81    9.27
   3 -12  -2   36.33    9.32
   3 -12  -2   32.25   10.02
   3  12  -2   55.81   20.57
   3 -12  -2   41.87   11.84
  -3 -12   2   30.24    9.43
   3  12  -1   58.79   20.32
   3 -12  -1   42.78   10.29
   3 -12  -1   36.03    9.26
  -3 -12   1   37.61   10.52
   3 -12  -1   63.81    8.60
  -3 -12   1   60.78    9.46
   3  12  -1   31.21   18.27
   3  12   0  143.63   30.52
   3 -12   0  123.65   14.09
   3 -12   0   96.36   10.58
  -3 -12   0  106.52   13.30
   3  12   0  112.49   22.74
  -3 -12   0   90.49   11.61
   3  12   1 1089.62   75.37
   3  12   1 1161.47   72.83
   3 -12   1 1089.60   33.65
  -3 -12  -1 1041.65   35.89
   3 -12   1 1054.07   31.59
   3 -12   2   54.19    9.66
  -3 -12  -2   52.08    9.03
  -3 -12  -3   26.48    8.76
   3 -12   3   34.85    8.51
   3  12   3   37.79    8.07
  -3 -12  -3   41.30    8.95
   3  12   3   37.62    8.00
   3  12   4   10.77    4.77
   3  12   4    7.18    7.96
  -3 -12  -4   19.17    7.14
   3 -12   4    1.80    3.77
   3  12   4    9.80    6.25
   3 -12   4   11.93    7.15
  -3 -12  -4   -8.32    3.15
  -3 -12  -5  228.80   16.22
   3  12   5  266.69   18.20
   3  12   5  248.09   15.57
  -3 -12  -6  148.27   11.93
   3  12   6  134.70   12.75
   3 -12   6  153.19   11.16
  -3 -12  -6  152.08   15.06
   3  12   6  167.29   12.49
   3  12   6  136.62   13.79
  -3 -12  -7  242.62   12.41
   3  12   7  209.10   16.82
   3  12   7  230.11   14.84
   3 -12   7  229.22   12.62
   3  12   7  229.51   15.36
  -3 -12  -7  235.07   15.63
   3  12   7  224.81   11.68
   3  12   8    1.54    4.13
   3  12   8    5.20    4.02
  -3 -12  -8    7.81    4.59
   3  12   8   -0.57    5.05
   3  12   8    9.78    5.51
   3  12   8    1.36    6.01
   3 -12   8    2.27    3.25
  -3 -12  -8    2.99    3.64
   3  12   9   -0.22    2.30
  -3 -12  -9    6.65    2.75
  -3 -12  -9   10.35    2.57
   3  12   9   -1.35    2.55
   3 -13 -10    6.36    3.02
   3 -13  -9  153.15   11.69
   3 -13  -9  131.35    8.51
   3  13  -9  144.39    8.45
  -3  13   9  153.53    9.90
   3 -13  -8  220.04   13.93
   3  13  -8  220.39   12.27
   3 -13  -8  221.10   14.97
  -3  13   8  193.34   13.01
   3 -13  -7   48.00   11.57
   3 -13  -7   62.51   10.75
   3 -13  -7   53.46    9.30
   3  13  -7   68.89    8.34
   3 -13  -6   17.42    8.32
   3 -13  -6   -9.48    8.42
   3 -13  -6   -2.13    9.07
   3  13  -6    1.11    5.12
   3 -13  -5   70.37   12.41
   3 -13  -5   62.04   12.24
  -3 -13   5   80.56    9.59
   3 -13  -5   60.45   11.67
   3 -13  -4  374.73   23.08
   3 -13  -4  371.80   22.25
   3 -13  -4  404.88   22.57
  -3 -13   4  370.21   20.41
   3 -13  -3  338.68   19.81
   3 -13  -3  324.83   20.76
   3 -13  -3  341.59   22.96
  -3 -13   3  313.27   19.55
   3 -13  -2  159.50   15.28
   3 -13  -2  185.12   17.87
  -3 -13   2  163.50   16.05
   3 -13  -1   -1.27    6.23
  -3 -13   1    0.17    7.35
   3 -13  -1    0.13    6.85
  -3 -13   1    3.19    5.10
   3 -13   0  172.11   15.39
   3 -13   0  181.85   13.32
  -3 -13   0  192.55   16.15
  -3 -13   0  176.23   16.24
  -3 -13  -1   19.05    8.66
   3 -13   1   16.59    7.08
  -3 -13  -1   29.37    8.91
   3 -13   1   35.50    7.49
  -3 -13  -2  260.09   18.73
   3  13   2  246.24   15.21
  -3 -13  -2  299.79   21.04
  -3 -13  -2  269.62   18.62
   3 -13   2  306.23   17.88
   3  13   2  283.91   18.73
  -3 -13  -3   68.88   11.12
   3  13   3   71.41    8.66
  -3 -13  -3   70.06   13.08
  -3 -13  -3   72.58   10.36
  -3 -13  -4  190.06   15.13
   3  13   4  201.03   14.48
  -3 -13  -4  202.28   14.22
   3  13   4  169.84   14.72
  -3 -13  -4  210.11   18.24
   3  13   5  227.82   14.66
  -3 -13  -5  233.39   15.36
   3 -13   5  219.28   12.21
   3  13   5  212.43   14.97
  -3 -13  -5  234.45   18.52
   3  13   5  225.38   15.67
   3  13   6   13.46    5.63
  -3 -13  -6    4.83    5.21
   3  13   6   17.96    6.44
   3  13   6    5.44    7.45
   3  13   6   15.10    5.22
   3 -13   6    8.49    3.67
  -3 -13  -6    4.37    7.89
  -3 -13  -7  173.54    9.24
   3  13   7  181.45   11.40
  -3 -13  -7  148.91    9.20
   3  13   7  183.54   13.66
   3  13   7  189.53   12.39
   3  13   7  201.75   14.70
   3 -13   7  184.44    9.46
  -3 -13  -7  187.76   12.68
  -3 -13  -8   94.18    7.76
   3  13   8   86.59    5.88
   3  13   8   85.63    5.80
  -3 -13  -8   78.54    5.72
   3  13   8   97.51    7.22
   3  13   8   84.41    7.70
   3  13   8   98.34    8.01
   3 -14  -9    7.57    3.31
   3  14  -9    7.75    2.91
   3 -14  -8   10.88    6.11
   3 -14  -8   11.98    5.80
   3  14  -8   11.28    4.19
   3  14  -8   14.93    5.41
  -3  14   8   13.06    4.18
   3  14  -8   10.69    3.05
   3 -14  -7   89.54   10.22
   3  14  -7   71.82    7.45
   3 -14  -6  333.45   18.90
   3 -14  -6  361.02   19.30
   3 -14  -6  365.18   19.46
   3 -14  -5    8.22    6.30
   3 -14  -5    4.58    7.85
   3 -14  -5    1.97    8.90
  -3 -14   5    3.85    4.72
   3 -14  -4  107.33   11.60
   3 -14  -4  107.54   13.78
  -3 -14   4  104.16   11.66
   3 -14  -4  122.92   14.87
   3 -14  -3  125.17   13.57
  -3 -14   3  119.95   10.90
   3 -14  -3  133.78   15.26
  -3 -14   3  122.70   12.40
   3 -14  -2   -8.12    6.64
  -3 -14   2    4.13    5.68
   3 -14  -2    6.32    8.72
  -3 -14   2    3.40    7.22
   3 -14  -1  403.23   19.49
  -3 -14   1  399.42   21.08
  -3 -14   1  359.99   20.16
   3 -14  -1  394.00   21.99
  -3 -14   1  391.02   22.81
  -3 -14   0  206.72   16.41
   3 -14   0  230.47   16.52
  -3 -14   0  201.56   16.56
  -3 -14   0  228.66   17.03
  -3 -14  -1   70.37   11.00
   3 -14   1   60.25    9.84
  -3 -14  -1   79.58   12.27
  -3 -14  -1   92.16   12.85
  -3 -14  -2  487.27   23.84
   3  14   2  441.70   19.43
   3  14   2  478.03   22.22
  -3 -14  -2  501.89   23.71
  -3 -14  -2  485.96   25.29
  -3 -14  -3  384.57   20.64
  -3 -14  -3  346.70   19.12
   3  14   3  337.47   19.17
  -3 -14  -3  384.09   22.62
   3  14   4   56.14    8.07
  -3 -14  -4   59.52    9.91
  -3 -14  -4   68.09   11.34
  -3 -14  -4   58.60    8.63
   3  14   4   63.07    9.42
   3  14   5  103.50    8.81
  -3 -14  -5   94.40   10.42
   3  14   5   93.17   10.23
   3  14   5   76.09    7.65
  -3 -14  -5   93.62   12.00
   3  14   6   26.25    5.57
   3  14   6   23.79    6.76
   3  14   6   29.65    8.66
  -3 -14  -6   22.30    6.52
  -3 -14  -6   22.03    5.43
  -3 -14  -7    7.46    3.40
   3  14   7    1.00    2.50
   3  14   7    4.26    2.48
   3  14   7   -3.31    3.83
   3  14   7    9.42    4.07
   3  14   7    7.46    4.97
  -3 -14  -7    5.17    3.59
   3 -15  -8   25.93    3.65
   3  15  -8   20.93    3.46
   3  15  -7  108.70    7.87
   3 -15  -7   97.58    8.57
   3 -15  -7  104.26    8.81
  -3  15   7   84.87    6.70
   3 -15  -6   12.92    7.04
   3 -15  -6    9.18    6.77
   3 -15  -6    0.55    4.70
   3  15  -6    8.19    4.32
   3 -15  -5  104.92   11.03
   3 -15  -5   88.65   11.14
   3  15  -5   87.41    8.09
   3 -15  -5   93.93    9.72
   3 -15  -4   86.31   10.34
  -3 -15   4   86.75    9.26
   3 -15  -4   89.49   12.38
  -3 -15   3  111.48   11.27
   3 -15  -3   91.45   10.18
   3 -15  -3  107.38   13.26
   3  15  -3   97.60   10.22
   3 -15  -2  152.02   12.20
  -3 -15   2  138.46   10.46
   3 -15  -2  143.19   14.23
  -3 -15   2  149.51   13.53
   3 -15  -1  215.15   12.79
  -3 -15   1  215.46   14.33
   3 -15  -1  223.83   15.80
  -3 -15   1  204.27   16.03
  -3 -15   1  207.65   14.01
  -3 -15   0  161.33   12.94
   3  15   0  138.22   12.28
   3 -15   0  135.13   12.35
  -3 -15   0  137.94   14.15
  -3 -15   0  136.45   13.04
   3 -15   1   53.74    7.68
  -3 -15  -1   54.29    9.58
   3  15   1   52.11    8.14
   3  15   1   37.92    7.91
  -3 -15  -1   46.79   10.44
  -3 -15  -1   38.25    8.61
  -3 -15  -2    2.89    6.74
  -3 -15  -2    4.57    7.22
  -3 -15  -2   -3.12    6.83
  -3 -15  -3  414.17   19.56
   3  15   3  359.14   16.05
  -3 -15  -3  407.98   18.81
  -3 -15  -3  421.92   21.64
   3  15   3  388.48   17.68
  -3 -15  -4  162.16   13.79
  -3 -15  -4  171.45   12.52
   3  15   4  161.14   12.21
  -3 -15  -4  168.45   11.02
   3  15   4  169.23   10.65
   3  15   5   37.43    5.24
  -3 -15  -5   44.75    6.55
   3  15   5   34.97    6.50
   3  15   5   37.45    7.13
  -3 -15  -5   27.21    6.88
  -3 -15  -6   32.31    4.24
   3  15   6   40.11    5.19
   3  15   6   30.92    5.98
  -3 -15  -6   29.44    5.43
   3  15   6   32.84    3.88
   3 -16  -6    2.81    3.35
   3  16  -6    3.00    2.92
   3 -16  -5  249.80   12.62
   3 -16  -5  248.51   13.47
   3  16  -5  225.95   10.08
   3 -16  -4  100.64    9.22
   3 -16  -4  109.38   11.39
  -3 -16   4   96.94    7.77
   3 -16  -3   30.30    6.28
  -3 -16   3   48.62    7.09
   3 -16  -3   44.59    8.88
   3 -16  -2   32.57    5.31
  -3 -16   2   12.35    2.60
   3 -16  -2   29.69    7.73
  -3 -16   2   35.70    7.44
  -3 -16   1    6.06    6.29
  -3 -16   1   -5.02    2.95
   3 -16  -1    0.93    5.47
   3  16  -1    7.84    4.87
   3 -16   0   85.96    8.88
  -3 -16   0   92.98    9.41
   3  16   0   78.08    8.05
   3  16   0   62.38    9.22
  -3 -16   0   74.56   10.29
  -3 -16   0   63.84    8.49
  -3 -16  -1  393.22   17.29
  -3 -16  -1  394.68   18.73
  -3 -16  -1  346.78   17.55
  -3 -16  -2   33.09    7.43
  -3 -16  -2   28.84    7.46
  -3 -16  -2   28.65    6.94
   3  16   3   40.01    6.02
  -3 -16  -3   38.22    6.56
  -3 -16  -3   36.27    6.51
  -3 -16  -3   34.79    7.49
  -3 -16  -4    3.81    4.85
  -3 -16  -4    5.15    4.84
   3  16   4    4.13    3.52
  -3 -16  -4   -3.25    3.19
  -3 -16  -5   10.36    3.00
   3  16   5   12.32    3.37
   3  16   5   12.01    4.72
  -3 -16  -5    8.36    4.09
   3 -17  -4   35.37    4.00
   3 -17  -3   76.29    7.71
   3  17  -3   89.49    7.13
  -3 -17   3   80.68    6.62
  -3 -17   2  200.45   10.85
   3  17  -2  171.20    9.12
   3 -17  -2  203.96   11.53
  -3 -17   1   25.25    5.13
   3 -17  -1   23.82    5.09
   3  17  -1   18.82    5.15
  -3 -17   0    1.41    2.86
  -3 -17   0    1.62    4.51
  -3 -17  -1    1.69    4.65
  -3 -17  -1   -4.92    3.67
  -3 -17  -2   73.70    6.58
  -3 -17  -2   66.86    6.89
   3  17   2   54.87    5.82
  -3 -17  -2   61.97    6.60
  -3 -17  -3   17.85    3.98
  -3 -17  -3   16.10    4.06
  -3 -18   1   45.31    4.57
  -3 -18   0   68.87    5.47
  -4   0  13    1.11    3.37
   4   0 -13    9.62    2.49
   4   0 -12  483.60   18.28
   4   0 -12  473.91   19.60
  -4   0  12  491.18   18.39
   4   0 -12  444.24   16.49
  -4   0  11    6.95    5.49
   4   0 -11    1.81    5.81
   4   0 -11    4.43    5.68
   4   0 -11   -5.18    4.92
   4   0 -10    5.88    5.16
  -4   0  10   -0.66    4.83
   4   0 -10    5.39    5.59
   4   0 -10   -3.97    5.63
   4   0 -10   10.46    6.59
   4   0  -9   -0.42    3.80
  -4   0   9    0.52   15.73
  -4   0   9   -7.71    3.12
   4   0  -9   -0.66    4.00
   4   0  -9   -1.45    6.54
   4   0  -9    1.89    5.63
   4   0  -8   41.99    7.99
  -4   0   8   48.34   14.41
  -4   0   8   32.55    6.12
   4   0  -8   37.51    7.70
   4   0  -8   54.41    9.05
   4   0  -8   66.89   10.23
   4   0  -8   27.87    7.43
  -4   0   7    6.68    9.17
  -4   0   7  -12.54    8.05
  -4   0   6 1619.63   51.83
  -4   0   6 1530.38   66.65
  -4   0   5    4.14    6.51
  -4   0   5    0.36    3.06
   4   0  -4 3650.25   65.55
   4   0  -4 3326.47   90.41
  -4   0   4 3550.37   66.05
  -4   0   4 3446.59   78.71
   4   0  -3   -2.82    5.66
  -4   0   3   -5.06    3.75
  -4   0   3   -1.57    2.03
   4   0  -3   -7.33    4.82
   4   0  -3    2.03    4.75
   4   0  -2 2579.62   57.66
  -4   0   2 2556.59   56.25
   4   0  -2 2522.71   68.47
   4   0  -2 2682.29   59.13
  -4   0   1    4.85    7.47
   4   0  -1    0.19    4.98
   4   0  -1    0.87    4.14
   4   0  -1   -4.68    6.79
   4   0  -1    7.04    7.70
   4   0   0  254.35   19.83
   4   0   0  318.18   22.62
   4   0   0  319.37   23.49
   4   0   0  300.45   22.05
   4   0   1   -2.38    7.06
   4   0   1    1.37    5.71
   4   0   1   12.97    5.61
   4   0   2 1426.79   55.48
   4   0   2 1569.11   50.14
   4   0   2 1553.76   59.62
   4   0   2 1566.52   42.02
   4   0   3    4.29    5.85
   4   0   3   13.76   13.09
   4   0   4  205.39   21.69
   4   0   4  223.15   27.90
   4   0   5    0.99    6.36
   4   0   5   -1.52    6.05
   4   0   5   17.45    8.83
   4   0   5    1.55    7.21
   4   0   6   13.40    5.98
   4   0   6   12.95    7.28
   4   0   6    2.02    7.81
   4   0   6    3.23    3.81
   4   0   6   26.22    7.58
   4   0   6   12.25    4.97
   4   0   6   10.59    8.13
   4   0   7   -0.95    6.85
   4   0   7    0.77    6.70
   4   0   7    1.90    5.79
   4   0   7    7.95    6.63
   4   0   7   -1.49    3.35
   4   0   7    7.31    5.17
   4   0   7   -1.58    9.21
   4   0   8 1023.88   34.18
   4   0   8 1066.11   34.41
   4   0   8 1021.06   32.26
   4   0   8 1027.48   31.24
   4   0   8  943.54   28.35
   4   0   8  977.28   40.48
   4   0   8 1027.31   33.81
   4   0   8  960.02   30.04
   4   0   9   -0.03    5.09
   4   0   9    8.12    6.08
   4   0   9   -7.91    7.35
   4   0   9   -6.23    6.41
   4   0  10  321.20   17.12
   4   0  10  333.04   17.27
   4   0  10  307.79   15.19
   4   0  10  326.97   16.85
   4   0  11    0.91    3.57
   4   0  11   10.13    2.04
   4   0  11    3.71    4.48
  -4  -1  13    7.59    3.70
  -4   1  13    2.63    2.80
   4   1 -13    3.24    3.03
   4   1 -12   23.37    5.43
  -4   1  12   26.15    6.70
  -4  -1  12   24.92    5.95
   4  -1 -12   22.18    5.73
   4  -1 -12   23.22    5.92
   4   1 -12   30.08    6.14
   4   1 -11  110.23   11.30
  -4  -1  11   93.21   10.29
  -4   1  11   86.92   10.17
   4  -1 -11  111.49   11.50
   4  -1 -11  102.66   11.14
   4   1 -11  102.70   10.88
   4   1 -11  122.14   13.03
   4   1 -11   91.36    9.45
   4  -1 -10   48.61    9.60
   4   1 -10   43.78    8.05
   4  -1 -10   48.44    8.19
  -4  -1  10   38.50    7.22
  -4   1  10   45.28    8.00
   4   1 -10   61.83   10.13
   4  -1 -10   45.05    8.69
   4   1 -10   51.45    9.03
   4   1 -10   33.68    9.62
   4   1 -10   35.92    9.12
   4   1  -9 1121.43   34.34
  -4  -1   9 1132.01   31.52
  -4   1   9 1117.20   31.15
   4   1  -9 1093.69   31.53
   4   1  -9 1095.32   34.63
   4  -1  -9 1123.28   36.21
   4   1  -9 1132.01   35.35
   4   1  -9 1192.49   37.55
   4  -1  -9 1176.68   36.71
   4  -1  -9 1145.32   34.26
  -4  -1   9 1050.63   69.32
  -4   1   9 1115.95   71.46
   4  -1  -9 1136.96   32.74
   4   1  -8  782.77   28.01
   4   1  -8  728.07   27.39
  -4  -1   8  696.71   42.50
  -4  -1   8  737.75   24.54
  -4   1   8  706.68   23.60
   4   1  -8  716.83   27.39
   4  -1  -8  708.10   27.85
  -4   1   8  737.34   31.11
   4   1  -8  736.62   25.77
   4   1  -8  777.62   29.90
   4  -1  -8  765.48   26.44
   4  -1  -8  716.62   26.55
  -4  -1   8  781.12   57.97
  -4   1   8  735.46   56.04
   4  -1  -8  734.29   28.53
  -4  -1   7   42.95   12.58
  -4   1   7   45.61   13.20
   4  -1  -7   40.36    7.65
  -4  -1   7   38.75   10.44
   4   1  -7   47.91    9.22
   4   1  -7   41.20    7.18
  -4  -1   6  187.58   18.56
  -4   1   6  188.98   17.80
  -4   1   6  165.43   22.48
  -4  -1   6  180.44   25.54
   4   1  -5  -15.39    7.32
  -4  -1   5   -5.51    4.85
  -4   1   5    4.20    9.09
  -4  -1   5    4.86    7.15
  -4   1   5   -7.69    6.08
   4   1  -5    0.05    4.46
  -4  -1   4  182.04   19.56
   4   1  -4  181.53   16.35
  -4  -1   4  175.56   16.68
  -4   1   4  186.97   14.57
   4   1  -4  153.05   20.12
  -4   1   4  156.42   16.36
   4  -1  -3 3638.42   64.54
   4  -1  -3 3745.17   56.86
   4   1  -3 3517.15   71.57
  -4  -1   3 3643.84   70.18
   4   1  -3 3571.44   87.53
   4   1  -3 3653.49   77.59
  -4   1   3 3537.84   59.67
   4  -1  -3 3505.80   86.17
  -4   1   3 3521.52   66.09
   4  -1  -2  959.71   31.81
   4   1  -2  937.44   38.01
   4  -1  -2  890.39   38.38
   4   1  -2  950.55   43.24
  -4  -1   2  960.34   36.79
  -4   1   2 1018.88   33.17
   4  -1  -2  931.86   41.99
   4  -1  -2  941.84   31.88
   4   1  -2  911.21   37.47
   4  -1  -1 2063.36   51.01
   4  -1  -1 1977.03   54.68
   4   1  -1 2124.49   58.87
   4   1  -1 1966.09   50.60
   4   1  -1 1985.69   58.78
  -4  -1   1 1984.00   52.20
   4  -1  -1 2035.28   47.80
   4  -1  -1 1911.39   54.97
   4   1  -1 1985.49   55.99
   4  -1   0  132.76   15.99
   4  -1   0  156.79   16.66
   4   1   0  159.42   15.04
   4   1   0  163.24   18.64
   4  -1   0  161.20   15.19
   4   1   0  155.21   17.79
   4  -1   0  148.27   15.50
   4   1   0  139.74   17.29
   4  -1   1  851.69   36.74
   4   1   1  815.16   33.80
   4  -1   1  836.28   40.10
   4  -1   1  787.17   29.16
   4   1   1  739.57   39.38
   4   1   1  838.52   41.10
   4   1   1  850.60   35.79
   4  -1   1  850.73   37.49
   4   1   2   17.63   11.80
   4   1   2   26.16    8.11
   4  -1   2   26.00    8.44
   4   1   2   22.89   11.75
   4  -1   2   25.34    8.89
   4   1   2   12.25    6.99
   4   1   3   48.95   14.53
   4   1   3   39.80   11.83
   4  -1   3   58.73   10.60
   4  -1   3   71.90   15.27
   4   1   3   28.16   12.01
   4  -1   4 1223.80   61.31
   4   1   4 1228.04   49.91
   4  -1   4 1132.35   50.26
   4   1   4 1115.39   61.01
   4   1   5 1908.27   50.33
   4   1   5 1887.74   41.99
   4   1   5 1880.57   67.30
   4  -1   5 1880.77   69.30
   4  -1   5 1903.03   42.06
   4   1   5 1885.93   42.17
   4   1   5 1900.19   48.09
   4   1   5 1878.55   86.74
   4  -1   5 1866.68   41.19
   4  -1   5 1855.09   41.64
   4  -1   5 1902.93   49.17
   4   1   6   29.09    6.23
   4   1   6   -1.17    1.13
   4  -1   6   18.36    7.29
   4   1   6    6.02    5.17
   4  -1   6   12.09    5.75
   4   1   6   15.51    6.58
   4   1   6   22.79    9.61
   4  -1   6   44.92   12.09
   4  -1   6   15.88    8.96
   4   1   6   -1.87    6.26
   4   1   6   15.10    7.27
   4   1   6    6.40    8.45
   4  -1   6    8.22    5.58
   4  -1   6    6.33    4.58
   4  -1   6   14.83    6.01
   4  -1   7  543.18   25.15
   4   1   7  549.81   25.74
   4   1   7  556.00   23.67
   4  -1   7  540.56   25.51
   4   1   7  551.81   25.29
   4   1   7  588.75   31.68
   4  -1   7  529.22   23.03
   4  -1   7  546.61   30.06
   4   1   7  550.08   24.41
   4   1   7  502.96   22.12
   4  -1   7  531.54   23.87
   4  -1   7  569.89   25.11
   4  -1   7  544.98   25.51
   4   1   7  545.22   24.85
   4  -1   8  142.12   13.85
   4   1   8  143.19   14.90
   4  -1   8  113.57   12.30
   4   1   8  133.99   13.52
   4  -1   8  153.64   17.56
   4  -1   8  130.92   12.96
   4   1   8  142.58   12.39
   4  -1   8  146.85   12.54
   4  -1   8  143.21   12.84
   4   1   8  135.93   12.91
   4  -1   8  144.26   13.77
   4   1   8  135.71   13.90
   4   1   8  176.88   18.01
   4  -1   8  135.31   12.57
   4  -1   9    4.41    4.94
   4  -1   9   -7.31    6.17
   4   1   9    0.76    7.66
   4   1   9   -3.79    4.85
   4  -1   9   -7.98    6.53
   4   1   9    9.35    5.81
   4  -1   9   -5.16    5.27
   4   1   9   -5.50    4.81
   4  -1   9    5.72    6.10
   4  -1  10   57.25    7.10
   4  -1  10   51.09    7.51
   4   1  10   57.30    8.54
   4  -1  10   56.76    9.24
   4   1  10   62.19    9.15
   4   1  10   64.67    8.22
   4   1  10   60.42    9.24
   4  -1  10   55.26    9.50
   4   1  11  117.92    8.78
   4  -1  11  125.26    9.09
   4   1  11  115.86    8.11
   4  -1  11  125.18    8.62
   4   1  11  129.52    7.82
   4   1  11  121.58    8.16
   4  -1  11  123.05    8.40
  -4  -2  13   60.43    6.17
  -4   2  13   64.29    6.00
   4  -2 -13   60.41    5.50
   4   2 -13   50.73    5.96
  -4  -2  12   28.22    6.54
  -4   2  12   30.12    6.05
   4  -2 -12   27.05    6.87
   4   2 -12   26.76    7.49
   4   2 -12   38.20    6.79
   4   2 -11  709.93   27.86
  -4  -2  11  688.16   24.38
  -4   2  11  697.19   23.46
  -4  -2  11  672.00   23.10
   4   2 -11  717.61   23.05
   4  -2 -11  743.79   27.76
   4  -2 -11  685.35   25.00
   4   2 -11  685.92   26.36
   4   2 -11  725.05   26.38
   4   2 -10  175.91   14.80
   4   2 -10  166.89   15.42
  -4  -2  10  160.63   12.99
  -4   2  10  172.37   13.23
   4   2 -10  153.10   13.64
   4  -2 -10  146.34   14.28
  -4  -2  10  139.85   11.20
   4   2 -10  166.10   13.16
   4   2 -10  163.13   15.96
   4  -2 -10  189.83   15.32
   4   2  -9   58.03    9.80
  -4   2   9   56.68    8.47
  -4  -2   9   54.85    8.78
   4   2  -9   63.64    9.63
   4  -2  -9   50.56    9.96
   4  -2  -9   32.92    8.32
   4   2  -9   59.87   10.45
   4   2  -9   66.64    9.43
   4   2  -9   42.90    9.87
  -4   2   9   50.63   10.86
   4   2  -8    3.64    5.55
  -4   2   8   -0.04    7.81
  -4  -2   8    8.32    5.22
  -4   2   8    5.05    2.43
   4   2  -8   -7.74    5.43
   4  -2  -8   11.51    7.37
   4  -2  -8    7.89    4.90
  -4  -2   8    3.71    8.95
   4   2  -8    1.74    6.21
   4   2  -8    3.92    4.78
   4   2  -8    0.50    5.60
  -4  -2   7   88.52   14.27
  -4  -2   7   98.74   19.51
  -4  -2   7   86.38   18.69
  -4   2   7  112.91   21.54
   4  -2  -7   95.22   10.29
   4   2  -7  118.28   11.12
   4   2  -7  117.49   10.98
   4   2  -7  127.89   11.71
  -4  -2   6  -14.53   12.40
  -4   2   6    3.61    6.28
  -4  -2   6    4.42    3.59
   4   2  -6    9.46    8.73
   4   2  -5 3640.79   83.89
   4   2  -5 3604.82  101.33
  -4  -2   5 3760.47   79.93
  -4   2   5 3641.40   91.98
  -4   2   4  259.17   15.28
  -4   2   4  237.56   21.93
   4   2  -4  241.24   21.02
   4   2  -4  233.91   26.42
  -4  -2   4  204.80   19.12
   4   2  -3 1020.45   42.05
   4   2  -3 1109.76   46.10
   4  -2  -3 1087.48   30.19
  -4  -2   3  993.39   39.75
  -4   2   3 1032.66   28.94
   4   2  -3 1061.02   49.14
  -4   2   3 1022.51   36.21
   4  -2  -2  242.55   13.82
   4   2  -2  246.98   21.53
   4  -2  -2  252.33   22.22
  -4   2   2  253.47   15.36
  -4  -2   2  252.86   21.47
   4   2  -2  248.28   23.23
   4   2  -2  264.33   21.71
   4  -2  -2  249.14   14.10
   4  -2  -1  389.85   21.31
   4  -2  -1  346.14   24.34
   4   2  -1  392.44   28.36
  -4   2   1  362.08   19.32
   4   2  -1  349.44   20.82
   4  -2  -1  413.13   18.78
  -4  -2   1  375.85   25.07
   4   2  -1  393.75   28.04
   4   2  -1  393.40   27.96
   4  -2   0  172.07   16.30
   4  -2   0  144.06   16.91
   4   2   0  167.00   14.50
   4   2   0  170.26   20.52
   4   2   0  137.01   19.47
   4   2   0  155.23   18.07
   4  -2   0  157.34   13.59
   4  -2   1 4359.02   84.44
   4   2   1 4345.83   74.53
   4   2   1 4230.85   96.91
   4   2   1 4287.34   84.58
   4  -2   1 4220.48   77.11
   4   2   1 4054.77   93.90
   4   2   2  320.58   22.52
   4  -2   2  314.85   24.27
   4   2   2  314.26   29.53
   4  -2   2  331.45   25.04
   4   2   2  327.51   23.70
   4   2   2  323.24   29.83
   4   2   3  112.52   15.22
   4   2   3   94.48   16.85
   4  -2   3  102.70   16.31
   4  -2   3  104.81   16.45
   4   2   3   99.65   19.15
   4   2   3  121.80   13.80
   4   2   4  193.26   20.74
   4  -2   4  196.38   22.31
   4   2   4  177.80   26.89
   4   2   4  253.63   31.12
   4  -2   5  236.44   18.02
   4   2   5  222.46   17.34
   4   2   5  216.68   16.91
   4   2   5  184.95   20.36
   4   2   5  190.09   14.33
   4  -2   5  182.08   23.38
   4  -2   5  174.97   14.09
   4   2   5  244.01   18.51
   4   2   5  189.26   13.70
   4   2   5  200.65   14.96
   4   2   5  206.97   29.11
   4  -2   5  207.63   15.08
   4  -2   5  204.77   14.64
   4   2   6   56.19    8.35
   4  -2   6   48.14    9.08
   4   2   6   49.31   10.21
   4  -2   6   58.69   10.21
   4   2   6   73.64   11.70
   4   2   6   54.18    9.43
   4   2   6   60.71   15.47
   4  -2   6   43.69   13.82
   4   2   6   51.33    9.13
   4  -2   6   62.46   10.01
   4   2   6   72.82    9.45
   4   2   6   47.84    8.54
   4  -2   6   55.44    8.58
   4   2   6   62.98    8.03
   4   2   6   56.02   16.16
   4  -2   6   51.91    8.53
   4  -2   6   50.36    9.62
   4  -2   7  619.17   26.03
   4   2   7  614.60   27.47
   4  -2   7  626.89   27.19
   4   2   7  640.52   26.97
   4   2   7  621.25   26.55
   4   2   7  625.56   29.41
   4  -2   7  624.96   26.04
   4  -2   7  562.62   29.66
   4  -2   7  606.25   26.12
   4   2   7  588.59   23.58
   4  -2   7  619.94   27.03
   4   2   7  597.92   26.28
   4   2   7  615.55   24.02
   4   2   7  595.19   31.29
   4  -2   8   70.46   10.20
   4  -2   8   85.91   11.03
   4   2   8   69.50   11.62
   4   2   8   88.44   11.80
   4   2   8   76.62   10.66
   4  -2   8   75.25    8.17
   4  -2   8   64.19   11.65
   4   2   8   66.60   11.91
   4  -2   8   52.48    8.09
   4   2   8   69.44    8.21
   4   2   8   77.46   11.04
   4  -2   8   57.13   10.15
   4  -2   8   60.10   10.19
   4   2   9  220.29   16.21
   4  -2   9  218.38   16.23
   4   2   9  204.80   15.23
   4  -2   9  199.59   13.87
   4   2   9  194.14   18.48
   4   2   9  219.37   15.87
   4   2   9  182.84   14.96
   4  -2   9  218.36   15.19
   4  -2   9  183.41   15.15
   4  -2   9  211.58   13.22
   4  -2  10   26.79    5.58
   4  -2  10   23.37    6.08
   4   2  10   24.48    7.03
   4  -2  10   30.30    7.37
   4   2  10   26.99    6.68
   4   2  10   43.59    7.38
   4  -2  10   12.44    3.59
   4  -2  10   26.08    7.60
   4   2  10   23.20    7.01
   4  -2  11  234.82   10.34
   4   2  11  252.66   11.86
   4  -2  11  242.79   11.46
   4   2  11  222.07   10.25
   4   2  11  251.99   10.78
   4   2  11  242.16   10.33
   4  -2  11  237.45   11.35
   4   3 -13    4.76    2.90
  -4  -3  13    6.23    3.73
  -4   3  13    2.42    2.73
   4  -3 -13    4.24    3.40
   4   3 -13    2.19    3.49
   4   3 -12    5.28    4.87
  -4  -3  12   -0.19    4.53
  -4   3  12    5.87    4.54
   4  -3 -12    3.07    5.96
   4   3 -12   -3.52    5.39
  -4  -3  12    7.90    4.14
   4   3 -11   24.41    8.16
  -4  -3  11   20.77    6.52
  -4   3  11   20.88    4.62
  -4  -3  11   26.40    5.24
   4  -3 -11   24.67    8.83
   4   3 -11    7.03    3.32
   4   3 -11   24.62    9.67
   4   3 -11   25.95    7.28
   4   3 -10   48.81    9.74
  -4  -3  10   63.66    8.14
  -4  -3  10   46.17    8.31
  -4   3  10   54.64    7.71
   4  -3 -10   49.20    9.61
   4   3 -10   69.16   11.85
   4   3 -10   46.33    8.86
   4  -3 -10   59.42    8.49
  -4   3  10   63.68   13.04
   4   3 -10   54.71   10.39
   4   3  -9  368.33   20.62
  -4   3   9  335.26   38.73
  -4  -3   9  327.68   17.97
  -4   3   9  303.68   16.17
   4  -3  -9  317.07   20.55
   4  -3  -9  346.13   19.87
  -4  -3   9  327.68   17.56
   4   3  -9  322.07   18.74
   4   3  -9  363.71   21.85
   4   3  -9  340.20   20.48
  -4   3   9  346.82   23.00
   4   3  -9  321.45   17.62
   4   3  -8 1119.68   34.92
  -4  -3   8 1141.73   57.53
  -4  -3   8 1087.71   30.94
  -4   3   8 1130.00   29.55
   4   3  -8 1120.93   32.43
   4  -3  -8 1110.00   35.41
  -4  -3   8 1107.46   30.87
   4  -3  -8 1119.95   33.69
   4   3  -8 1075.35   35.07
   4   3  -8 1090.20   34.56
  -4   3   8 1124.36   38.50
   4  -3  -8 1148.89   36.50
  -4   3   8 1120.47   67.94
   4  -3  -8 1153.94   33.61
   4   3  -7  268.11   16.51
  -4  -3   7  212.19   22.58
   4  -3  -7  212.10   14.83
  -4   3   7  251.19   29.36
  -4  -3   7  227.17   13.64
   4  -3  -7  256.96   17.50
   4  -3  -7  233.87   15.99
  -4  -3   7  253.92   27.81
   4  -3  -7  259.39   15.53
   4   3  -7  228.29   26.24
   4   3  -7  265.70   17.49
   4   3  -7  247.42   15.45
  -4   3   7  226.26   17.79
   4   3  -6  101.71   20.33
  -4  -3   6   81.02   15.08
  -4   3   6   98.81   17.14
  -4  -3   6   56.56   13.75
   4   3  -6   61.02   13.35
   4   3  -5   11.17   12.23
  -4   3   5   13.48    7.74
  -4  -3   5   -7.01    7.64
   4   3  -5   -5.76    4.89
  -4  -3   4  115.10   17.10
  -4   3   4  112.08   17.17
   4   3  -4   97.39   14.96
   4   3  -4  110.50   17.75
   4   3  -3 1374.70   52.60
  -4  -3   3 1458.30   49.98
   4   3  -3 1358.55   57.18
   4   3  -3 1326.31   54.36
  -4   3   3 1301.08   42.07
   4   3  -2 2847.89   75.07
   4  -3  -2 2837.89   71.45
  -4  -3   2 3019.18   71.92
   4   3  -2 3056.06   81.49
  -4   3   2 3042.91   44.05
   4   3  -2 3053.36   79.06
   4   3  -1  293.88   26.29
   4  -3  -1  274.49   22.66
   4   3  -1  244.94   24.34
  -4   3   1  283.88   15.76
  -4  -3   1  282.75   23.50
   4   3  -1  256.22   23.56
   4   3   0  762.78   38.82
   4  -3   0  783.64   36.30
   4   3   0  787.68   29.93
   4   3   0  808.97   43.37
   4   3   0  755.83   41.14
   4  -3   1  167.42   18.47
   4   3   1  164.47   15.04
   4   3   1  162.52   22.32
   4   3   1  178.36   18.68
   4   3   1  166.31   23.01
   4   3   1  166.01   13.86
   4  -3   2   23.43    8.17
   4   3   2   12.38    8.58
   4   3   2   23.58    8.15
   4   3   2   20.69    7.66
   4   3   2   27.54   12.83
   4   3   3    6.46   10.87
   4   3   3    1.57    5.10
   4  -3   3   18.54    9.78
   4   3   3   -0.55   11.62
   4   3   3    6.83    9.90
   4   3   4 1115.18   46.84
   4  -3   4 1053.13   51.02
   4   3   4 1075.07   61.32
   4   3   4 1119.70   64.45
   4   3   5  525.39   49.88
   4  -3   5  500.20   25.41
   4   3   5  512.00   23.38
   4  -3   5  503.09   37.22
   4  -3   5  509.88   22.26
   4   3   5  504.32   22.36
   4   3   5  489.83   24.61
   4   3   5  501.63   33.35
   4   3   5  491.51   21.95
   4   3   5  477.22   25.64
   4   3   5  501.56   22.44
   4   3   5  502.14   23.83
   4   3   5  506.19   25.01
   4  -3   5  498.16   22.80
   4   3   5  494.92   20.38
   4  -3   5  495.05   22.14
   4  -3   5  538.30   23.65
   4   3   6   52.11    8.96
   4   3   6   35.52    8.68
   4  -3   6   28.24    6.87
   4   3   6   49.52    8.67
   4  -3   6   52.25    9.58
   4   3   6   46.83    8.94
   4   3   6   37.81   15.12
   4  -3   6   50.69   12.26
   4  -3   6   52.01   10.57
   4   3   6   42.85    8.91
   4   3   6   61.26   11.64
   4   3   6   49.11   11.12
   4  -3   6   38.37    9.30
   4   3   6   50.85    7.00
   4  -3   6   59.91    9.34
   4   3   6   35.86   17.48
   4  -3   6   53.43    8.76
   4   3   7   76.86   10.89
   4  -3   7   73.21   10.24
   4  -3   7   99.36   11.33
   4   3   7   86.06   11.60
   4  -3   7   81.48   11.61
   4   3   7   77.85   10.50
   4   3   7  102.51   13.72
   4   3   7   74.32   10.99
   4   3   7  101.28   14.30
   4  -3   7   90.00   12.14
   4  -3   7   88.06   11.71
   4  -3   7   99.91   14.50
   4   3   8  293.94   18.83
   4  -3   8  304.05   18.29
   4   3   8  317.25   20.56
   4  -3   8  313.96   19.70
   4   3   8  306.15   18.91
   4   3   8  296.13   22.19
   4  -3   8  315.94   16.61
   4   3   8  353.53   23.22
   4  -3   8  312.23   18.21
   4  -3   8  335.73   19.04
   4  -3   8  297.55   18.97
   4   3   8  303.32   18.95
   4   3   9   31.81    7.66
   4  -3   9   28.35    6.03
   4   3   9   38.31    9.43
   4  -3   9   32.92    9.69
   4   3   9   26.56    7.34
   4  -3   9   33.21    7.31
   4   3   9   37.89   10.74
   4   3   9   34.29    8.23
   4  -3   9   38.57    5.75
   4  -3   9   40.71    9.08
   4  -3  10    0.04    4.15
   4   3  10    4.78    6.56
   4  -3  10    8.02    6.35
   4   3  10   10.44    5.95
   4  -3  10   -1.92    3.80
   4   3  10    5.21    5.40
   4  -3  10   11.52    6.01
   4   3  10    2.05    5.32
   4  -3  11    3.73    1.90
   4   3  11    3.76    3.42
   4   3  11    3.12    3.05
   4   3  11    3.10    2.73
   4  -3  11    8.16    3.91
   4   3  11    4.01    3.40
   4   4 -13    9.08    3.24
   4   4 -13    5.90    3.40
  -4  -4  13    8.19    3.39
  -4   4  13    4.45    2.26
   4  -4 -13   15.32    4.16
  -4  -4  12  900.56   24.22
  -4   4  12  882.84   21.36
   4  -4 -12  881.65   25.98
  -4  -4  12  829.84   21.35
   4   4 -12  868.38   21.48
   4   4 -12  817.52   26.03
   4   4 -12  814.00   24.49
   4   4 -12  855.47   25.14
  -4  -4  11  104.48   10.64
  -4   4  11  111.45    9.91
   4  -4 -11  108.05   12.21
  -4  -4  11  124.13   10.78
   4   4 -11  101.94   12.53
   4   4 -11   98.57    9.96
   4   4 -11  103.93   12.65
   4   4 -11  104.81   11.50
   4   4 -10    4.83    6.21
  -4  -4  10    9.39    3.43
  -4  -4  10    5.77    6.08
  -4   4  10   -2.55    3.06
   4  -4 -10    2.02    7.60
   4   4 -10    6.73    7.95
  -4  -4  10   -0.24    1.52
   4   4 -10    1.31    6.06
   4   4 -10   -0.07    4.51
   4   4 -10    0.28    7.92
  -4   4  10    7.73    7.65
   4   4  -9   31.60    8.23
   4  -4  -9   28.03    9.02
  -4  -4   9   27.31    5.55
  -4  -4   9   19.32    6.39
  -4   4   9   36.50    5.92
   4  -4  -9   34.04    9.05
  -4  -4   9   29.47    6.73
   4   4  -9   31.41    9.73
   4   4  -9   23.11    8.02
  -4   4   9   30.09    9.82
   4   4  -8  104.39   11.31
   4  -4  -8   96.76   12.17
  -4   4   8  109.55   22.56
  -4  -4   8   92.08    9.44
   4  -4  -8   79.41    9.93
  -4   4   8  110.75    9.60
   4  -4  -8   99.81   12.31
  -4  -4   8   98.80    9.94
   4  -4  -8  120.26   11.68
  -4  -4   8   97.31   19.80
   4   4  -8  132.24   13.58
  -4  -4   8   99.15   10.64
   4   4  -8  108.15   12.29
  -4   4   8  102.82   13.40
   4   4  -7  226.78   15.31
  -4  -4   7  249.06   26.67
   4  -4  -7  212.32   15.95
   4  -4  -7  242.47   17.43
  -4   4   7  199.12   26.89
  -4  -4   7  230.85   14.23
  -4  -4   7  215.08   29.82
   4  -4  -7  210.10   16.11
   4   4  -7  208.31   26.98
   4  -4  -7  205.39   14.59
   4   4  -7  211.04   15.35
   4   4  -7  203.41   15.00
  -4   4   7  205.99   17.22
  -4   4   6 2510.45   88.36
   4   4  -6 2321.58   82.01
  -4  -4   6 2325.67   84.16
   4   4  -6 2181.43   87.25
  -4  -4   6 2442.54   75.18
  -4   4   5  881.79   47.70
  -4  -4   5  943.08   50.93
   4   4  -5  897.67   48.83
  -4  -4   5  933.27   44.01
   4   4  -5  946.73   54.80
   4   4  -4  721.28   44.51
   4   4  -4  641.84   40.72
  -4   4   4  598.47   35.02
  -4  -4   4  696.33   36.99
  -4   4   3  328.00   23.69
  -4  -4   3  319.43   26.51
   4   4  -3  300.66   28.87
   4   4  -3  303.69   28.64
   4   4  -3  294.32   29.24
   4   4  -2  285.49   27.32
   4   4  -2  288.72   26.55
   4  -4  -2  281.06   24.15
  -4  -4   2  266.78   23.97
   4   4  -2  283.10   27.28
   4  -4  -1  193.01   19.29
   4   4  -1  184.44   23.35
   4   4  -1  227.10   24.36
  -4  -4   1  208.31   22.06
   4   4  -1  213.55   23.14
   4  -4   0  926.02   41.02
   4   4   0  970.95   50.13
   4   4   0  935.12   30.96
  -4  -4   0  896.13   41.89
   4   4   0  962.30   45.87
   4   4   0  953.61   49.59
   4   4   1  524.09   28.86
   4  -4   1  537.85   32.30
   4   4   1  563.57   25.44
   4   4   1  478.15   36.16
   4   4   1  540.23   33.85
   4   4   1  489.32   38.29
   4  -4   2 2445.79   70.69
   4   4   2 2544.17   56.64
   4   4   2 2425.95   83.90
  -4  -4  -2 2456.38   59.62
   4   4   2 2508.47   73.81
   4   4   2 2412.94   85.34
   4   4   3   68.05   14.53
   4  -4   3   30.85   10.41
   4   4   3   45.23   14.26
   4   4   3   60.93   12.66
   4   4   3   53.68    9.42
   4   4   4  763.38   41.79
   4   4   4  733.93   37.01
   4  -4   4  749.14   43.41
   4   4   4  683.54   50.66
   4   4   4  770.93   56.88
   4   4   5   11.02    4.94
   4   4   5    3.98    8.02
   4   4   5    0.25    5.18
   4  -4   5   -1.35    5.86
   4   4   5  -14.36    7.82
   4   4   5   -6.38   12.23
   4   4   5    5.97    5.65
   4  -4   5   -7.75   10.13
   4   4   5   -1.63    5.23
   4   4   5   -8.49    6.80
   4  -4   5   -7.64    5.68
   4  -4   5   -7.03    4.97
   4   4   5    5.99    7.74
   4  -4   5    9.15    3.50
   4   4   5   -6.14    2.59
   4  -4   5   14.37    5.79
   4   4   5   -6.53   12.03
   4  -4   5   -1.42    5.60
   4   4   6   18.99    7.53
   4   4   6   28.44    8.10
   4  -4   6   19.29    7.30
   4   4   6    8.14    6.09
   4  -4   6    6.44    5.36
   4   4   6   11.88    8.08
   4  -4   6   29.72    8.53
   4   4   6   16.73    8.70
   4   4   6   14.47    9.12
   4  -4   6   27.42    7.77
   4   4   6   20.10    9.23
   4  -4   6   16.88    6.36
   4   4   6   18.25    8.46
   4  -4   6   25.50    8.22
   4   4   6   -4.73   14.04
   4   4   7    7.84    6.47
   4  -4   7   10.63    5.88
   4   4   7  -13.57    8.90
   4  -4   7    4.67    5.76
   4  -4   7   -4.52    3.02
   4   4   7    6.77    8.32
   4  -4   7    1.17    5.52
   4  -4   7    9.54    7.62
   4   4   7    9.49    6.24
   4   4   7    3.92    7.60
   4   4   7  -13.76    8.43
   4  -4   7    2.94    7.67
   4   4   7   11.32    9.43
   4   4   8  825.97   30.74
   4  -4   8  762.00   26.76
   4   4   8  803.91   31.64
   4  -4   8  775.84   29.60
   4   4   8  824.02   29.47
   4   4   8  749.07   32.45
   4  -4   8  720.50   26.54
   4   4   8  676.81   32.17
   4  -4   8  791.50   29.99
   4  -4   8  765.58   28.46
   4   4   8  806.09   29.59
   4   4   9    5.90    5.85
   4  -4   9   -5.17    5.01
   4   4   9    2.50    7.27
   4  -4   9   -4.40    6.97
   4   4   9    2.01    5.69
   4   4   9   -8.51    8.17
   4  -4   9    3.68    5.72
   4   4   9    0.68    6.90
   4  -4   9    0.10    6.96
   4  -4  10  281.13   13.09
   4   4  10  308.45   15.94
   4  -4  10  271.82   14.87
   4   4  10  283.82   13.91
   4  -4  10  273.24   12.59
  -4  -4 -10  272.01   12.91
   4   4  10  283.49   14.78
   4   4  10  276.56   14.24
   4  -4  10  291.31   15.42
   4   4  11    4.81    3.82
   4  -4  11    3.36    3.32
   4   4  11    0.46    2.65
   4   4  11   -0.45    1.91
   4   5 -13    4.57    2.69
  -4  -5  13    8.24    3.09
   4  -5 -13   10.38    3.06
   4   5 -13    2.83    2.76
  -4  -5  12   41.27    6.53
  -4   5  12   33.95    4.90
   4  -5 -12   32.92    7.07
  -4  -5  12   30.93    4.96
   4   5 -12   35.38    7.79
   4   5 -12   31.58    4.65
   4   5 -12   40.34    7.11
   4   5 -12   38.08    6.96
  -4  -5  11   77.89    9.86
  -4   5  11   71.51    7.79
   4  -5 -11   57.24   11.18
  -4  -5  11   75.72    8.86
   4   5 -11   75.23   11.60
   4   5 -11   81.74   10.61
   4   5 -11   76.59    8.59
   4   5 -11   87.08   10.87
   4   5 -10   71.48   10.63
   4   5 -10   88.58    9.35
  -4  -5  10   77.75   10.33
  -4   5  10   87.05    8.84
   4  -5 -10   70.49   11.52
  -4  -5  10   86.96    9.86
   4   5 -10   87.32   11.65
   4   5 -10   83.82   12.45
   4   5 -10   90.07   12.50
  -4   5  10   73.07   12.86
   4  -5 -10  101.25   11.67
   4   5  -9  947.01   33.34
   4  -5  -9  883.73   34.42
  -4  -5   9  982.60   30.62
  -4  -5   9  900.22   30.04
  -4   5   9  922.64   27.29
   4  -5  -9  944.33   34.29
   4  -5  -9  939.29   30.60
  -4  -5   9  969.97   30.99
   4   5  -9  941.56   34.03
   4   5  -9  898.16   32.00
  -4   5   9  903.03   35.43
  -4  -5   8   19.77    5.53
   4   5  -8   21.39    6.61
   4  -5  -8   38.31    9.79
  -4   5   8   62.32   16.74
   4  -5  -8   31.29    8.49
  -4  -5   8   20.29    5.87
  -4  -5   8   33.32    6.81
  -4   5   8   24.41    4.42
   4  -5  -8   22.31    9.16
  -4  -5   8   35.57   16.44
   4   5  -8   30.32   13.17
   4   5  -8   34.51    9.53
   4   5  -8   25.77    7.49
  -4   5   8   20.14    6.56
   4   5  -7  383.50   19.98
  -4  -5   7  341.54   32.83
   4  -5  -7  366.41   20.38
  -4  -5   7  391.39   18.38
  -4  -5   7  384.33   18.76
   4  -5  -7  347.02   20.71
   4   5  -7  350.62   36.61
  -4  -5   7  371.77   18.34
   4   5  -7  378.67   20.41
  -4  -5   7  327.51   33.32
   4   5  -7  411.98   21.17
  -4   5   7  371.92   21.36
   4  -5  -7  385.65   22.53
  -4   5   7  303.47   34.75
   4   5  -6   46.22    7.33
   4  -5  -6   40.37    9.48
  -4   5   6   13.74    8.92
   4  -5  -6   -0.03    7.84
  -4  -5   6   27.59   11.72
  -4  -5   6   43.40    5.77
   4   5  -6   25.85   14.40
   4  -5  -6   31.33    7.51
  -4  -5   6   45.96   13.55
   4   5  -6   17.54   12.94
   4   5  -6   66.25    8.68
   4   5  -6   49.17    8.64
  -4   5   5  167.43   22.21
  -4  -5   5  114.49   19.64
  -4  -5   5  129.08   19.33
   4   5  -5  146.07   22.01
   4   5  -5  130.38   22.86
   4   5  -4   47.95   14.62
  -4  -5   4   54.03   14.54
  -4   5   4   50.71   13.54
  -4  -5   4   57.57   12.02
   4   5  -4   48.39   14.25
  -4   5   3  728.50   36.23
   4   5  -3  674.81   43.38
   4   5  -3  767.04   46.23
  -4  -5   3  754.30   43.92
  -4  -5   3  697.90   38.67
   4   5  -3  750.40   46.51
   4   5  -2  519.87   38.11
   4   5  -2  513.55   36.52
  -4  -5   2  517.17   35.13
  -4  -5   2  524.79   33.60
   4   5  -2  560.76   38.42
   4  -5  -1 1184.80   48.63
   4   5  -1 1228.40   58.06
  -4  -5   1 1268.41   53.20
   4   5  -1 1310.09   56.77
  -4  -5   1 1228.11   50.52
   4   5  -1 1203.91   57.52
  -4  -5   0   43.14    9.85
  -4  -5   0   38.25   10.31
   4  -5   0   37.49   10.08
   4   5   0   13.73   10.24
   4   5   0   42.53   11.08
   4   5   0   48.87   16.84
   4   5   1  481.49   38.76
   4   5   1  535.85   32.26
   4  -5   1  528.14   32.63
   4   5   1  496.33   38.96
   4   5   1  511.26   35.71
  -4  -5  -1  507.15   30.82
   4   5   2  117.94   22.47
   4   5   2  156.86   19.57
   4  -5   2  127.19   16.61
   4   5   2  132.07   22.24
   4   5   2  154.54   20.68
   4   5   3   37.30   18.77
   4   5   3   65.68   19.50
   4  -5   3   47.16   10.97
   4   5   3   57.75   12.33
   4  -5   4  222.09   15.39
   4   5   4  228.07   15.06
   4   5   4  205.51   28.70
   4  -5   4  232.31   24.80
   4  -5   4  241.38   15.17
   4   5   4  247.89   16.40
   4   5   4  282.75   19.02
   4   5   4  219.60   24.89
   4   5   4  278.01   18.39
   4  -5   4  281.05   15.32
   4   5   4  249.31   18.09
   4   5   4  263.72   33.01
   4  -5   4  283.97   17.30
   4  -5   5 2211.25   42.06
   4   5   5 2188.50   50.19
   4  -5   5 2387.14   84.38
   4  -5   5 2145.47   48.49
   4   5   5 2209.25   96.93
   4  -5   5 2147.46   45.87
   4   5   5 2154.11   47.09
   4  -5   5 2386.76   53.40
   4   5   5 2175.13   55.21
   4   5   5 2214.86   53.58
   4   5   5 2388.43  106.03
   4   5   5 2248.21   54.03
   4  -5   5 2189.95   47.45
   4  -5   5 2179.76   46.75
   4   5   5 2158.26   47.17
   4   5   6   17.51    7.74
   4  -5   6   31.73    7.79
   4  -5   6   24.65    5.46
   4   5   6   16.32    7.91
   4   5   6   26.35    8.39
   4  -5   6   24.52    8.17
   4   5   6   14.32    5.80
   4   5   6   14.20    8.84
   4   5   6   15.05    5.13
   4  -5   6   48.14   16.27
   4   5   6   21.25    7.25
   4   5   6   29.04    9.88
   4  -5   6   21.08    7.02
   4  -5   6   20.75    8.38
   4  -5   7  800.36   27.20
   4   5   7  764.90   31.69
   4  -5   7  756.30   29.53
   4   5   7  629.14   23.21
   4   5   7  755.80   28.62
   4   5   7  767.48   34.10
   4   5   7  803.63   32.13
   4   5   7  792.49   34.07
   4   5   7  773.25   33.81
   4  -5   7  748.60   29.23
   4   5   7  715.05   27.89
   4  -5   7  745.49   28.01
   4   5   7  777.11   30.40
   4  -5   7  774.54   29.62
   4  -5   8  106.16   10.10
   4   5   8  104.02   13.61
   4   5   8   87.77   10.87
   4  -5   8   95.10   12.78
   4   5   8  107.68    8.87
   4   5   8   89.46   10.81
   4  -5   8   98.44   11.88
   4   5   8  113.73   13.45
   4   5   8   98.78   14.14
   4   5   8  101.40   12.92
   4   5   8  102.71   13.87
   4  -5   8   98.14   12.81
   4   5   9    7.49    6.23
   4  -5   9   -1.05    4.09
   4   5   9   24.18    8.45
   4  -5   9    9.72    6.76
   4   5   9    7.62    5.72
   4   5   9    9.01    8.37
   4   5   9    4.44    3.94
   4  -5   9    3.61    6.28
   4   5   9   -2.03    6.30
   4  -5   9    7.49    7.58
   4   5  10  144.10   11.59
   4  -5  10  167.84   11.52
   4   5  10  145.58    9.43
  -4  -5 -10  131.04    9.67
   4   5  10  155.01   10.76
   4  -5  10  137.68    8.95
   4   5  10  137.45    9.64
   4  -5  10  141.27   10.66
   4   5  11  255.55   10.32
   4   5  11  232.48    8.87
   4  -5  11  266.53   10.04
   4  -6 -13   61.08    5.01
   4   6 -13   69.93    5.30
   4   6 -13   68.91    5.54
  -4   6  12  133.31    7.09
   4  -6 -12  140.43   10.86
  -4  -6  12  144.41    9.87
   4   6 -12  121.31   10.43
   4   6 -12  150.77    9.03
   4   6 -12  130.91    9.93
   4   6 -12  139.32   10.22
   4  -6 -11  306.45   16.30
  -4  -6  11  324.37   16.27
  -4   6  11  294.81   12.98
   4   6 -11  325.00   17.58
   4  -6 -11  331.63   18.58
   4   6 -11  327.55   16.60
  -4  -6  11  311.64   15.76
   4   6 -11  304.77   18.18
  -4   6  11  296.27   18.40
   4   6 -11  280.02   13.41
   4   6 -11  316.69   17.68
  -4  -6  10   99.20   11.11
  -4   6  10  109.65    9.04
   4   6 -10  106.67   10.80
   4   6 -10  116.19   12.55
   4  -6 -10  106.43   13.42
  -4  -6  10  103.38   10.85
   4   6 -10  112.36   12.69
   4   6 -10   93.53   12.77
   4   6 -10   94.66   12.02
  -4   6  10  101.07   14.74
   4  -6 -10   92.70   11.89
   4   6  -9   -6.13    6.95
   4  -6  -9    9.13    8.72
   4  -6  -9    1.00    4.85
  -4  -6   9   -3.32    4.74
  -4   6   9    9.54    4.07
  -4  -6   9   13.50    6.05
   4  -6  -9   11.27    7.22
   4   6  -9    6.97    7.52
   4   6  -9    3.47    7.13
  -4   6   9  -11.15    9.29
   4   6  -8   23.05    8.06
  -4  -6   8   28.73    7.07
   4  -6  -8   29.97    8.37
  -4   6   8   35.70   21.08
   4  -6  -8   23.85    7.64
  -4  -6   8   19.97    5.99
   4  -6  -8   26.67    8.38
   4   6  -8   19.50    8.05
   4   6  -8  -14.47   12.14
   4   6  -8   20.96    7.17
  -4   6   8   22.36    8.72
   4   6  -7   47.28   18.16
   4   6  -7   54.92    9.31
   4  -6  -7   43.70    9.99
  -4   6   7    7.28   15.48
   4  -6  -7   40.19    9.18
  -4  -6   7   43.48    7.34
   4  -6  -7   35.04    9.25
  -4  -6   7   14.38   11.60
  -4  -6   7   38.41   15.32
   4   6  -7   54.59   16.06
  -4  -6   7   42.19    7.39
   4   6  -7   36.63    8.68
   4   6  -7   46.71    8.54
  -4   6   7   52.33    9.76
   4   6  -6   20.67   10.56
   4   6  -6    6.64    4.87
   4  -6  -6   13.35    7.88
  -4   6   6  -21.89    8.97
   4  -6  -6    1.11    6.26
  -4  -6   6   -7.33    4.67
   4   6  -6   16.66   13.16
  -4  -6   6  -12.08   14.93
   4  -6  -6    0.09    4.35
  -4  -6   6   -8.81    7.72
   4   6  -6    2.47    5.30
   4  -6  -6   16.17    5.90
  -4  -6   6    1.19    3.54
   4   6  -6   -0.03    5.57
  -4   6   5 2316.75   82.82
   4   6  -5 2119.29   84.88
   4   6  -5 2107.58   86.18
  -4  -6   5 2259.89   85.80
  -4  -6   5 2351.18   76.16
  -4   6   4  171.31   21.09
  -4  -6   4  140.11   21.48
   4   6  -4  174.63   24.28
   4   6  -4  176.46   25.21
  -4  -6   4  161.11   20.46
   4   6  -4  160.63   22.50
   4   6  -3   76.56   19.00
  -4  -6   3   58.53   13.56
  -4  -6   3   78.75   13.77
   4   6  -3  103.93   20.76
   4   6  -3   95.58   19.63
   4   6  -2  144.17   20.83
   4   6  -2  110.38   21.87
  -4  -6   2  123.11   16.80
   4   6  -2  115.23   20.15
  -4  -6   2  155.32   20.23
  -4  -6   1   29.16   10.08
  -4  -6   1   28.91    9.38
   4   6  -1   12.62    9.10
   4  -6  -1    2.03    7.86
   4   6  -1   25.54    8.97
   4   6  -1   24.15   10.81
   4   6   0   48.17   13.86
  -4  -6   0   24.49   11.10
  -4  -6   0   42.00   10.06
   4   6   0   32.27   15.40
   4  -6   0   37.46    9.36
   4   6   0   40.70   14.60
   4   6   1 2045.24   70.82
  -4  -6  -1 2072.08   70.29
   4  -6   1 2049.90   67.16
   4   6   1 1993.39   80.99
   4   6   1 2060.68   75.08
  -4  -6  -1 2140.98   65.41
   4   6   1 1989.01   82.28
   4   6   2  632.68   40.33
   4  -6   2  598.60   38.00
   4   6   2  599.68   47.06
   4   6   2  630.07   42.30
   4   6   2  559.17   44.80
   4   6   3    3.86    8.66
   4  -6   3    0.60    2.33
   4   6   3   14.39    6.52
   4  -6   4  235.08   25.88
   4  -6   4  216.85   14.96
   4   6   4  205.84   14.87
   4   6   4  216.12   15.62
   4   6   4  211.10   28.68
   4   6   4  185.60   15.15
   4  -6   4  223.89   14.73
   4   6   4  247.18   26.87
   4   6   4  217.46   17.86
   4  -6   4  220.85   15.89
   4   6   4  196.97   30.95
   4  -6   4  220.35   14.92
   4  -6   4  187.91   14.98
   4   6   4  191.07   16.41
   4  -6   5  390.61   21.77
   4   6   5  353.59   21.49
   4  -6   5  376.43   34.79
   4   6   5  372.81   42.43
   4  -6   5  350.65   19.45
   4   6   5  343.14   19.57
   4   6   5  397.21   24.45
   4   6   5  370.42   23.07
   4  -6   5  356.06   20.36
   4  -6   5  381.07   18.69
   4   6   5  322.43   41.28
   4  -6   5  335.62   19.47
   4   6   5  402.58   24.67
   4   6   5  336.51   19.83
   4   6   6   57.33   10.17
   4  -6   6   53.66    9.68
   4   6   6   54.75   10.65
   4  -6   6   62.47   11.10
   4   6   6   53.59    9.86
   4   6   6   42.34   10.92
   4  -6   6   46.17    8.66
   4   6   6   39.21    9.96
   4   6   6   51.40    9.37
   4   6   6   47.08   11.77
   4  -6   6   53.58    9.88
   4   6   6   54.72   11.19
   4   6   6   83.45   21.83
   4  -6   6   50.72    8.04
   4  -6   6   58.79   10.39
   4   6   7  326.48   21.13
   4  -6   7  311.50   19.31
   4   6   7  321.69   19.23
   4  -6   7  295.33   18.51
   4   6   7  282.09   20.93
   4   6   7  299.39   22.11
   4   6   7  331.70   21.39
   4   6   7  345.38   23.64
   4   6   7  305.69   19.27
   4  -6   7  325.88   15.87
   4   6   7  307.15   20.37
   4  -6   7  343.87   20.25
   4  -6   8  270.16   17.13
   4  -6   8  285.23   14.87
   4   6   8  283.25   19.11
   4  -6   8  316.06   19.28
   4   6   8  267.30   14.04
   4   6   8  303.04   16.75
   4   6   8  258.13   19.26
   4   6   8  287.62   19.05
   4   6   8  289.68   19.32
   4   6   8  293.74   21.37
   4  -6   8  305.22   19.05
   4   6   8  279.76   16.95
   4  -6   9   27.43    5.55
   4   6   9   32.78    8.44
   4   6   9   25.31    4.47
   4  -6   9   29.30    7.83
   4   6   9   31.69    5.58
   4   6   9   20.39    7.33
   4   6   9   18.24    7.14
   4   6   9   26.71    8.73
   4   6   9   28.32    7.29
   4  -6   9   22.85    6.98
   4  -6   9   30.92    7.41
   4  -6  10   45.12    6.67
   4   6  10   34.72    6.86
   4   6  10   37.79    6.39
   4   6  10   37.06    5.08
  -4  -6 -10   30.69    5.78
   4  -6  10   29.75    5.10
   4   6  10   32.26    5.25
   4   6  11   93.30    5.78
   4   7 -12   10.28    4.43
  -4  -7  12    6.08    3.80
   4  -7 -12    0.42    4.67
   4   7 -12    4.64    2.67
   4   7 -12    4.19    4.14
   4   7 -12    4.65    4.21
   4   7 -11    8.01    6.57
   4  -7 -11    3.97    5.87
  -4  -7  11   10.03    6.62
  -4   7  11   15.76    3.30
   4  -7 -11   10.88    6.35
   4   7 -11    3.06    5.93
   4   7 -11   10.86    5.43
   4   7 -11    4.57    6.33
  -4   7  11    9.46    6.73
   4   7 -11    7.12    4.76
   4   7 -10   63.74   10.19
   4  -7 -10   71.60   11.66
   4  -7 -10   63.89    8.41
  -4   7  10   61.06    7.13
  -4  -7  10   60.40    9.48
   4  -7 -10   57.31   10.79
  -4  -7  10   45.15    8.85
   4   7 -10   55.61   10.12
   4   7 -10   56.69   10.08
   4   7 -10   59.85   10.27
  -4   7  10   55.09   10.36
   4   7  -9  204.77   16.38
   4  -7  -9  194.86   15.29
   4  -7  -9  217.89   18.57
  -4  -7   9  200.88   15.08
  -4   7   9  221.71   13.13
   4  -7  -9  219.65   17.71
  -4  -7   9  200.60   14.62
   4   7  -9  229.41   16.97
   4   7  -9  194.92   16.07
  -4   7   9  208.19   18.40
   4   7  -8 1300.42   38.19
   4  -7  -8 1231.51   41.93
   4  -7  -8 1230.09   37.62
  -4  -7   8 1221.07   35.35
   4  -7  -8 1247.57   38.43
  -4  -7   8 1196.13   35.42
   4   7  -8 1263.76   38.01
   4   7  -8 1244.99   37.08
  -4   7   8 1174.51   40.15
   4   7  -7  202.02   15.74
   4  -7  -7  197.74   18.15
   4  -7  -7  204.53   16.81
  -4   7   7  169.65   28.42
  -4  -7   7  217.55   15.66
   4  -7  -7  202.34   16.33
  -4  -7   7  206.27   15.03
   4   7  -7  152.67   27.04
   4   7  -7  206.36   15.53
  -4  -7   7  230.51   32.08
   4   7  -7  209.51   15.92
  -4  -7   7  158.99   25.04
   4   7  -6    4.16    5.75
   4   7  -6   11.00   10.43
   4  -7  -6    8.63    5.39
  -4   7   6    0.32   12.65
   4  -7  -6   -0.36    5.54
  -4  -7   6    1.48    4.20
   4  -7  -6    7.80    4.47
  -4  -7   6   -9.29    6.04
  -4  -7   6    5.76    8.44
  -4  -7   6    9.84    4.47
   4   7  -6  -12.25    5.64
   4   7  -6    7.38    5.08
   4  -7  -6    8.48    5.97
   4   7  -6  -18.13   16.64
   4   7  -5   58.65    7.23
   4   7  -5   40.64    8.37
   4  -7  -5   50.89    9.15
  -4   7   5   19.67   11.43
   4  -7  -5   43.94    8.88
  -4  -7   5   50.60    6.75
  -4  -7   5   39.73   19.12
  -4  -7   5   53.88   12.05
   4  -7  -5   46.53    7.50
   4  -7  -5   42.31    8.71
   4   7  -5   65.58    8.18
   4   7  -5   43.95   18.44
   4   7  -5   25.39   14.99
   4   7  -4   11.95   14.03
  -4   7   4    6.22    6.97
  -4  -7   4   -0.86    8.61
  -4  -7   4  -12.34    5.83
   4   7  -4  -18.40   10.43
   4   7  -4   -4.68   14.80
   4   7  -3  595.65   44.91
   4   7  -3  651.41   48.08
  -4  -7   3  646.40   44.99
  -4  -7   3  648.94   39.47
   4   7  -3  641.16   45.63
   4   7  -2 3087.75  101.47
  -4  -7   2 3013.58   85.97
   4   7  -2 3277.22  102.10
  -4  -7   2 3143.26   94.79
   4   7  -2 3092.03  101.03
   4  -7  -1   18.08    7.43
  -4  -7   1   24.94    8.61
  -4  -7   1   38.74   10.46
   4   7  -1   12.01   15.60
   4   7  -1    6.65    9.53
   4   7  -1   30.05   12.63
   4  -7   0  243.10   23.64
   4   7   0  244.63   30.07
  -4  -7   0  247.04   25.41
  -4  -7   0  256.06   24.76
   4   7   0  255.29   29.37
   4   7   0  250.50   32.31
  -4  -7  -1   -3.23    7.59
  -4  -7  -1    7.92    6.35
   4   7   1    5.86    8.04
   4   7   1   17.24   13.16
   4   7   1   12.27    7.95
   4  -7   1  -10.54    5.87
   4   7   1    8.60   15.53
  -4  -7  -2    3.18    3.87
   4   7   2  -15.43   10.19
   4   7   2    3.27    9.98
   4  -7   2  -15.94    7.16
   4   7   2   -4.09    9.04
   4   7   2   17.66    9.78
   4   7   3  591.71   43.84
   4  -7   3  576.67   39.80
   4   7   3  549.79   47.37
   4   7   3  565.39   24.02
   4   7   3  636.44   27.83
   4   7   3  582.53   27.14
   4   7   3  615.37   50.19
   4   7   3  565.83   26.09
   4  -7   3  598.32   23.72
   4  -7   3  590.54   22.81
   4  -7   3  609.06   25.10
   4  -7   3  563.45   22.91
   4   7   3  574.69   23.53
   4  -7   4 1233.38   60.82
   4  -7   4 1109.29   32.52
   4   7   4 1119.93   68.56
   4   7   4 1144.30   34.63
   4   7   4 1269.32   66.29
   4  -7   4 1078.62   32.92
   4   7   4 1079.48   37.14
   4  -7   4 1121.31   31.89
   4   7   4 1202.64   74.72
   4   7   4 1124.03   37.41
   4  -7   4 1102.64   35.21
   4  -7   4 1120.15   32.98
   4   7   4 1100.44   31.79
   4   7   4 1089.20   34.42
   4   7   4 1117.10   38.61
   4   7   5   20.93    8.21
   4  -7   5   13.89    8.56
   4  -7   5   21.53    7.76
   4   7   5    4.16    6.83
   4   7   5   16.84    7.14
   4   7   5   30.48    7.94
   4   7   5   36.39    8.92
   4   7   5   25.55   10.28
   4  -7   5   14.79    6.36
   4  -7   5   16.45    7.94
   4  -7   5   18.83    7.87
   4  -7   5   24.32    8.71
   4   7   6   23.73    6.77
   4   7   6   39.00   10.74
   4  -7   6   19.82    7.56
   4   7   6   27.81    8.39
   4   7   6   23.26    9.08
   4   7   6   37.25    9.03
   4   7   6    5.58    8.86
   4   7   6   17.15    8.16
   4   7   6   19.51    9.09
   4  -7   6   19.28    6.39
   4  -7   6    8.42    7.19
   4  -7   6   22.28    8.07
   4   7   7    0.74    5.67
   4   7   7    6.61    8.07
   4  -7   7    2.40    4.63
   4   7   7    8.50    6.64
   4   7   7   -0.62    8.69
   4  -7   7   -4.26    6.43
   4   7   7    5.64    5.08
   4   7   7    7.36    7.93
   4   7   7   -5.67    7.69
   4   7   7    5.09    9.91
   4  -7   7    4.20    8.03
   4  -7   7   -0.44    6.35
   4   7   8  326.36   19.58
   4   7   8  312.48   19.86
   4  -7   8  250.88   16.51
   4   7   8  287.81   14.70
   4   7   8  288.46   16.32
   4   7   8  283.94   18.08
   4   7   8  276.95   18.76
   4   7   8  277.46   19.67
   4  -7   8  312.89   17.47
   4  -7   8  278.65   17.28
   4   7   8  277.21   16.97
   4   7   9   69.43   10.13
   4   7   9   79.64    7.05
   4   7   9   75.76    7.94
   4   7   9   75.26    9.71
   4   7   9   69.91    8.64
   4   7   9   79.00   10.84
   4  -7   9   64.64    8.25
   4  -7   9   67.28    8.74
   4   7   9   74.16    8.33
   4   7  10    6.94    4.18
   4  -7  10   -0.65    3.20
  -4  -7 -10   -1.90    3.94
   4   7  10   -0.10    3.68
   4  -7  10   -4.69    2.98
   4   7  10   -4.06    2.99
  -4  -8  12  253.26   10.17
   4  -8 -12  241.35   10.84
   4   8 -12  251.57   10.06
   4   8 -12  241.52   10.64
   4   8 -12  237.43   10.54
   4  -8 -11  119.56   10.83
   4   8 -11  121.16    8.57
  -4  -8  11  147.62   10.85
   4  -8 -11  137.74   11.34
   4   8 -11  152.66   10.86
   4   8 -11  117.61   10.50
   4   8 -11  131.47   11.26
  -4   8  11  133.20   11.56
   4   8 -11  135.76   10.94
   4   8 -10   15.01    7.15
   4  -8 -10   22.98    8.62
   4  -8 -10   13.48    6.22
  -4  -8  10   10.12    6.73
   4  -8 -10    8.07    6.79
   4   8 -10   14.49    7.00
   4   8 -10   10.59    5.90
   4   8 -10   17.95    7.18
   4   8 -10    6.04    6.97
  -4   8  10   17.24    8.72
   4  -8  -9  101.48   11.56
   4  -8  -9   98.99   13.48
  -4  -8   9   96.28   11.45
   4  -8  -9  100.62   12.54
  -4  -8   9  111.83   11.87
   4   8  -9   93.58   12.59
   4   8  -9   87.45   12.02
   4   8  -9   72.41   11.01
  -4   8   9   72.60   11.89
   4   8  -9  102.77   11.68
   4   8  -8    2.11    4.89
   4  -8  -8    7.16    7.59
   4  -8  -8    1.16    8.33
  -4  -8   8    7.47    5.99
   4  -8  -8    1.59    7.57
   4   8  -8  -11.66    6.62
  -4  -8   8    8.38    4.67
   4   8  -8    5.58    6.69
  -4   8   8   -1.82    8.02
   4  -8  -7  223.35   19.24
   4  -8  -7  234.09   18.59
  -4  -8   7  207.79   15.53
   4  -8  -7  211.12   15.45
  -4  -8   7  240.92   16.19
   4   8  -7  234.50   16.34
   4   8  -7  226.06   15.98
   4   8  -7  210.24   15.92
   4  -8  -6  151.81   15.45
   4  -8  -6  147.03   16.61
   4  -8  -6  139.88   14.61
  -4  -8   6  143.15   13.33
   4  -8  -6  153.03   13.52
  -4  -8   6  169.44   24.48
   4   8  -6  146.57   30.44
   4   8  -6  167.19   12.88
  -4  -8   6  161.67   30.70
   4   8  -6  151.78   30.96
   4   8  -6  165.63   13.66
   4   8  -6  122.24   24.97
   4   8  -6  171.38   13.69
   4  -8  -5 1790.31   46.26
   4   8  -5 1860.66   89.91
   4  -8  -5 1786.38   48.78
   4  -8  -5 1773.24   45.03
  -4  -8   5 1680.54   39.98
   4  -8  -5 1786.91   40.22
   4   8  -5 1707.89   84.65
   4   8  -5 1815.63   85.65
   4   8  -5 1772.40   39.02
  -4  -8   5 1826.74   84.42
  -4  -8   5 1899.97   73.30
   4   8  -5 1739.48   41.09
   4  -8  -4  279.37   19.85
   4  -8  -4  250.88   18.06
  -4  -8   4  225.87   15.03
   4   8  -4  202.67   31.63
   4   8  -4  251.23   33.22
   4  -8  -4  249.06   17.74
  -4  -8   4  252.63   30.62
   4   8  -4  251.72   33.22
  -4  -8   4  260.18   26.18
   4   8  -4  228.92   14.18
   4  -8  -3  840.42   31.52
   4  -8  -3  848.10   29.51
  -4  -8   3  842.29   27.28
   4   8  -3  802.48   57.01
   4  -8  -3  871.48   30.84
   4   8  -3  889.18   58.12
   4   8  -3  881.90   58.20
  -4  -8   3  812.65   46.01
  -4  -8   3  814.23   52.47
  -4  -8   2   -4.56    5.52
  -4  -8   2   -1.94    9.71
   4   8  -2   23.07    9.06
   4   8  -2   15.57   10.47
   4   8  -1  312.17   35.15
   4   8  -1  298.83   33.21
  -4  -8   1  269.76   27.88
   4   8  -1  273.43   34.44
  -4  -8   1  290.52   28.80
  -4  -8   0  645.30   42.29
   4   8   0  615.42   45.95
   4   8   0  623.32   50.43
   4  -8   0  596.49   39.01
  -4  -8   0  594.27   40.68
   4   8   0  653.62   51.58
   4   8   1  555.82   45.62
   4  -8   1  663.41   41.98
   4   8   1  673.93   52.66
   4   8   1  597.32   46.13
  -4  -8  -1  610.30   42.31
   4  -8   1  592.32   22.70
   4   8   1  557.99   47.78
   4   8   2  707.43   26.63
   4   8   2  673.88   29.35
   4   8   2  670.00   47.36
   4  -8   2  663.47   43.25
   4   8   2  648.04   51.75
   4   8   2  677.03   28.91
   4   8   2  718.48   29.94
  -4  -8  -2  643.88   43.91
   4   8   2  667.88   48.44
   4  -8   2  716.50   25.40
   4   8   2  705.22   56.13
   4  -8   2  708.91   26.64
   4   8   3  106.98   13.20
  -4  -8  -3  161.70   23.35
   4   8   3  128.56   12.01
   4   8   3  150.66   25.75
   4   8   3  110.07   12.96
   4  -8   3  149.37   21.89
   4   8   3  111.59   13.05
   4  -8   3  121.60   11.20
   4  -8   3  141.03   12.76
   4  -8   3  126.43   13.55
   4   8   3  145.43   29.83
   4   8   3  152.23   23.92
   4   8   3  114.85   10.55
   4  -8   3  103.67   10.55
   4   8   4   78.90   10.85
   4  -8   4   84.71   16.90
   4  -8   4   88.94   10.59
  -4  -8  -4   37.33   14.24
   4  -8   4   63.40    8.94
   4   8   4   19.03   13.85
   4   8   4   59.40    9.49
   4   8   4   83.92   11.01
   4   8   4   93.53   12.75
   4  -8   4   85.65   10.40
   4   8   4   14.35    9.78
   4  -8   4   83.58   10.77
   4   8   4   86.47   22.00
   4  -8   4   58.61    8.66
   4   8   4   97.96   11.66
   4   8   5   28.43    8.43
   4  -8   5   13.21    6.60
   4   8   5   23.92    6.25
   4   8   5   18.83    6.47
   4   8   5   29.49    9.64
   4  -8   5   23.38    8.00
   4  -8   5   30.98    7.56
   4  -8   5   17.23    6.91
   4   8   5   28.47    6.48
   4   8   6  287.88   19.83
   4   8   6  253.74   19.79
   4   8   6  270.91   18.91
   4   8   6  284.07   20.36
   4  -8   6  286.95   18.50
   4  -8   6  284.44   18.29
   4   8   6  282.17   17.28
   4   8   6  294.57   22.35
   4  -8   6  261.52   15.88
   4  -8   6  277.57   17.86
   4   8   6  288.81   19.01
   4   8   7   32.52    8.47
   4   8   7   31.01   10.29
   4  -8   7   35.65    9.15
   4   8   7   29.70    6.68
   4   8   7   18.45    6.36
   4   8   7   32.39    9.85
   4   8   7   26.65    7.54
   4   8   7   25.29   11.70
   4   8   7   38.81   10.67
   4  -8   7   31.70    8.81
   4  -8   7   30.20    8.85
   4   8   8  181.33   14.00
   4   8   8  210.42   15.50
   4   8   8  196.20   15.48
   4   8   8  203.94   12.13
   4   8   8  201.70   12.72
   4   8   8  187.21   14.34
   4   8   8  204.12   17.52
   4  -8   8  187.62   14.04
   4  -8   8  206.33   14.11
   4   8   8  223.76   14.78
   4   8   9   27.72    7.44
   4   8   9   16.03    3.28
   4   8   9   17.56    5.43
   4   8   9   30.69    6.55
   4   8   9   14.13    3.29
   4   8   9   15.09    7.28
   4  -8   9   21.60    6.03
   4  -8   9   21.38    6.12
   4   8  10   17.67    4.08
   4   8  10   13.03    3.26
  -4  -8 -10   10.60    3.59
   4  -8  10   18.19    3.56
   4  -9 -11    7.26    5.51
   4   9 -11   11.04    4.03
  -4  -9  11   10.51    4.58
   4  -9 -11   14.78    5.36
   4   9 -11   12.94    4.47
   4   9 -11   11.30    5.20
   4   9 -11    9.11    3.80
   4   9 -11    6.84    3.87
   4  -9 -10   70.83    8.38
   4  -9 -10   79.11   10.89
  -4  -9  10   81.82    9.70
   4  -9 -10   65.61    8.76
   4   9 -10   70.53    8.86
   4   9 -10   81.82    9.17
   4   9 -10   68.50    9.41
   4   9 -10   81.69   10.35
  -4   9  10   81.99   10.30
   4   9 -10   85.43    9.47
   4  -9  -9  687.00   25.76
  -4  -9   9  707.43   25.72
   4  -9  -9  666.98   25.48
   4   9  -9  700.37   25.61
   4  -9  -9  726.68   30.30
   4   9  -9  717.35   26.71
   4   9  -9  697.38   25.54
  -4   9   9  657.83   27.44
   4   9  -9  673.27   25.21
   4   9  -8    2.57    5.71
   4   9  -8    3.96    5.92
   4  -9  -8    5.43    8.32
   4  -9  -8   -9.96    7.39
  -4  -9   8    3.54    6.17
   4  -9  -8   -3.74    6.20
   4   9  -8   10.08    6.98
   4   9  -8    8.63    6.71
  -4   9   8    3.53    7.57
   4   9  -7    5.34    4.76
   4  -9  -7   13.66    9.27
   4  -9  -7   10.24    8.10
  -4  -9   7    2.38    5.91
   4  -9  -7   -3.41    5.18
   4   9  -7   18.73    7.24
   4   9  -7    5.08    6.42
   4  -9  -6   94.50   12.69
   4  -9  -6   90.31   12.39
   4  -9  -6   89.19   12.74
  -4  -9   6   91.33   11.28
   4  -9  -6   94.61   10.51
   4   9  -6   79.55   23.63
   4   9  -6   90.28   10.36
   4   9  -6  107.67   22.42
   4   9  -6   94.88   10.52
   4   9  -5  -15.90   10.01
   4   9  -5    7.65    3.14
   4  -9  -5    3.24    8.46
   4  -9  -5   -6.09    8.52
  -4  -9   5    1.22    5.80
  -4  -9   5  -15.52    6.90
   4   9  -5    8.88    3.81
  -4  -9   5   -1.79   14.37
   4   9  -5   -5.74   12.61
   4   9  -5    3.66    5.10
   4  -9  -5    4.88    8.00
   4   9  -4  534.57   22.22
   4  -9  -4  569.58   26.69
  -4  -9   4  543.91   23.62
   4   9  -4  523.29   49.44
   4   9  -4  586.64   51.95
   4  -9  -4  566.08   26.96
   4  -9  -4  565.40   28.06
   4   9  -4  558.49   49.60
  -4  -9   4  663.50   44.09
  -4  -9   4  591.97   48.18
   4  -9  -3  437.04   24.07
   4  -9  -3  481.11   23.28
   4   9  -3  442.87   19.47
   4   9  -3  431.44   42.18
   4  -9  -3  448.61   23.50
   4   9  -3  436.45   43.79
  -4  -9   3  474.43   42.64
   4   9  -3  477.35   45.80
  -4  -9   3  431.70   34.65
   4   9  -2  -25.36   12.15
   4  -9  -2   11.60    6.64
   4  -9  -2    7.67    6.73
  -4  -9   2   -3.82    3.41
  -4  -9   2  -22.85   12.70
   4  -9  -2    6.73    7.12
   4   9  -2   37.51    7.58
   4   9  -2   35.33   14.79
   4   9  -2   22.49   13.43
  -4  -9   1  687.58   44.03
   4  -9  -1  744.18   26.97
   4   9  -1  705.78   54.71
   4  -9  -1  680.40   26.90
   4  -9  -1  691.97   24.37
   4   9  -1  756.91   54.10
   4   9  -1  689.44   27.02
   4   9  -1  761.13   57.46
  -4  -9   1  778.18   50.57
  -4  -9   0  248.01   27.60
   4  -9   0  226.00   25.52
   4  -9   0  208.19   15.01
   4   9   0  160.25   14.91
  -4  -9   0  222.67   24.72
   4  -9   0  169.98   13.07
   4   9   0  200.09   13.76
   4   9   0  237.56   32.24
   4   9   0  236.84   32.92
   4   9   0  206.84   29.47
   4   9   1  270.31   32.11
   4   9   1  296.29   35.10
   4  -9   1  283.03   28.84
   4   9   1  273.61   32.96
   4   9   1  301.39   20.38
   4   9   1  269.96   15.78
   4   9   1  283.74   37.95
  -4  -9  -1  246.81   27.05
   4  -9   1  286.07   16.50
   4   9   2  256.70   33.26
   4  -9   2  265.29   15.55
   4   9   2  268.70   19.38
   4  -9   2  274.85   28.27
  -4  -9  -2  297.15   30.64
   4   9   2  254.95   35.04
   4   9   2  251.18   19.25
   4   9   2  271.43   19.44
  -4  -9  -2  259.70   16.44
   4   9   2  282.67   17.93
   4  -9   2  257.90   16.15
   4   9   2  249.90   35.35
   4   9   2  276.64   32.48
   4   9   3   70.63   11.19
   4  -9   3   63.04    9.38
  -4  -9  -3   58.83   14.80
   4   9   3   70.08   10.83
   4   9   3   75.25   21.64
   4   9   3   58.50   11.91
   4  -9   3   71.59    9.91
  -4  -9  -3   77.61    8.45
   4  -9   3   51.71   13.00
   4   9   3   57.69    9.89
   4  -9   3   69.57    9.41
   4   9   3   44.08   19.55
   4   9   3   78.43   18.70
   4   9   3   56.73    8.61
   4   9   4   48.55   10.01
   4   9   4   73.52   10.95
   4   9   4   73.22   10.86
   4   9   4   33.37   12.69
   4   9   4   49.96    8.53
   4  -9   4   69.30   10.06
   4   9   4   73.52   10.37
   4  -9   4   54.22    8.36
   4   9   4   27.19   27.08
   4  -9   4   57.42    9.23
   4   9   5  996.69   34.79
  -4  -9  -5 1076.94   31.72
   4   9   5 1051.09   33.02
   4   9   5 1001.61   37.77
   4   9   5 1001.22   35.82
   4  -9   5 1044.10   31.35
   4   9   5 1031.42   33.88
   4  -9   5 1035.52   32.72
   4  -9   5 1065.85   32.37
   4   9   6   20.38    4.83
   4   9   6   14.78    7.21
   4   9   6   20.15    9.15
   4   9   6   13.16    6.62
   4   9   6   13.66    8.85
   4   9   6   29.27   10.24
   4  -9   6   23.58    8.11
   4  -9   6   19.15    6.98
   4  -9   6   18.00    7.33
   4   9   7  192.11   16.61
   4   9   7  172.53   12.78
   4   9   7  182.68   15.47
   4   9   7  156.54   13.62
   4   9   7  168.57   13.86
   4  -9   7  198.99   14.26
   4   9   7  182.71   16.10
   4   9   7  204.63   18.15
   4  -9   7  168.50   13.43
   4   9   7  179.49   16.43
   4   9   8   42.01    7.41
   4  -9   8   40.46    7.64
   4   9   8   36.00    8.79
   4   9   8   44.77    6.12
   4   9   8   35.49    6.46
   4   9   8   38.22    8.86
   4   9   8   42.48    8.03
   4   9   8   45.92   10.92
   4  -9   8   37.42    7.30
   4   9   9   21.88    6.00
   4   9   9   -6.55    1.84
   4   9   9   28.23    6.37
   4   9   9    2.61    1.59
   4   9   9   16.75    5.76
   4  -9   9   22.90    5.46
   4   9   9   22.65    4.40
   4 -10 -11   44.09    5.98
   4 -10 -11   33.20    4.47
   4  10 -11   57.58    5.48
   4  10 -11   37.90    4.56
   4  10 -11   48.24    5.33
   4  10 -11   45.53    5.12
   4  10 -11   53.92    5.17
   4  10 -10  127.67   10.23
   4 -10 -10  124.95    9.05
   4 -10 -10  131.29   12.34
  -4 -10  10  125.96   10.29
   4 -10 -10  110.64    9.43
   4  10 -10  125.44    9.45
   4  10 -10  123.32   10.14
  -4  10  10  119.62   10.43
   4  10 -10  129.54   10.71
   4  10 -10  147.09   10.05
   4 -10  -9   97.95   13.35
   4 -10  -9   76.33   10.14
  -4 -10   9   79.08   10.63
   4 -10  -9   74.12    9.20
   4  10  -9   82.60   11.04
   4  10  -9   85.43    9.17
   4  10  -9   92.36    9.80
   4  10  -9   88.48    9.95
  -4  10   9   72.76   10.23
   4  10  -8   38.04    7.57
   4 -10  -8   41.38   11.66
   4 -10  -8   36.32    9.81
  -4 -10   8   41.34    8.66
   4 -10  -8   49.17    8.96
   4  10  -8   36.29    8.32
   4  10  -8   34.52    8.04
   4  10  -8   33.86    7.11
  -4  10   8   49.34    8.57
   4  10  -7  188.73   14.51
   4 -10  -7  195.76   16.89
  -4 -10   7  195.84   15.25
   4 -10  -7  188.23   14.00
   4 -10  -7  198.66   18.46
   4  10  -7  197.75   14.52
   4  10  -7  189.70   13.62
   4 -10  -6  122.67   15.07
   4 -10  -6  140.30   15.06
  -4 -10   6  141.33   13.24
   4 -10  -6  155.15   16.04
   4  10  -6  124.88   12.27
   4  10  -6  141.29   12.02
   4  10  -6  123.34   10.83
   4 -10  -5 1108.62   39.58
   4 -10  -5 1037.30   36.32
  -4 -10   5 1064.83   33.40
   4  10  -5 1018.55   71.52
   4  10  -5 1035.01   32.02
   4 -10  -5 1030.02   36.99
   4  10  -5 1001.29   70.87
   4 -10  -4    1.12    7.21
   4 -10  -4  -10.64    5.93
   4 -10  -4    8.00    8.04
  -4 -10   4   -4.27    4.33
   4  10  -4   19.81   14.43
   4  10  -4   -3.11    3.40
  -4 -10   4   -3.18   12.81
   4  10  -4   -5.37    9.26
   4  10  -4   12.37   19.62
   4 -10  -3  117.96   14.54
   4 -10  -3  128.82   14.85
   4  10  -3  110.44   22.52
  -4 -10   3  166.00   22.69
   4  10  -3  143.94   27.33
   4 -10  -3  136.11   15.38
  -4 -10   3  186.04   26.87
   4  10  -3  141.80   25.85
   4 -10  -2  135.17   13.55
   4 -10  -2  126.95   14.11
  -4 -10   2  128.64   19.58
   4  10  -2  146.54   26.78
   4 -10  -2  122.24   10.24
   4  10  -2  121.34   12.02
   4 -10  -2  127.01   13.88
  -4 -10   2  141.49   23.11
   4  10  -2  123.21   28.57
   4  10  -2  141.52   26.48
   4 -10  -1  318.88   16.95
  -4 -10   1  421.64   38.93
   4 -10  -1  355.99   19.43
   4  10  -1  390.57   41.75
   4  10  -1  358.50   39.64
   4 -10  -1  360.28   20.65
   4  10  -1  387.47   42.27
  -4 -10   1  389.54   33.89
   4 -10   0   30.24    7.68
   4  10   0   43.77   17.57
  -4 -10   0   20.23   12.39
   4 -10   0   45.17    7.97
   4  10   0   43.95   16.92
   4  10   0   12.03    3.83
   4  10   0  -15.78   12.66
   4  10   0   22.49   12.49
   4  10   0   30.39    7.99
  -4 -10   0    1.52    5.08
   4  10   1  563.55   49.71
  -4 -10  -1  588.21   26.19
   4  10   1  475.73   46.28
   4  10   1  615.34   27.55
   4  10   1  601.58   50.49
   4 -10   1  627.11   24.68
  -4 -10  -1  549.97   41.60
   4  10   1  571.68   51.91
   4  10   2  424.17   24.14
   4  10   2  531.51   47.70
   4  10   2  524.07   48.78
   4  10   2  450.95   45.30
   4  10   2  402.12   23.73
  -4 -10  -2  428.48   22.00
  -4 -10  -2  564.93   41.89
   4 -10   2  432.35   21.22
   4  10   2  417.94   45.24
   4  10   2  450.62   24.21
   4  10   2  433.53   22.04
   4  10   3   34.83    8.34
  -4 -10  -3   41.85    7.03
   4  10   3   48.55    8.60
   4  10   3   27.07    8.56
   4 -10   3   44.61    8.97
   4  10   3   36.55    7.01
   4 -10   3   33.50    8.20
   4  10   3   35.19    8.05
   4  10   4  149.63   13.94
   4  10   4  139.67   14.53
   4 -10   4  163.59   12.22
   4  10   4  151.66   15.21
   4 -10   4  146.31   13.64
   4 -10   4  171.12   14.34
   4  10   4  152.90   15.00
  -4 -10  -5  150.11   13.62
   4  10   5  148.28   13.16
   4  10   5  157.52   16.17
   4 -10   5  141.97   12.25
   4 -10   5  124.34   12.07
   4  10   5  144.20   14.54
   4 -10   5  130.98   12.30
   4  10   5  141.53   13.77
  -4 -10  -6  123.58   10.98
   4  10   6  100.79   12.92
   4  10   6   99.02   10.27
   4  10   6  109.54   12.88
   4  10   6  104.62   13.61
   4 -10   6  118.55   11.46
   4 -10   6  111.49   11.83
   4  10   6  120.51   11.75
   4  10   7  291.40   18.47
   4  10   7  274.20   13.89
   4  10   7  297.88   20.23
   4  10   7  286.16   17.73
   4  10   7  263.62   17.36
   4  10   7  270.17   18.06
   4  10   7  269.99   15.65
   4 -10   7  266.82   14.75
   4  10   8  340.08   16.82
   4  10   8  315.27   13.16
   4  10   8  306.89   15.69
   4  10   8  313.67   17.54
   4  10   8  361.42   16.79
  -4 -10  -8  337.47   15.37
   4  10   8  335.08   13.90
   4 -10   8  327.74   14.42
   4  10   9   -1.68    3.50
  -4 -10  -9    0.43    3.83
   4  10   9    0.84    3.77
   4 -10   9    1.33    2.26
   4  11 -11   86.89    5.37
   4  11 -11   68.10    5.52
   4 -11 -10   97.81    7.15
   4  11 -10  111.59    8.96
   4 -11 -10   95.09    7.03
   4  11 -10  108.23    7.58
   4  11 -10  120.59    8.94
   4  11 -10   92.27    7.14
  -4  11  10   90.02    7.49
   4 -11 -10  123.37   10.63
   4  11  -9   16.73    4.58
   4  11  -9   25.26    6.06
   4 -11  -9   23.46    6.97
   4 -11  -9   20.05    8.08
   4 -11  -9   24.79    4.51
   4  11  -9   22.34    6.59
  -4  11   9   12.25    5.30
   4  11  -9   21.48    6.56
   4  11  -8  400.04   19.16
   4 -11  -8  437.56   24.59
   4 -11  -8  402.80   20.80
   4  11  -8  386.27   17.48
   4 -11  -8  368.48   16.52
   4  11  -8  394.50   17.67
  -4  11   8  398.08   19.78
   4 -11  -7  186.79   17.91
   4 -11  -7  174.14   15.94
   4  11  -7  155.47   13.13
   4  11  -7  144.56   11.62
   4  11  -7  160.25   12.56
   4 -11  -6   -0.15    9.57
   4 -11  -6   10.71    9.05
   4 -11  -6    8.18   10.07
  -4 -11   6    7.27    5.95
   4  11  -6   15.01    5.39
   4 -11  -5   23.70   10.03
   4 -11  -5   26.77   10.94
   4 -11  -5   20.93    9.82
   4  11  -5   21.68    6.76
   4 -11  -4  123.44   14.96
   4 -11  -4  107.49   14.63
   4  11  -4  133.64   11.19
   4 -11  -4  118.46   15.89
   4 -11  -3   27.08    7.82
   4 -11  -3   21.06    9.62
   4  11  -3   29.01   16.15
   4 -11  -3   15.94   10.45
   4  11  -3    0.73    4.64
   4  11  -3   -4.61   14.42
   4 -11  -2 1433.54   39.72
   4  11  -2 1450.41   84.85
   4 -11  -2 1469.25   42.57
   4  11  -2 1538.89   41.09
   4  11  -2 1481.66   85.47
   4  11  -2 1530.11   37.82
   4 -11  -2 1491.42   41.54
  -4 -11   1  -16.13   18.19
   4 -11  -1   -5.02    4.09
   4 -11  -1    8.80    7.62
  -4 -11   1   21.89   10.85
   4 -11  -1    3.87    7.60
   4  11  -1   -8.18    9.01
   4  11  -1   25.34   12.63
   4  11  -1    8.53    4.13
   4  11  -1    3.81    6.43
   4  11   0   91.44   12.40
  -4 -11   0   89.57   12.02
   4  11   0   49.49   25.44
   4  11   0   89.98   22.50
   4 -11   0   96.99   11.64
   4 -11   0  102.04   11.01
   4  11   0   81.18   10.14
   4  11   1  108.07   12.86
   4  11   1  117.59   27.13
   4  11   1  123.94   24.67
  -4 -11  -1  112.92   12.49
   4 -11   1  111.78   11.44
   4  11   1   92.76   21.77
   4  11   1  112.16   12.24
   4  11   2   11.14    5.98
  -4 -11  -2    0.98    2.85
   4  11   2    4.55    6.20
   4 -11   2   -1.88    7.03
   4  11   2    6.65    5.54
   4  11   3  697.42   27.31
   4  11   3  755.99   30.01
  -4 -11  -3  700.48   27.23
   4 -11   3  781.37   25.69
   4 -11   3  704.49   26.80
   4  11   3  757.04   31.14
   4 -11   4  345.43   17.90
  -4 -11  -4  329.67   18.91
   4  11   4  330.02   18.32
   4  11   4  333.55   20.32
   4  11   4  314.75   19.48
   4  11   4  339.21   22.13
   4  11   4  338.49   19.89
   4 -11   4  350.76   18.99
   4  11   5  143.54   13.18
  -4 -11  -5  135.47   12.13
   4  11   5  121.38   13.48
   4  11   5  146.57   12.07
   4  11   5  100.13   13.32
   4 -11   5  132.23   11.51
   4 -11   5  133.11   12.48
   4  11   6   35.45    8.43
   4  11   6   28.73    9.04
  -4 -11  -6   34.02    6.69
   4  11   6   27.79    8.64
   4  11   6   24.56    6.80
   4  11   6   21.71    8.78
   4 -11   6   31.80    6.98
   4  11   7   74.38    9.99
   4  11   7   65.91    9.50
   4  11   7   49.52    9.19
   4 -11   7   57.48    7.14
   4  11   7   70.41   10.14
   4  11   7   72.34    8.45
   4  11   8  127.58    9.51
   4  11   8  107.55    7.04
   4  11   8  145.06    9.83
   4  11   8  142.84   11.21
   4 -11   8  137.09    8.56
   4  11   8  129.47    9.72
  -4 -11  -8  124.33    8.72
   4  11   8  123.09    7.55
   4  12 -10  139.04    7.82
   4  12 -10  145.91    7.47
   4  12 -10  135.65    8.38
   4 -12 -10  145.21    9.03
   4 -12  -9   31.09    6.43
   4  12  -9   34.99    6.10
   4 -12  -9   27.96    7.74
   4  12  -9   32.06    4.62
  -4  12   9   26.66    5.33
   4  12  -9   49.02    6.53
   4 -12  -8    4.26    7.32
   4 -12  -8   -2.80    6.49
   4  12  -8    4.47    4.68
  -4  12   8    0.82    4.42
   4 -12  -7   34.60   11.23
   4 -12  -7   22.04   10.39
   4  12  -7   26.50    6.89
  -4  12   7   22.96    5.94
   4 -12  -6  329.26   21.81
   4 -12  -6  318.97   20.48
   4 -12  -6  322.34   20.60
   4  12  -6  307.48   16.64
  -4 -12   6  302.82   16.30
   4 -12  -5  674.84   29.92
   4 -12  -5  628.35   28.65
   4  12  -5  696.22   24.14
   4 -12  -5  638.83   28.85
  -4 -12   5  659.85   26.13
   4 -12  -4   10.71    8.51
   4 -12  -4   19.00    8.96
   4 -12  -4   13.33    9.73
  -4 -12   4   21.88    8.37
   4  12  -4   18.97    5.62
   4 -12  -3  160.15   15.67
   4 -12  -3  187.70   16.40
   4  12  -3  196.15   15.31
   4 -12  -3  163.54   16.27
   4  12  -3  165.34   13.47
  -4 -12   3  186.56   16.92
   4  12  -2   -1.72    5.36
   4 -12  -2   -0.15    7.32
  -4 -12   2    1.35    7.63
   4 -12  -2   -0.94    8.68
   4 -12  -1  255.39   16.35
   4  12  -1  266.64   16.64
   4 -12  -1  266.66   18.75
  -4 -12   1  258.71   19.41
   4 -12  -1  289.91   16.36
  -4 -12   1  300.89   18.52
   4 -12   0  529.54   24.84
  -4 -12   0  553.48   26.23
   4 -12   0  556.32   22.40
   4  12   1  451.02   23.93
   4 -12   1  451.74   21.37
  -4 -12  -1  460.22   23.84
   4  12   1  469.57   23.01
   4  12   2  114.02   13.21
   4  12   2  100.92   12.21
   4 -12   2  112.20   11.63
  -4 -12  -2  103.68   12.06
   4  12   2  131.65   13.22
   4  12   2  118.14   11.43
  -4 -12  -3    7.10    7.12
   4  12   3  -12.83    4.60
   4  12   3   15.70    6.80
   4  12   3   -8.38    3.50
  -4 -12  -3   -0.56    5.52
   4 -12   3    4.72    6.09
   4  12   4   11.07    6.69
   4  12   4   15.45    6.84
  -4 -12  -4    7.43    5.72
   4  12   4    4.95    4.96
  -4 -12  -4   10.56    4.67
   4 -12   4   18.34    4.40
   4  12   4   17.69    8.12
   4 -12   4   21.53    7.57
   4  12   5    5.24    6.54
  -4 -12  -5   -3.90    6.19
   4  12   5  -11.16    9.04
   4 -12   5   -4.43    3.50
   4  12   5    3.98    4.66
   4  12   5    5.18    7.28
  -4 -12  -6  368.80   15.70
   4  12   6  341.03   18.30
   4  12   6  316.76   19.00
   4  12   6  321.23   17.68
   4 -12   6  329.67   14.19
  -4 -12  -6  371.37   19.66
   4  12   6  358.41   16.54
   4  12   6  362.41   18.63
   4  12   7   42.20    5.69
   4  12   7   40.95    6.85
   4  12   7   16.90    4.35
   4 -12   7   34.82    5.12
   4  12   7   39.79    7.09
   4  12   7   23.96    6.15
   4  12   7   42.86    8.15
  -4 -12  -7   37.99    6.54
   4  12   8   42.43    5.09
  -4 -12  -8   36.70    4.71
   4  12   8   42.68    5.84
   4 -12   8   48.47    4.11
   4  12   8   51.09    5.36
   4 -13  -9  317.16   11.54
   4 -13  -9  314.76   14.04
   4  13  -9  297.73   11.81
   4  13  -9  313.78   12.52
   4  13  -9  287.31   10.10
   4 -13  -8    4.24    7.03
   4 -13  -8    1.34    6.25
   4  13  -8    0.87    4.81
   4  13  -8    2.07    3.05
   4  13  -8    0.39    5.15
   4 -13  -7    0.24    6.80
   4 -13  -7    3.90    7.81
   4  13  -7    2.45    4.04
   4  13  -7    3.05    5.60
   4  13  -7    6.35    5.19
   4 -13  -6  293.90   18.67
   4 -13  -6  290.60   18.61
   4 -13  -6  292.81   19.03
   4  13  -6  297.85   14.55
  -4 -13   6  263.90   14.17
   4  13  -6  274.52   16.53
   4 -13  -5   54.55   11.13
   4 -13  -5   53.16   11.83
   4 -13  -5   40.68    9.50
  -4 -13   5   53.72    8.54
   4  13  -5   57.47    9.61
   4  13  -5   44.15    8.12
   4 -13  -4  365.78   21.34
   4 -13  -4  346.78   20.27
   4 -13  -4  371.71   22.94
   4  13  -4  387.08   20.25
  -4 -13   4  348.25   19.95
   4  13  -4  349.21   18.35
   4 -13  -3  597.78   25.65
   4 -13  -3  588.02   25.93
   4 -13  -3  650.54   29.24
  -4 -13   3  619.21   27.28
   4  13  -3  609.71   23.29
   4 -13  -2   15.44    8.08
   4 -13  -2    8.85    8.10
  -4 -13   2   10.42    9.78
   4  13  -2    1.48    4.76
  -4 -13   1   44.89    9.13
   4 -13  -1   38.92    8.38
  -4 -13   1   38.01   10.19
   4 -13  -1   31.24    9.16
   4 -13  -1   42.25    7.92
   4  13  -1   49.68    7.02
   4  13   0   83.38   12.22
   4 -13   0   88.04   12.20
  -4 -13   0   71.32   11.93
   4 -13   0   80.28    9.59
  -4 -13   0   86.53   10.99
   4  13   1   88.50   11.28
  -4 -13  -1   80.18   11.19
   4  13   1   88.82   10.85
   4 -13   1   94.32   10.92
   4  13   1   73.53   11.90
  -4 -13  -1   97.03   12.14
  -4 -13  -2  104.40   12.12
   4  13   2   87.65   10.15
  -4 -13  -2   94.32   12.05
   4 -13   2   95.65   11.02
  -4 -13  -2  103.72   13.33
   4  13   2   81.07   11.16
   4  13   3   54.96    9.03
  -4 -13  -3   44.62    8.74
  -4 -13  -3   48.58    8.97
   4  13   3   60.51    8.59
   4  13   3   47.18    9.19
   4 -13   3   54.26    9.68
   4  13   4    6.83    7.02
  -4 -13  -4    2.19    6.08
   4  13   4    1.10    4.74
   4  13   4   -6.83    6.32
  -4 -13  -4   11.28    5.80
  -4 -13  -4   13.86    8.12
  -4 -13  -5  443.40   18.31
   4  13   5  449.89   20.76
   4  13   5  407.86   19.18
   4 -13   5  423.56   14.43
  -4 -13  -5  470.35   22.18
   4  13   5  432.51   18.07
   4  13   6    8.48    4.16
  -4 -13  -6    6.69    4.10
   4  13   6    7.34    5.86
   4  13   6   -1.86    3.83
   4  13   6    2.29    5.21
   4  13   6    4.02    5.65
   4 -13   6    1.68    1.45
  -4 -13  -6    8.49    6.49
   4  13   7   29.04    4.75
   4  13   7   20.02    3.24
  -4 -13  -7   14.24    3.09
   4  13   7   35.51    5.38
   4  13   7   17.38    3.38
   4  13   7   27.12    5.45
  -4 -13  -7   22.00    4.37
   4 -14  -8   34.81    5.89
   4 -14  -8   19.97    4.93
   4  14  -8   23.83    4.38
   4 -14  -7  380.40   17.21
   4  14  -7  362.36   14.04
   4  14  -7  399.41   15.90
   4 -14  -6  166.03   13.23
   4 -14  -6  164.23   13.34
   4  14  -6  148.38   11.05
   4  14  -6  147.93   10.62
   4 -14  -5   94.17   10.73
   4 -14  -5   90.86   10.95
  -4 -14   5   76.90    8.28
   4 -14  -5   89.45   12.60
   4  14  -5   96.91    9.35
   4 -14  -4   85.16   12.69
   4 -14  -4   84.69   11.06
   4 -14  -4   79.51   10.60
  -4 -14   4   81.24    9.89
   4  14  -4   70.69    8.40
   4 -14  -3  130.43   12.25
  -4 -14   3  146.49   11.53
   4  14  -3  127.29   11.91
  -4 -14   3  129.84   13.17
   4 -14  -3  137.24   14.45
   4 -14  -2  119.30   11.06
  -4 -14   2  117.91   10.98
   4 -14  -2  133.87   13.72
  -4 -14   2  133.64   14.29
   4  14  -2  118.55   11.93
   4 -14  -1  486.11   22.68
  -4 -14   1  503.84   22.84
  -4 -14   1  503.30   24.58
   4  14  -1  505.13   23.52
  -4 -14   0   50.39   10.39
   4 -14   0   38.47    7.01
   4  14   0   33.07    7.97
  -4 -14   0   39.97    9.11
  -4 -14   0   29.69    7.57
   4  14   0   47.03    8.40
  -4 -14  -1   48.47   10.79
   4  14   1   50.60    9.49
  -4 -14  -1   66.04   10.49
   4  14   1   67.07   11.15
  -4 -14  -1   74.94   10.04
   4  14   1   68.37    9.29
  -4 -14  -2  143.12   14.27
   4  14   2  150.10   12.41
  -4 -14  -2  153.49   13.40
   4  14   2  131.70   13.22
  -4 -14  -2  138.45   14.23
   4  14   3   57.71    9.70
  -4 -14  -3   64.00    9.73
   4  14   3   70.62    8.85
  -4 -14  -3   67.94    8.36
   4  14   3   62.10    9.34
  -4 -14  -3   55.69   10.23
   4  14   4   15.49    6.55
  -4 -14  -4   24.37    6.62
   4  14   4   20.02    8.04
   4  14   4   17.33    5.96
  -4 -14  -4   15.93    7.28
  -4 -14  -5   89.73    8.17
   4  14   5   95.44    9.24
   4  14   5   89.10    9.35
   4  14   5   78.60    7.81
  -4 -14  -5   98.12   10.38
   4  14   5   87.60    7.81
   4  14   6    3.10    3.36
   4  14   6    0.62    4.47
   4  14   6    2.79    3.91
   4  14   6    7.45    3.36
  -4 -14  -6    8.03    4.33
   4 -15  -7   57.86    5.69
   4 -15  -7   49.99    5.02
   4  15  -7   47.64    5.44
   4  15  -7   49.82    4.64
   4 -15  -6   21.56    4.88
   4 -15  -6   18.13    5.40
   4  15  -6   15.15    4.85
   4  15  -6   11.22    3.57
  -4 -15   5    6.00    3.27
   4 -15  -5    2.72    1.37
   4 -15  -5    7.11    4.99
   4  15  -5    2.09    4.82
   4  15  -5    8.49    3.67
   4 -15  -4   96.25    9.73
  -4 -15   4   99.50    9.52
   4 -15  -4   85.70   11.21
   4  15  -4  102.07    9.48
  -4 -15   3   13.68    6.13
   4 -15  -3    7.40    4.97
  -4 -15   3   14.68    3.50
   4  15  -3   12.40    6.21
   4 -15  -3   14.95    8.05
   4 -15  -2  302.74   14.15
  -4 -15   2  290.30   14.78
   4 -15  -2  287.10   16.96
  -4 -15   2  307.38   17.45
   4  15  -2  287.64   16.24
  -4 -15   1   14.38    7.21
  -4 -15   1   10.73    4.16
   4 -15  -1   11.87    6.08
   4  15  -1   10.10    5.90
  -4 -15   0   78.44    9.76
   4  15   0   81.97    9.70
   4 -15   0   69.94    8.19
   4  15   0   61.56   11.03
  -4 -15   0   80.02   11.26
  -4 -15   0   60.79    8.65
   4  15   0   67.00    8.29
  -4 -15  -1   21.72    7.40
  -4 -15  -1   31.33    7.06
   4  15   1   21.37    6.65
   4  15   1   30.71    7.17
  -4 -15  -1   20.36    6.65
  -4 -15  -2   38.29    8.32
   4  15   2   42.16    6.50
  -4 -15  -2   38.93    7.33
   4  15   2   26.47    6.46
  -4 -15  -2   37.91    8.06
   4  15   2   31.25    7.84
   4  15   3  166.80   11.24
  -4 -15  -3  145.45   11.39
  -4 -15  -3  150.41   10.12
   4  15   3  149.78   10.71
  -4 -15  -3  168.47   12.78
  -4 -15  -4  229.04   11.91
   4  15   4  223.12   10.84
   4  15   4  227.94   12.70
   4  15   4  194.20   10.33
  -4 -15  -4  229.35   13.76
   4  15   5   74.10    7.56
  -4 -15  -5   70.41    5.58
   4  15   5   83.07    6.33
   4  15   5   83.50    6.76
  -4 -15  -5   74.14    7.30
   4 -16  -6   78.41    5.47
   4 -16  -5   76.81    6.71
   4 -16  -4   33.74    5.23
  -4 -16   4   28.35    4.29
   4 -16  -3   17.84    2.77
  -4 -16   3   29.79    5.72
   4  16  -3   25.98    6.14
  -4 -16   2   -3.30    2.58
  -4 -16   2   -1.16    4.57
   4  16  -2    8.20    4.52
  -4 -16   1    7.89    3.77
   4  16  -1   15.01    5.52
  -4 -16   1   12.45    6.03
   4  16  -1   26.35    4.75
   4  16  -1   24.91    7.48
   4  16   0  205.20   12.91
  -4 -16   0  208.49   12.11
   4  16   0  212.28   11.32
  -4 -16   0  204.76   13.30
  -4 -16  -1  134.28    9.85
   4  16   1  138.78    8.45
   4  16   1  109.01    8.80
  -4 -16  -1  144.28   10.67
  -4 -16  -1  114.61    8.76
   4  16   2    6.15    4.04
  -4 -16  -2    0.90    4.44
  -4 -16  -2    2.15    3.90
   4  16   2   -8.66    2.82
  -4 -16  -2    6.26    4.25
   4  16   3    9.11    3.74
  -4 -16  -3    5.87    3.75
   4  16   3   -0.70    3.80
  -4 -16  -3    0.61    2.88
  -4 -16  -3    2.85    3.63
  -4 -16  -4    5.61    2.60
   4  16   4    3.51    2.08
   4  16   4   -2.07    2.79
  -4 -16  -4    3.68    3.02
   4  17  -3  146.53    8.81
  -4 -17   3  172.76    8.01
   4  17  -2   19.79    4.67
   4  17  -2   25.10    3.59
  -4 -17   2   19.55    3.77
  -4 -17   1   54.99    6.11
   4  17   0   24.10    4.84
  -4 -17   0   25.24    3.79
  -4 -17   0   21.56    4.94
   4  17   1    6.53    2.77
  -4 -17  -1    8.02    2.57
  -4 -17  -1    1.88    3.26
  -4 -17  -2   59.15    4.77
  -5   0  13  239.84    8.84
   5   0 -13   66.82    5.12
  -5   0  12    5.38    3.57
   5   0 -12    7.90    4.20
  -5   0  11  141.56   11.01
   5   0 -11  123.83   10.60
   5   0 -11  153.92   12.49
   5   0 -11  144.95   13.14
  -5   0  10    1.83    3.09
   5   0 -10    4.48    6.41
   5   0 -10   -4.52    7.38
   5   0 -10    1.90    5.25
  -5   0   9 1790.35   37.95
   5   0  -9 1769.48   44.31
   5   0  -9 1770.35   39.47
   5   0  -9 1817.31   46.80
   5   0  -9 1733.83   42.29
   5   0  -8    8.19    5.39
  -5   0   8  -15.51   12.65
  -5   0   8    5.82    3.83
   5   0  -8    7.72    4.50
   5   0  -8  -11.72    7.47
   5   0  -8    2.39    4.87
   5   0  -8   -9.06    4.71
   5   0  -7 2377.57   45.30
   5   0  -7 2327.56   47.98
   5   0  -7 2477.62   51.10
   5   0  -7 2449.99   51.41
   5   0  -7 2384.36   48.72
  -5   0   7 2318.40   88.32
   5   0  -7 2308.63   46.66
  -5   0   6    7.52    6.21
   5   0  -6    0.17    4.44
   5   0  -6   -1.15    4.57
  -5   0   5   42.21    9.43
   5   0  -5   38.25    9.38
   5   0  -4    7.56    8.91
   5   0  -4    1.29    7.05
  -5   0   4   11.97    7.29
   5   0  -3 2177.27   57.89
  -5   0   3 2138.16   57.69
   5   0  -3 2028.63   73.77
   5   0  -3 2176.92   61.06
   5   0  -2   -1.99    7.55
  -5   0   2   -0.19    6.30
   5   0  -2  -10.88    5.53
   5   0  -2    4.64    4.70
   5   0  -1 4321.53   88.96
   5   0  -1 4343.66   90.92
   5   0  -1 4062.92   87.09
   5   0  -1 4319.43   95.99
  -5   0   1 4288.87   85.00
   5   0   0   -3.71    7.94
   5   0   0  -14.11    9.13
   5   0   0  -13.93    9.57
   5   0   0    2.31    3.62
   5   0   1 1824.00   55.36
   5   0   1 1778.69   59.84
   5   0   1 1783.39   67.58
   5   0   1 1794.91   64.63
   5   0   2   -5.97    5.61
   5   0   2    2.59    6.05
   5   0   2    1.55    7.53
   5   0   3   10.60    9.38
   5   0   3    9.62    8.31
   5   0   4   13.22    6.55
   5   0   4   -9.44    6.02
   5   0   4   -0.46    4.56
   5   0   4  -18.62   13.49
   5   0   4   -3.16    3.90
   5   0   4   -6.67    7.89
   5   0   4    3.95    2.79
   5   0   4    3.31    5.46
   5   0   5  126.79   24.21
   5   0   5  113.65   13.35
   5   0   5  160.48   16.80
   5   0   5  127.75   11.79
   5   0   5  118.07   12.70
   5   0   6    4.21    4.25
   5   0   6   -2.09    5.85
   5   0   6   -3.00    8.08
   5   0   6    3.33    4.01
   5   0   6    4.86    7.48
   5   0   7  906.29   30.78
   5   0   7  849.84   31.34
   5   0   7  867.70   37.41
   5   0   7  861.66   30.23
   5   0   7  894.98   30.51
   5   0   7  883.03   32.11
   5   0   8   -7.43    4.68
   5   0   8    5.93    6.99
   5   0   8    7.49    8.28
   5   0   8    0.43    3.01
   5   0   8    5.38    5.53
   5   0   8   -7.32    4.33
   5   0   8    0.43    7.02
   5   0   9   70.11    8.56
   5   0   9   59.61    9.52
   5   0   9   71.43   10.37
   5   0  10   -1.63    2.52
   5   0  10   -6.13    4.76
   5   0  10    2.72    4.53
  -5  -1  13  100.97    6.26
  -5   1  13   82.35    5.12
   5   1 -13   85.76    6.15
  -5  -1  12  110.07    8.69
  -5   1  12  124.20    8.58
   5   1 -12  110.00    7.93
   5  -1 -12  101.89    9.45
   5  -1 -12  115.72    9.51
   5   1 -12  113.46   10.37
   5   1 -12  111.01    8.62
  -5  -1  11  260.12   13.95
  -5   1  11  243.62   13.10
   5   1 -11  249.36   14.80
   5  -1 -11  239.73   15.73
   5   1 -11  237.93   14.67
   5  -1 -11  225.45   15.40
   5   1 -11  220.15   16.06
  -5  -1  10  199.71   13.46
  -5   1  10  216.02   13.42
   5   1 -10  217.61   15.83
   5  -1 -10  201.10   15.59
   5   1 -10  223.25   14.64
   5  -1 -10  192.79   15.32
   5   1 -10  220.08   17.01
   5   1 -10  201.70   14.59
   5  -1 -10  197.90   14.18
   5  -1  -9   -0.72    2.54
   5   1  -9   -1.93    4.45
  -5  -1   9   -1.09    4.72
  -5   1   9   -4.13    2.03
   5   1  -9    2.77    7.24
   5  -1  -9   -3.34    5.95
   5   1  -9    0.41    8.31
   5   1  -9    2.65    5.56
   5  -1  -9    6.86    7.09
   5   1  -9   -0.35    6.07
   5  -1  -8   15.42    6.26
   5   1  -8    8.23    5.96
   5   1  -8   17.15    7.56
  -5   1   8   27.05   17.69
   5  -1  -8   23.12    5.99
  -5  -1   8   20.13    4.07
   5   1  -8   17.54    6.72
   5  -1  -8   16.72    5.85
   5  -1  -8   16.16    7.77
   5   1  -8   15.86    6.70
   5   1  -8   19.71    6.27
   5   1  -7  240.44   16.15
   5  -1  -7  251.66   16.57
  -5   1   7  239.22   28.63
   5  -1  -7  250.44   15.83
   5   1  -7  253.43   16.75
   5  -1  -7  257.41   17.00
   5  -1  -7  219.40   14.78
   5   1  -7  223.94   15.11
   5  -1  -7  303.60   18.31
   5   1  -7  283.61   17.82
   5   1  -7  252.49   16.43
   5   1  -7  264.17   16.30
   5   1  -7  260.57   17.18
  -5  -1   6  677.62   37.67
   5   1  -6  663.47   25.44
   5  -1  -6  716.61   26.91
   5   1  -6  672.56   25.11
   5  -1  -6  692.22   26.31
   5   1  -6  699.03   26.50
  -5   1   6  670.53   42.91
   5   1  -6  716.12   25.76
   5   1  -5   96.06   21.06
  -5   1   5   90.82   14.28
  -5  -1   5   80.51   14.41
   5   1  -5  119.00   18.40
   5   1  -4  795.90   38.38
   5   1  -4  866.16   52.32
  -5  -1   4  854.22   38.71
   5   1  -4  849.23   43.56
  -5   1   4  884.17   34.42
  -5  -1   3   83.03   13.87
  -5   1   3   71.13   10.83
   5   1  -3   55.72   14.01
   5   1  -3   81.19   12.63
   5   1  -3   81.90   15.24
   5  -1  -2    9.84    7.21
  -5  -1   2    4.25    5.91
  -5   1   2   -1.91    5.69
   5   1  -2   -6.53    7.85
   5  -1  -2    0.65    7.39
   5   1  -2   -3.41    5.66
   5   1  -2   -9.59    8.30
   5  -1  -1  265.87   21.78
   5   1  -1  245.95   23.74
   5  -1  -1  230.85   22.65
   5   1  -1  227.52   21.25
   5  -1  -1  266.03   24.22
  -5   1   1  229.96   19.64
  -5  -1   1  251.65   21.81
   5  -1  -1  275.10   20.86
   5   1  -1  242.77   24.20
   5   1  -1  233.21   23.30
   5  -1   0  414.77   29.10
   5   1   0  405.19   31.61
   5  -1   0  392.41   28.68
   5   1   0  429.60   28.10
   5  -1   0  443.35   28.28
   5   1   0  430.25   30.08
   5   1   0  448.75   32.96
   5  -1   0  434.09   27.54
   5  -1   1  267.03   25.95
   5  -1   1  278.84   24.23
   5   1   1  241.38   22.35
   5   1   1  282.56   28.80
   5   1   1  238.34   26.68
   5  -1   1  252.86   24.23
   5   1   1  288.49   24.06
   5  -1   2  460.24   32.80
   5   1   2  477.62   32.31
   5   1   2  437.60   37.69
   5  -1   2  471.07   34.34
   5   1   2  475.32   38.24
   5   1   3 1462.88   57.99
   5  -1   3 1448.65   59.83
   5   1   3 1451.05   70.25
   5  -1   3 1432.19   65.72
   5   1   3 1518.95   71.59
   5   1   4  500.48   35.82
   5  -1   4  483.32   36.97
   5  -1   4  486.36   22.14
   5   1   4  468.15   22.06
   5  -1   4  462.87   20.67
   5   1   4  508.71   20.99
   5  -1   4  522.67   26.10
   5   1   4  501.03   26.55
   5   1   4  501.72   25.81
   5   1   4  481.99   22.73
   5   1   4  470.84   21.44
   5   1   4  411.61   41.23
   5  -1   4  495.17   21.94
   5  -1   4  532.42   23.07
   5   1   4  492.44   22.04
   5   1   5   -1.06    3.64
   5   1   5    4.65    7.71
   5   1   5    4.36    6.78
   5   1   5   19.31    6.88
   5   1   5   -8.14    3.01
   5  -1   5    3.76    6.62
   5   1   5    4.78    6.02
   5  -1   5   12.44    6.30
   5   1   5   16.83   11.54
   5   1   5   -7.24    4.13
   5  -1   5   -0.20    5.43
   5  -1   5  -14.56   11.83
   5  -1   5    9.28    6.47
   5   1   6   12.20    7.27
   5  -1   6    0.72    3.90
   5   1   6    2.40    5.13
   5  -1   6    1.26    7.29
   5   1   6   -0.64    7.21
   5   1   6   13.05    7.89
   5  -1   6    9.54    6.98
   5  -1   6    2.12    6.44
   5   1   6   -2.61    4.49
   5  -1   6    1.22    6.73
   5  -1   6   -1.72    7.31
   5   1   7   30.30   10.06
   5  -1   7   62.14    9.53
   5   1   7   63.07    9.70
   5   1   7   54.36   10.23
   5  -1   7   56.36   10.51
   5   1   7   50.75   10.84
   5  -1   7   28.73   10.84
   5  -1   7   48.43    8.89
   5   1   7   56.20    8.96
   5  -1   7   58.45    9.80
   5   1   7   40.46    8.26
   5  -1   7   52.88   10.89
   5  -1   8   43.90    7.42
   5   1   8   43.62    8.14
   5   1   8   30.12    6.39
   5  -1   8   48.10   10.94
   5   1   8   46.63    9.08
   5  -1   8   39.60   11.31
   5   1   8   39.14   11.37
   5  -1   8   40.98    7.46
   5  -1   8   44.78    7.93
   5   1   8   35.55    6.67
   5  -1   8   41.85    8.41
   5   1   8   38.03    8.08
   5   1   8   42.29    6.97
   5  -1   8   46.86   10.27
   5   1   8   44.51    9.55
   5  -1   9  319.52   15.37
   5   1   9  321.20   16.02
   5  -1   9  324.19   17.41
   5   1   9  310.32   17.15
   5  -1   9  301.49   13.72
   5   1   9  325.70   17.81
   5  -1   9  319.58   17.37
   5   1  10  281.20   12.04
   5  -1  10  301.21   13.96
   5   1  10  305.53   13.71
   5  -1  10  303.53   13.93
   5   1  10  305.99   13.87
  -5  -2  13   24.30    3.71
   5   2 -13   15.61    3.73
   5  -2 -13   13.86    2.92
   5   2 -12    4.67    3.83
  -5  -2  12    9.33    4.18
  -5   2  12    1.84    2.79
   5  -2 -12    4.72    5.17
   5  -2 -12   10.55    3.38
   5   2 -12    2.94    5.11
   5   2 -11   10.14    4.52
  -5  -2  11    6.60    5.36
  -5   2  11  -11.80    4.50
   5   2 -11   10.05    3.97
   5  -2 -11   -0.96    6.45
   5  -2 -11    0.15    4.50
   5   2 -11    3.43    6.10
   5   2 -11   -2.00    2.44
  -5  -2  10  222.99   14.28
  -5   2  10  212.54   13.02
   5   2 -10  189.95   14.72
   5  -2 -10  247.30   17.87
   5   2 -10  220.51   15.06
   5  -2 -10  235.24   16.61
   5   2 -10  237.94   17.98
   5   2 -10  227.54   17.33
   5   2 -10  223.56   15.89
  -5  -2   9   81.98    9.73
  -5   2   9   91.98    8.68
   5   2  -9  108.90   13.23
   5  -2  -9  106.90   13.52
   5   2  -9   99.60   11.53
   5   2  -9   88.77   13.22
   5  -2  -9   87.68   11.72
   5   2  -9   88.19   12.35
   5   2  -9  110.40   11.82
   5  -2  -8  219.78   16.26
   5  -2  -8  212.58   16.19
  -5   2   8  155.04   27.11
  -5  -2   8  223.41   14.15
   5   2  -8  211.41   15.96
   5  -2  -8  192.10   15.87
   5   2  -8  217.65   15.75
   5  -2  -8  223.80   16.57
   5   2  -8  197.93   16.97
   5   2  -8  205.28   16.43
   5   2  -8  200.30   15.96
   5   2  -8  203.27   14.97
   5  -2  -8  226.67   15.03
   5  -2  -7  171.46   14.45
  -5  -2   7  188.14   25.48
   5   2  -7  176.38   14.81
   5  -2  -7  190.01   14.89
   5  -2  -7  167.41   14.90
  -5   2   7  150.74   23.03
  -5  -2   7  184.23   11.78
   5   2  -7  157.51   13.55
   5  -2  -7  165.04   14.23
   5   2  -7  165.86   13.35
   5   2  -7  180.58   15.52
   5  -2  -7  191.27   14.43
  -5  -2   7  184.04   23.13
   5   2  -7  179.24   14.49
   5   2  -7  192.01   13.91
   5   2  -7  173.71   14.49
   5  -2  -6  840.27   29.25
   5  -2  -6  808.08   28.17
   5   2  -6  842.79   28.36
   5  -2  -6  815.67   28.99
   5   2  -6  789.89   26.75
   5   2  -6  783.28   28.36
  -5  -2   6  831.94   42.82
   5   2  -6  802.68   26.91
   5   2  -6  796.75   27.23
  -5   2   6  785.86   46.77
   5   2  -6  807.43   27.68
   5   2  -5  124.21   22.97
  -5  -2   5  115.54   17.19
   5   2  -5  161.37   22.74
   5   2  -4   60.36   13.32
  -5  -2   4   84.42   13.59
   5   2  -4   66.57   13.94
   5   2  -4   62.17   15.03
   5   2  -3   13.72    7.11
   5   2  -3   15.95    9.33
   5   2  -3    2.95    8.65
   5   2  -2 1087.64   54.12
   5   2  -2 1057.12   49.35
   5  -2  -2 1021.73   47.91
  -5  -2   2 1077.35   46.41
  -5   2   2 1123.91   37.12
   5   2  -2 1085.20   50.06
   5   2  -1  236.62   24.92
   5  -2  -1  231.77   24.25
   5   2  -1  229.08   20.38
  -5   2   1  230.69   18.89
  -5  -2   1  201.96   21.16
   5   2  -1  240.69   24.34
   5   2  -1  254.99   24.52
   5   2   0 3592.56   90.58
   5  -2   0 3448.55   85.76
   5   2   0 3423.17   93.78
   5   2   0 3501.67   77.49
   5   2   0 3346.51   92.25
   5  -2   1    3.76    8.13
   5   2   1   19.66   10.79
   5   2   1    3.21    6.76
   5   2   1   -4.44    8.60
   5   2   1   12.05    4.98
   5   2   2   10.17    7.68
   5   2   2   29.33   15.15
   5  -2   2   28.84   12.16
   5   2   2   26.76    7.65
   5   2   2   35.65   12.93
   5   2   3   25.51   12.14
   5   2   3   11.64    8.94
   5  -2   3   28.12   10.50
   5   2   3   18.09   10.23
   5   2   4  280.84   20.35
   5  -2   4  253.08   18.40
   5   2   4  291.97   16.72
   5   2   4  342.50   29.75
   5  -2   4  349.58   34.19
   5  -2   4  339.67   18.79
   5   2   4  308.77   18.47
   5  -2   4  327.90   17.72
   5   2   4  317.91   38.27
   5   2   4  280.12   18.46
   5  -2   4  319.66   18.58
   5   2   4  299.56   17.49
   5   2   4  256.45   19.67
   5  -2   4  315.16   18.09
   5   2   4  310.05   18.60
   5   2   5   -2.65    6.79
   5  -2   5   -3.33    4.54
   5   2   5  -20.02    7.49
   5   2   5    2.12    4.66
   5  -2   5   -1.98    6.26
   5   2   5    2.94    6.42
   5   2   5  -23.32   10.22
   5  -2   5   -1.72    8.99
   5  -2   5    1.38    8.03
   5   2   5   -5.29    8.05
   5   2   5  -11.70    7.70
   5   2   5   -2.37    3.91
   5   2   5  -12.54   13.22
   5  -2   5   -1.57    5.45
   5  -2   5    0.53    6.03
   5  -2   6 1679.25   42.77
   5   2   6 1691.36   43.40
   5  -2   6 1609.85   42.12
   5   2   6 1628.93   43.05
   5  -2   6 1742.58   50.48
   5   2   6 1759.53   52.70
   5   2   6 1707.32   43.79
   5   2   6 1794.08   45.51
   5   2   6 1675.45   46.96
   5   2   6 1626.24   40.74
   5  -2   6 1654.40   43.23
   5  -2   6 1696.66   43.11
   5   2   7   69.68   11.53
   5   2   7   86.23   10.08
   5  -2   7   77.36    9.20
   5   2   7   70.87   10.48
   5  -2   7   86.54   12.03
   5   2   7   71.41   10.78
   5   2   7   65.15   13.31
   5  -2   7   79.28   13.80
   5  -2   7   83.23   10.50
   5   2   7   75.86    9.53
   5  -2   7   67.12   10.48
   5   2   7   81.47   10.20
   5  -2   7   79.32   11.68
   5  -2   8   -1.32    3.64
   5   2   8   -3.39    5.36
   5  -2   8    6.01    7.56
   5   2   8    7.38    6.03
   5   2   8   15.28    5.10
   5   2   8    9.00    6.99
   5   2   8   10.66    9.32
   5   2   8    1.83    5.19
   5  -2   8    5.77    5.47
   5  -2   8    7.16    4.81
   5  -2   8    0.05    4.79
   5  -2   8    2.25    6.50
   5  -2   9   -3.42    2.83
   5   2   9    1.85    4.50
   5  -2   9    2.47    5.71
   5   2   9   -1.54    6.69
   5   2   9    5.04    4.23
   5  -2   9   -0.72    3.86
   5  -2   9   -0.79    5.92
   5   2   9   -5.22    6.52
   5   2  10   52.46    6.50
   5  -2  10   55.50    6.95
   5   2  10   63.27    7.15
   5  -2  10   53.51    7.22
   5   2  10   50.55    6.89
  -5  -3  13  141.36    7.02
   5  -3 -13  114.55    6.49
   5   3 -13  144.94    8.35
   5   3 -13  107.60    6.12
  -5  -3  12   79.86    7.79
  -5   3  12   67.80    6.09
   5  -3 -12   65.42    8.78
   5   3 -12   60.86    8.01
   5   3 -12   68.29    7.80
  -5  -3  11  100.32   10.09
  -5   3  11   99.38    8.12
   5  -3 -11   87.73   11.78
   5  -3 -11   90.95    9.05
   5   3 -11   94.25    9.38
   5   3 -11  101.34   11.70
   5   3 -11   98.13   10.84
   5  -3 -10   75.70    9.74
  -5  -3  10   92.15    9.63
  -5   3  10   79.54    7.72
   5   3 -10   60.25    7.86
   5  -3 -10   72.16   11.24
   5   3 -10   89.23   10.80
   5   3 -10   61.79   11.67
   5   3 -10   87.53   11.92
   5   3 -10   92.06   11.63
   5  -3  -9  210.86   15.47
   5  -3  -9  193.91   16.16
   5   3  -9  165.96   13.54
  -5  -3   9  185.46   13.53
   5   3  -9  216.95   14.79
   5  -3  -9  193.80   15.87
   5   3  -9  225.54   15.94
   5   3  -9  179.59   16.15
   5   3  -9  183.56   16.03
   5  -3  -9  183.20   15.73
   5   3  -9  169.56   15.79
   5  -3  -8  568.18   25.09
  -5  -3   8  618.94   42.90
  -5  -3   8  553.01   22.04
   5   3  -8  608.99   25.00
   5  -3  -8  543.34   25.83
   5   3  -8  615.30   27.59
   5  -3  -8  591.89   27.48
   5  -3  -8  605.34   26.38
   5   3  -8  583.12   25.90
  -5   3   8  673.93   28.55
   5   3  -8  548.45   24.57
   5   3  -8  594.00   24.94
   5   3  -8  603.83   26.36
   5  -3  -7  290.57   18.70
   5  -3  -7  224.58   17.40
   5  -3  -7  313.01   19.98
  -5  -3   7  260.29   30.96
  -5  -3   7  253.07   14.30
   5   3  -7  247.03   16.20
   5   3  -7  276.48   16.80
   5  -3  -7  270.90   17.87
   5   3  -7  289.52   18.59
   5   3  -7  299.25   18.18
   5   3  -7  310.92   18.18
  -5  -3   7  268.36   27.32
   5   3  -7  313.08   19.09
   5  -3  -6  507.43   23.05
   5  -3  -6  528.81   25.25
   5   3  -6  559.00   23.74
   5  -3  -6  544.98   23.44
   5   3  -6  517.48   22.00
   5   3  -6  500.45   21.94
   5  -3  -6  505.09   23.53
   5   3  -6  549.36   23.80
   5   3  -6  478.02   45.64
   5   3  -6  533.96   22.59
  -5  -3   6  506.97   34.98
   5   3  -6  527.12   22.63
   5   3  -5   17.59   14.66
  -5  -3   5   37.80   10.34
   5   3  -5   24.58   11.92
   5   3  -5   52.45   12.64
   5   3  -4  957.91   55.82
   5   3  -4  926.93   48.63
  -5  -3   4  956.40   45.87
   5   3  -4 1019.89   53.12
   5   3  -3 2477.02   78.34
  -5  -3   3 2570.47   74.38
   5   3  -3 2487.59   86.44
   5   3  -3 2546.01   81.42
   5   3  -2  723.88   43.51
   5  -3  -2  629.03   39.62
   5   3  -2  716.75   44.11
  -5  -3   2  719.41   39.99
   5   3  -2  768.87   46.31
  -5  -3   1    9.36    8.52
   5   3  -1   -5.17    7.39
   5  -3  -1   -2.33    9.98
   5   3  -1   -0.77    9.66
   5   3  -1    4.30    8.50
   5  -3   0  235.37   24.17
   5   3   0  220.33   25.95
   5   3   0  199.28   20.10
  -5  -3   0  195.68   23.51
   5   3   0  227.69   26.34
   5   3   0  192.10   23.63
   5  -3   1 1021.62   48.85
   5   3   1  937.91   54.02
   5   3   1  924.76   39.82
   5   3   1 1014.13   49.12
   5   3   1  928.03   55.06
   5  -3   2  496.49   35.98
   5   3   2  530.12   32.61
   5   3   2  507.83   41.80
   5   3   2  516.95   35.05
   5   3   2  515.42   42.82
   5  -3   3 2252.65   78.05
   5   3   3 2259.47   68.40
   5   3   3 2127.88   90.15
   5   3   3 2051.46   43.60
   5  -3   3 2100.22   42.96
   5   3   3 2221.84   51.04
   5   3   3 2242.86   53.59
   5   3   3 2228.59   51.14
   5  -3   3 2116.84   44.05
   5   3   3 2092.44   43.53
   5   3   3 1979.45   88.02
   5   3   3 2160.16   44.28
   5   3   4  430.28   21.25
   5  -3   4  446.99   36.53
   5   3   4  426.66   43.61
   5  -3   4  408.66   19.93
   5   3   4  418.23   21.37
   5  -3   4  393.50   20.14
   5  -3   4  400.00   22.06
   5   3   4  379.26   23.84
   5   3   4  423.74   22.74
   5  -3   4  380.84   20.56
   5   3   4  377.70   19.23
   5   3   4  409.50   43.17
   5  -3   4  424.49   18.45
   5  -3   4  387.56   19.56
   5   3   4  398.08   20.83
   5   3   4  428.01   24.36
   5   3   5   79.59   11.70
   5   3   5   97.00   13.89
   5  -3   5  111.74   19.66
   5   3   5   90.31   10.57
   5   3   5   97.21   12.96
   5  -3   5   89.03   11.37
   5  -3   5   68.38   10.53
   5  -3   5   81.09   12.62
   5   3   5   77.26   11.46
   5   3   5   88.40   12.16
   5  -3   5   88.91   11.00
   5   3   5   74.30    9.28
   5   3   5  104.01   24.46
   5  -3   5   82.95   11.18
   5   3   6   10.31    9.19
   5   3   6   14.44    6.05
   5   3   6    7.43    6.25
   5  -3   6    6.70    6.86
   5   3   6    7.69    5.90
   5  -3   6   27.70    7.64
   5   3   6   -1.79    8.38
   5   3   6   17.53    5.95
   5   3   6    3.85    5.72
   5   3   6   28.51    9.47
   5  -3   6   12.79    6.69
   5  -3   6    1.31    5.98
   5  -3   6   12.33    8.25
   5   3   7  101.82   11.23
   5  -3   7   67.61   11.38
   5   3   7   84.96   11.54
   5  -3   7  112.71   12.55
   5   3   7   96.21   12.48
[truncated: 288,387 more chars]
