# Supplementary material for: Crystal structure and halogen–hydrogen bonding of a Delépine reaction inter­mediate
Source: Acta Crystallogr E Crystallogr Commun. 2021 Jan 1;77(Pt 1):1–4. doi: 10.1107/S2056989020015601 (PMC7784050; doi:10.1107/S2056989020015601)
Supplement: Supplementary file 2 [file e-77-00001-Isup2.hkl]

data_I                                                                          
_shelx_title ' kee24_a.res in P2(1)/n'                                          
_shelx_refln_list_code          4                                               
_shelx_F_calc_maximum      220.25                                               
_exptl_crystal_F_000       744.00                                               
_reflns_d_resolution_high  0.7914                                               
                                                                                
loop_                                                                           
 _space_group_symop_operation_xyz                                               
 'x, y, z'                                                                      
 '-x+1/2, y+1/2, -z+1/2'                                                        
 '-x, -y, -z'                                                                   
 'x-1/2, -y-1/2, z-1/2'                                                         
                                                                                
_cell_length_a     8.7897                                                       
_cell_length_b    14.8937                                                       
_cell_length_c    11.1294                                                       
_cell_angle_alpha  90.000                                                       
_cell_angle_beta  101.742                                                       
_cell_angle_gamma  90.000                                                       
                                                                                
_shelx_F_squared_multiplier     1.000                                           
                                                                                
loop_                                                                           
 _refln_index_h                                                                 
 _refln_index_k                                                                 
 _refln_index_l                                                                 
 _refln_F_squared_calc                                                          
 _refln_F_squared_meas                                                          
 _refln_F_squared_sigma                                                         
 _refln_observed_status                                                         
   2   0   0      39591.16      39685.81       176.17 o                         
   4   0   0       1228.37       1428.36        61.80 o                         
   6   0   0       6104.72       6157.07       158.42 o                         
   8   0   0        604.33        565.06        29.49 o                         
  10   0   0       2333.50       2356.73        40.13 o                         
   1   1   0       1943.57       1915.90        19.99 o                         
   2   1   0       8545.32       8381.63        57.66 o                         
   3   1   0       9786.83       9351.41        80.27 o                         
   4   1   0        731.83        733.74        27.83 o                         
   5   1   0       2064.89       2044.04        49.94 o                         
   6   1   0          7.23          5.86        15.57 o                         
   7   1   0        249.88        251.88        12.92 o                         
   8   1   0       2082.28       1949.66        35.08 o                         
   9   1   0        243.79        250.16        15.33 o                         
  10   1   0       1371.11       1364.55        23.17 o                         
   0   2   0         34.77         26.97         4.31 o                         
   1   2   0       3249.07       2736.78        45.20 o                         
   2   2   0        979.54        980.68        22.19 o                         
   3   2   0      13646.75      13905.27       110.65 o                         
   4   2   0        725.55        764.80        30.09 o                         
   5   2   0      16870.98      16663.12       187.66 o                         
   6   2   0        155.29         56.04        39.88 o                         
   7   2   0      16860.46      16717.51       134.73 o                         
   8   2   0        151.76        128.73        13.32 o                         
   9   2   0       1127.25       1093.07        22.77 o                         
  10   2   0         77.06         45.45         7.74 o                         
   1   3   0        782.04        673.23        21.65 o                         
   2   3   0       7186.43       6969.43        76.00 o                         
   3   3   0       3825.34       3583.37        65.67 o                         
   4   3   0       3895.24       3750.98        79.41 o                         
   5   3   0       1056.61       1015.21        46.42 o                         
   6   3   0        873.44        855.47        21.13 o                         
   7   3   0        570.12        558.39        17.47 o                         
   8   3   0       3779.16       3759.90        45.61 o                         
   9   3   0         15.58          8.89         7.47 o                         
  10   3   0       1871.84       1884.58        42.49 o                         
   0   4   0      43684.26      41282.57       586.16 o                         
   1   4   0        133.86        139.28         9.52 o                         
   2   4   0      15581.75      15038.58       136.05 o                         
   3   4   0        244.30        238.79        16.74 o                         
   4   4   0       4360.12       4505.71        81.37 o                         
   5   4   0       1495.75       1527.38        65.08 o                         
   6   4   0         62.93         80.25         7.52 o                         
   7   4   0        339.53        351.23        15.19 o                         
   8   4   0        555.46        581.75        18.16 o                         
   9   4   0         14.66         12.71         8.03 o                         
  10   4   0        863.30        847.94        23.66 o                         
   1   5   0       2841.75       2696.39        34.90 o                         
   2   5   0        251.28        241.21        19.85 o                         
   3   5   0       8444.67       8284.57        95.60 o                         
   4   5   0        178.80        179.17        21.33 o                         
   5   5   0       2622.62       2570.05        79.22 o                         
   6   5   0         41.15         33.72        10.81 o                         
   7   5   0          6.61         15.06        11.03 o                         
   8   5   0         11.21          4.31         9.06 o                         
   9   5   0        201.80        189.04        12.27 o                         
  10   5   0        218.78        189.83        15.37 o                         
   0   6   0      10499.22       9925.04       100.80 o                         
   1   6   0        595.56        601.45        19.44 o                         
   2   6   0       2061.45       1928.60        47.99 o                         
   3   6   0       6103.72       6036.13        88.69 o                         
   4   6   0        165.15        181.95        23.03 o                         
   5   6   0       9479.10       9653.79       156.31 o                         
   6   6   0        997.17       1024.21        28.82 o                         
   7   6   0       6484.80       6572.60        56.90 o                         
   8   6   0         27.42         28.75         9.68 o                         
   9   6   0       1211.38       1151.11        24.25 o                         
  10   6   0        229.71        238.48        15.70 o                         
   1   7   0          8.46         20.66         6.17 o                         
   2   7   0       2851.30       2680.98        59.40 o                         
   3   7   0         85.96         86.48        15.20 o                         
   4   7   0       1257.05       1198.01        53.09 o                         
   5   7   0        250.15        268.85        15.31 o                         
   6   7   0        402.65        417.47        18.16 o                         
   7   7   0        454.71        443.40        18.96 o                         
   8   7   0       3178.80       3147.16        41.99 o                         
   9   7   0        252.22        253.17        15.89 o                         
  10   7   0       1035.73        907.60        28.63 o                         
   0   8   0      12522.04      11959.76       133.14 o                         
   1   8   0        645.49        574.92        27.44 o                         
   2   8   0       9996.38      10087.48       109.89 o                         
   3   8   0        330.39        315.54        25.04 o                         
   4   8   0       2717.26       2975.03        86.82 o                         
   5   8   0       3011.52       2930.54        74.00 o                         
   6   8   0        694.40        693.79        24.18 o                         
   7   8   0        999.53        986.64        28.50 o                         
   8   8   0        185.56        191.91        14.69 o                         
   9   8   0          8.33          2.17         9.06 o                         
   1   9   0       1061.70        965.50        35.88 o                         
   2   9   0       1551.72       1655.67        54.75 o                         
   3   9   0       5012.31       5161.09       100.56 o                         
   4   9   0       1024.12        961.27        40.94 o                         
   5   9   0       1966.15       2051.21        40.35 o                         
   6   9   0          0.05         26.71        14.60 o                         
   7   9   0          1.39          3.81        11.45 o                         
   8   9   0         85.37         73.39        10.70 o                         
   9   9   0         11.81         17.20         7.42 o                         
   0  10   0      12820.03      13039.59       308.19 o                         
   1  10   0       7324.22       7826.13       130.70 o                         
   2  10   0       3338.13       3520.12        83.94 o                         
   3  10   0       2294.05       2413.20        57.23 o                         
   4  10   0        131.00        108.89        24.51 o                         
   5  10   0       2279.98       2352.23        70.92 o                         
   6  10   0       1749.65       1765.53        43.06 o                         
   7  10   0        295.32        295.57        16.54 o                         
   8  10   0        104.01        103.04        10.61 o                         
   9  10   0        635.02        580.41        26.68 o                         
   1  11   0        473.85        440.09        22.76 o                         
   2  11   0        618.29        612.27        22.09 o                         
   3  11   0        930.40        940.08        39.18 o                         
   4  11   0        453.87        437.41        23.36 o                         
   5  11   0          2.02         13.84         9.68 o                         
   6  11   0        180.46        178.58        14.80 o                         
   7  11   0         29.82         40.94        10.08 o                         
   8  11   0       1088.31       1103.47        19.03 o                         
   0  12   0         25.44         61.29        30.56 o                         
   1  12   0       2758.69       2720.72        55.98 o                         
   2  12   0       2677.36       2784.76        64.33 o                         
   3  12   0        537.75        509.03        31.36 o                         
   4  12   0       2623.08       2629.27        67.50 o                         
   5  12   0       2388.98       2396.45        46.14 o                         
   6  12   0       3915.10       3836.65        48.53 o                         
   7  12   0       3643.00       3686.00        52.90 o                         
   8  12   0        860.84        800.38        19.13 o                         
   1  13   0        545.52        574.14        25.65 o                         
   2  13   0       1418.38       1423.05        41.85 o                         
   3  13   0        780.77        869.31        36.34 o                         
   4  13   0        369.22        395.09        24.15 o                         
   5  13   0        978.12        973.78        29.75 o                         
   6  13   0         50.88         43.27         8.79 o                         
   7  13   0        189.67        191.39        11.13 o                         
   0  14   0       6096.46       6327.01       147.82 o                         
   1  14   0       2580.19       2486.09        49.83 o                         
   2  14   0        685.15        774.86        37.90 o                         
   3  14   0        990.56       1044.70        39.94 o                         
   4  14   0        215.57        191.32        16.10 o                         
   5  14   0        568.76        550.96        20.75 o                         
   6  14   0        183.07        179.01        11.95 o                         
   7  14   0        260.79        216.43        11.60 o                         
   1  15   0         84.59         78.20        16.89 o                         
   2  15   0        193.22        165.82        21.20 o                         
   3  15   0        667.90        684.36        27.72 o                         
   4  15   0        379.00        343.95        16.98 o                         
   5  15   0         14.42          5.68         9.75 o                         
   6  15   0          5.50          9.36         7.00 o                         
   0  16   0         54.59         75.55        18.84 o                         
   1  16   0          7.13         -0.67        14.45 o                         
   2  16   0        688.27        665.75        29.42 o                         
   3  16   0        347.89        373.15        20.14 o                         
   4  16   0       1035.69        999.94        29.64 o                         
   5  16   0        532.46        551.60        28.61 o                         
   1  17   0          0.99         -8.10        18.74 o                         
   2  17   0        137.74        171.74        17.21 o                         
   3  17   0          8.53          7.17        11.61 o                         
   4  17   0        107.02        115.48        12.27 o                         
   0  18   0       1421.70       1530.13        63.18 o                         
   1  18   0       2515.04       2323.74        79.95 o                         
   2  18   0        524.79        530.70        37.19 o                         
   3  18   0        418.18        330.92        26.28 o                         
  -9   0   1         63.80         43.12        18.63 o                         
  -7   0   1        384.33        302.89        28.03 o                         
  -5   0   1      20077.74      20499.55       197.71 o                         
  -3   0   1      31895.88      30114.65       216.56 o                         
  -1   0   1       7221.34       7795.54        70.34 o                         
   1   0   1       1393.52       1746.13        30.45 o                         
   3   0   1       1498.51       1268.23        43.26 o                         
   5   0   1       8373.26       8636.36       147.31 o                         
   7   0   1       9970.55       9656.54       140.40 o                         
   9   0   1       4859.32       4878.89        64.34 o                         
 -10   1   1        130.41        103.31         9.32 o                         
  -9   1   1       1034.37       1017.19        26.37 o                         
  -8   1   1       1891.97       1828.27        34.01 o                         
  -7   1   1       1059.70       1070.89        23.06 o                         
  -6   1   1       7582.41       7372.26       113.01 o                         
  -5   1   1       1087.44       1190.71        33.73 o                         
  -4   1   1       9617.80       9634.00        85.72 o                         
  -3   1   1       8038.21       8085.26        57.93 o                         
  -2   1   1          3.49          6.47         6.15 o                         
  -1   1   1        102.75         99.55         7.80 o                         
   0   1   1        224.63        228.57         6.97 o                         
   1   1   1       1524.87       1551.87        23.32 o                         
   2   1   1        628.31        600.52        17.19 o                         
   3   1   1         46.42         59.19         9.40 o                         
   4   1   1       4128.44       3944.21        61.30 o                         
   5   1   1       1375.45       1272.49        45.34 o                         
   6   1   1       1898.19       1858.92        30.46 o                         
   7   1   1       1130.68       1204.17        24.13 o                         
   8   1   1          0.68          4.96        10.05 o                         
   9   1   1          5.39         16.28         9.86 o                         
  10   1   1        308.68        315.12        12.43 o                         
 -10   2   1       1166.84       1206.54        25.67 o                         
  -9   2   1        316.13        304.78        17.44 o                         
  -8   2   1       3436.65       3377.76        42.75 o                         
  -7   2   1        290.19        285.63        12.41 o                         
  -6   2   1       3406.21       3655.07       101.18 o                         
  -5   2   1       1110.50       1113.18        40.46 o                         
  -4   2   1       1858.79       1827.86        36.75 o                         
  -3   2   1       2626.18       2554.87        38.17 o                         
  -2   2   1       1848.38       2140.46        34.19 o                         
  -1   2   1        377.40        331.47        16.30 o                         
   0   2   1       1318.97       1503.92        19.99 o                         
   1   2   1       7559.57       7473.17        63.18 o                         
   2   2   1      48512.05      47415.38       222.58 o                         
   3   2   1        184.53        156.36        14.40 o                         
   4   2   1      20731.93      20480.29       174.09 o                         
   5   2   1         51.94         32.91        17.31 o                         
   6   2   1       3849.81       3935.02        38.86 o                         
   7   2   1        718.79        700.56        20.12 o                         
   8   2   1         66.11         50.21        10.01 o                         
   9   2   1        234.58        248.12        13.67 o                         
  10   2   1         89.42         58.19         7.09 o                         
 -10   3   1        486.78        488.37        15.15 o                         
  -9   3   1        623.19        620.53        20.92 o                         
  -8   3   1       1139.58       1152.59        25.85 o                         
  -7   3   1        288.33        277.05        11.66 o                         
  -6   3   1       1619.71       1558.94        46.98 o                         
  -5   3   1          3.84          4.95        18.61 o                         
  -4   3   1       1503.92       1322.42        42.60 o                         
  -3   3   1       4308.17       4113.78        53.19 o                         
  -2   3   1        621.46        530.43        32.94 o                         
  -1   3   1      39820.56      37748.19       218.85 o                         
   0   3   1       9161.84       9779.64        58.07 o                         
   1   3   1      11192.09      10423.64        68.17 o                         
   2   3   1        241.84        283.23        17.53 o                         
   3   3   1         86.27         76.74        14.28 o                         
   4   3   1        795.14        804.86        34.57 o                         
   5   3   1       4639.72       4640.01       103.95 o                         
   6   3   1         25.30         31.69         9.72 o                         
   7   3   1       1079.62       1036.82        24.08 o                         
   8   3   1        103.01         98.55        11.75 o                         
   9   3   1          3.19          7.43         7.06 o                         
  10   3   1         11.01         -4.65         4.65 o                         
 -10   4   1        252.80        267.28        11.59 o                         
  -9   4   1        172.65        150.87        12.96 o                         
  -8   4   1        197.21        227.69        14.09 o                         
  -7   4   1          1.70         -5.64        10.82 o                         
  -6   4   1         27.62          7.83        13.35 o                         
  -5   4   1       6165.64       6288.22       127.71 o                         
  -4   4   1       1038.57        985.27        47.74 o                         
  -3   4   1      19179.02      18335.28       238.64 o                         
  -2   4   1       1793.28       1713.56        36.68 o                         
  -1   4   1      24922.24      24115.56       112.91 o                         
   0   4   1        618.29        631.50        16.61 o                         
   1   4   1       4341.10       4552.49        57.82 o                         
   2   4   1       4528.19       4252.77        53.33 o                         
   3   4   1        145.21        198.79        18.09 o                         
   4   4   1       2436.58       2549.39        61.91 o                         
   5   4   1       1913.14       1982.25        86.16 o                         
   6   4   1          0.01          8.02         6.53 o                         
   7   4   1       5034.32       4901.62        44.85 o                         
   8   4   1        420.43        418.31        16.50 o                         
   9   4   1       4017.82       4069.13        40.54 o                         
  10   4   1        109.27        106.95        17.97 o                         
 -10   5   1        169.52        139.50        10.13 o                         
  -9   5   1        269.90        271.38        15.56 o                         
  -8   5   1       1656.04       1711.43        30.18 o                         
  -7   5   1        458.66        468.18        15.80 o                         
  -6   5   1       6998.92       6873.83        51.33 o                         
  -5   5   1        782.43        797.23        46.11 o                         
  -4   5   1       5995.39       5940.29       105.43 o                         
  -3   5   1        628.84        621.14        30.27 o                         
  -2   5   1        368.26        470.59        19.12 o                         
  -1   5   1       1468.31       1425.94        31.40 o                         
   0   5   1         17.92         14.60         6.69 o                         
   1   5   1       1970.90       2037.70        35.06 o                         
   2   5   1          0.09          1.92         5.52 o                         
   3   5   1        922.12       1057.68        44.82 o                         
   4   5   1       2404.37       2464.75        67.54 o                         
   5   5   1        157.54        114.69        43.19 o                         
   6   5   1       2369.17       2317.20        28.67 o                         
   7   5   1          1.73         10.10         8.31 o                         
   8   5   1          0.69         -4.22         7.68 o                         
   9   5   1        193.61        174.76        10.59 o                         
  10   5   1        418.45        393.42        20.60 o                         
 -10   6   1        653.99        659.50        25.69 o                         
  -9   6   1        424.63        445.55        15.50 o                         
  -8   6   1        947.44        938.57        23.01 o                         
  -7   6   1         48.44         62.37         8.85 o                         
  -6   6   1        857.37        879.09        20.54 o                         
  -5   6   1        951.79        949.71        50.75 o                         
  -4   6   1         86.59         94.54        19.25 o                         
  -3   6   1       6879.34       6958.32       103.09 o                         
  -2   6   1       1756.38       1919.81        38.78 o                         
  -1   6   1        210.23        146.74         8.84 o                         
   0   6   1       7690.39       7384.69        62.99 o                         
   1   6   1        452.08        416.02        17.47 o                         
   2   6   1      15630.31      15232.71       208.24 o                         
   3   6   1       2377.47       2265.76        56.99 o                         
   4   6   1      10180.16       9887.87       131.52 o                         
   5   6   1         26.10         53.83        10.27 o                         
   6   6   1       2292.41       2319.02        31.26 o                         
   7   6   1       1661.64       1647.72        27.32 o                         
   8   6   1        554.79        536.50        16.79 o                         
   9   6   1        747.96        801.32        26.90 o                         
  10   6   1        241.44        217.00        12.73 o                         
 -10   7   1        411.54        393.38        18.31 o                         
  -9   7   1       1053.31       1018.25        21.88 o                         
  -8   7   1        318.63        323.54        14.66 o                         
  -7   7   1         97.70        116.42        10.45 o                         
  -6   7   1        232.09        205.50        18.67 o                         
  -5   7   1         42.32         40.13        23.09 o                         
  -4   7   1        143.25        107.08        20.41 o                         
  -3   7   1       2570.76       2464.17        62.17 o                         
  -2   7   1       1120.04       1035.03        39.90 o                         
  -1   7   1      10272.43       9866.91        91.58 o                         
   0   7   1       3007.88       3013.58        45.53 o                         
   1   7   1       5509.11       5127.11        56.77 o                         
   2   7   1        487.36        389.12        24.71 o                         
   3   7   1         59.63         51.67        16.54 o                         
   4   7   1          9.45         17.87        15.27 o                         
   5   7   1       2015.28       2010.16        33.86 o                         
   6   7   1        166.05        158.12        14.48 o                         
   7   7   1        632.53        627.13        21.20 o                         
   8   7   1          7.70         11.30        12.56 o                         
   9   7   1          2.40         -4.15         7.34 o                         
  -9   8   1         31.93         36.94         8.32 o                         
  -8   8   1        220.04        202.75        16.39 o                         
  -7   8   1       1274.41       1256.54        28.18 o                         
  -6   8   1         10.63          8.16        12.35 o                         
  -5   8   1       2589.86       2548.98        39.21 o                         
  -4   8   1       1338.92       1384.60        67.61 o                         
  -3   8   1       5836.76       5620.05       108.67 o                         
  -2   8   1        568.70        499.46        29.44 o                         
  -1   8   1       2356.95       2285.87        51.56 o                         
   0   8   1       1946.46       2020.55        43.81 o                         
   1   8   1       2946.87       2936.59        57.65 o                         
   2   8   1       6794.15       6614.06        98.64 o                         
   3   8   1       2000.80       2051.07        60.93 o                         
   4   8   1       2988.03       2905.64        69.75 o                         
   5   8   1       2765.62       2841.23        43.74 o                         
   6   8   1         15.97          6.21        10.45 o                         
   7   8   1       2955.34       3002.50        43.20 o                         
   8   8   1        608.23        580.20        21.04 o                         
   9   8   1       1513.22       1501.68        29.47 o                         
  -9   9   1         74.55         62.92         8.29 o                         
  -8   9   1       2849.30       2808.09        37.82 o                         
  -7   9   1       1417.59       1400.53        31.39 o                         
  -6   9   1       5884.11       5870.38        75.93 o                         
  -5   9   1       1390.52       1480.84        32.11 o                         
  -4   9   1       3345.36       3413.64        55.81 o                         
  -3   9   1        416.95        376.93        30.74 o                         
  -2   9   1          9.40          3.25        12.91 o                         
  -1   9   1        352.06        386.12        25.47 o                         
   0   9   1       2340.23       2309.42        49.57 o                         
   1   9   1          9.43         -8.30        13.82 o                         
   2   9   1         48.95         41.48        28.61 o                         
   3   9   1        423.12        431.69        27.89 o                         
   4   9   1       1380.11       1346.83        37.91 o                         
   5   9   1       1505.73       1439.98        34.79 o                         
   6   9   1       2582.03       2499.36        47.23 o                         
   7   9   1         14.23         17.08        10.02 o                         
   8   9   1        178.45        157.26        12.88 o                         
   9   9   1         54.87         56.24         7.62 o                         
  -9  10   1        242.12        262.13        12.68 o                         
  -8  10   1         16.90         16.34         6.70 o                         
  -7  10   1         12.42          9.92         9.79 o                         
  -6  10   1          3.61         18.20        17.11 o                         
  -5  10   1       2059.43       1953.82        42.71 o                         
  -4  10   1       1679.11       1718.80        45.92 o                         
  -3  10   1       3817.09       3741.84        57.46 o                         
  -2  10   1       1763.92       1773.86        56.37 o                         
  -1  10   1        286.64        303.42        23.33 o                         
   0  10   1       8056.32       8233.78       124.18 o                         
   1  10   1        871.41        847.37        41.53 o                         
   2  10   1       3165.47       3150.26        65.65 o                         
   3  10   1        842.52        860.93        31.10 o                         
   4  10   1       2823.01       2849.55        63.79 o                         
   5  10   1        272.88        281.01        17.91 o                         
   6  10   1       1629.22       1595.01        34.68 o                         
   7  10   1       2101.32       2088.05        34.00 o                         
   8  10   1        856.82        829.16        20.67 o                         
   9  10   1        956.97        893.23        25.72 o                         
  -8  11   1        332.85        291.35        14.01 o                         
  -7  11   1        221.66        216.79        14.63 o                         
  -6  11   1          1.35          2.23        13.84 o                         
  -5  11   1        796.06        750.51        30.37 o                         
  -4  11   1         15.35         20.59        17.08 o                         
  -3  11   1       2299.28       2380.46        47.20 o                         
  -2  11   1       1183.93       1185.03        31.46 o                         
  -1  11   1       4283.16       4232.09        56.45 o                         
   0  11   1        121.00        100.64        12.90 o                         
   1  11   1       1590.77       1617.49        33.63 o                         
   2  11   1        529.64        499.48        22.79 o                         
   3  11   1          7.95         29.55        16.48 o                         
   4  11   1        559.54        534.88        26.91 o                         
   5  11   1        248.81        303.22        18.97 o                         
   6  11   1         51.37         45.62        10.19 o                         
   7  11   1        540.25        543.68        18.94 o                         
   8  11   1        193.64        179.05        10.54 o                         
  -8  12   1        308.08        329.48        10.82 o                         
  -7  12   1       1590.39       1495.06        26.01 o                         
  -6  12   1         77.88         51.10        12.66 o                         
  -5  12   1         33.09         55.22        21.85 o                         
  -4  12   1       1261.31       1316.45        34.41 o                         
  -3  12   1        209.90        247.33        24.44 o                         
  -2  12   1          1.50         -7.36        25.73 o                         
  -1  12   1        897.96        869.23        27.35 o                         
   0  12   1        581.74        570.93        23.46 o                         
   1  12   1       3053.14       3120.07        54.17 o                         
   2  12   1       4938.24       4914.62       129.52 o                         
   3  12   1       5083.33       5145.57        87.35 o                         
   4  12   1       2314.51       2201.17        55.17 o                         
   5  12   1       1154.13       1156.40        31.22 o                         
   6  12   1          5.95         18.58        11.71 o                         
   7  12   1        455.98        457.84        15.58 o                         
   8  12   1         91.38        100.38         8.38 o                         
  -7  13   1        406.50        416.95        12.88 o                         
  -6  13   1        550.46        595.89        19.92 o                         
  -5  13   1        823.90        846.95        30.44 o                         
  -4  13   1        158.24        204.94        16.58 o                         
  -3  13   1          3.01          3.49        14.90 o                         
  -2  13   1        348.03        359.52        23.70 o                         
  -1  13   1         93.48         56.08        15.32 o                         
   0  13   1       1641.75       1629.84        39.25 o                         
   1  13   1         20.95          5.55        27.07 o                         
   2  13   1        922.96        959.45        41.43 o                         
   3  13   1        122.85        127.27        20.27 o                         
   4  13   1        432.33        422.11        22.26 o                         
   5  13   1       1485.07       1517.72        33.08 o                         
   6  13   1          6.32          5.00         8.33 o                         
   7  13   1        129.52        114.94         7.57 o                         
  -7  14   1        267.95        232.89        10.64 o                         
  -6  14   1         11.19         15.38        10.17 o                         
  -5  14   1        743.82        686.63        36.86 o                         
  -4  14   1       2398.57       2399.85        56.15 o                         
  -3  14   1       1811.36       1873.87        45.13 o                         
  -2  14   1       3198.54       3197.46        55.60 o                         
  -1  14   1       1282.16       1285.42        47.86 o                         
   0  14   1       2869.73       2983.92        54.17 o                         
   1  14   1        339.44        317.21        27.42 o                         
   2  14   1         85.77         80.94        20.30 o                         
   3  14   1        416.01        360.64        28.52 o                         
   4  14   1        303.64        308.15        19.89 o                         
   5  14   1         11.21          7.17         8.89 o                         
   6  14   1        432.26        394.86        15.38 o                         
   7  14   1        239.45        225.12        14.58 o                         
  -6  15   1        156.03        160.20        14.52 o                         
  -5  15   1        730.84        714.41        30.61 o                         
  -4  15   1         51.89         55.51        13.19 o                         
  -3  15   1       1048.79       1025.82        31.03 o                         
  -2  15   1        739.64        694.29        28.74 o                         
  -1  15   1         99.62        120.72        16.80 o                         
   0  15   1        637.09        659.97        31.23 o                         
   1  15   1        313.93        330.97        27.03 o                         
   2  15   1        466.73        405.16        27.20 o                         
   3  15   1        224.86        231.29        16.82 o                         
   4  15   1        119.69        124.17        14.97 o                         
   5  15   1         37.59         11.67         9.00 o                         
   6  15   1         62.68         89.86         8.61 o                         
  -5  16   1        122.01         95.52         8.96 o                         
  -4  16   1         88.39         87.04        16.35 o                         
  -3  16   1          8.58          5.65        12.48 o                         
  -2  16   1         51.46         49.43        11.52 o                         
  -1  16   1        125.55        115.88        15.44 o                         
   0  16   1        174.40        172.93        20.34 o                         
   1  16   1       1246.14       1239.29        39.62 o                         
   2  16   1       1255.50       1355.22        39.16 o                         
   3  16   1       1854.54       1821.16        70.33 o                         
   4  16   1        626.94        617.30        31.35 o                         
   5  16   1        923.43        949.07        27.49 o                         
  -4  17   1        252.52        264.22        29.36 o                         
  -3  17   1        133.49        110.41        14.21 o                         
  -2  17   1        215.92        214.67        44.59 o                         
  -1  17   1          9.23         11.66        10.67 o                         
   0  17   1        215.75        241.38        20.28 o                         
   1  17   1         28.34         29.09        10.07 o                         
   2  17   1         64.80         33.15        10.19 o                         
   3  17   1         26.72         -9.63        15.88 o                         
   4  17   1         19.40         27.69         7.84 o                         
  -3  18   1        209.59        217.71        21.96 o                         
  -2  18   1        561.91        496.53        24.21 o                         
  -1  18   1        409.44        421.50        24.31 o                         
   0  18   1        279.70        243.83        20.08 o                         
   1  18   1        285.60        134.31       149.58 o                         
   2  18   1         43.62         24.65        16.29 o                         
 -10   0   2        555.83        581.35        26.51 o                         
  -8   0   2       2237.02       2185.53        51.97 o                         
  -6   0   2       4094.74       4191.25       159.43 o                         
  -4   0   2      11211.74      12444.00       143.82 o                         
  -2   0   2       2973.79       2854.50        50.86 o                         
   0   0   2       9231.48       8593.50       126.73 o                         
   2   0   2        203.14        150.67        14.54 o                         
   4   0   2       8065.69       7390.09       129.38 o                         
   6   0   2      15412.38      15097.86       136.15 o                         
   8   0   2       5294.48       5345.68        73.89 o                         
  10   0   2        106.66         68.94        11.30 o                         
 -11   1   2       1181.97       1218.91        30.00 o                         
 -10   1   2         19.65         17.02         8.83 o                         
  -9   1   2       4408.65       4502.29        61.16 o                         
  -8   1   2        522.37        521.90        19.23 o                         
  -7   1   2       2123.78       2187.03        31.38 o                         
  -6   1   2       5287.77       5554.72       113.46 o                         
  -5   1   2          8.94         -3.47        12.05 o                         
  -4   1   2       4807.12       4560.29        58.25 o                         
  -3   1   2        113.96        130.53        11.99 o                         
  -2   1   2      24275.48      24316.47       177.33 o                         
  -1   1   2       4075.82       4206.18        57.78 o                         
   0   1   2        610.44        456.92        22.80 o                         
   1   1   2      43279.88      41876.18       146.05 o                         
   2   1   2       3671.28       3872.53        68.14 o                         
   3   1   2       8712.21       8305.01        75.18 o                         
   4   1   2         86.69        103.76        17.34 o                         
   5   1   2       2209.39       2236.99        74.83 o                         
   6   1   2       1393.93       1372.57        24.64 o                         
   7   1   2       1156.99       1110.09        22.59 o                         
   8   1   2       1745.39       1821.02        29.37 o                         
   9   1   2        139.69        145.02        12.55 o                         
  10   1   2         15.16         22.50         7.22 o                         
 -10   2   2          4.31          8.69         9.19 o                         
  -9   2   2        438.42        437.14        20.65 o                         
  -8   2   2         17.75          9.65         9.12 o                         
  -7   2   2       2436.00       2290.79        31.51 o                         
  -6   2   2         13.07         40.82        19.83 o                         
  -5   2   2       4880.50       5195.26        91.18 o                         
  -4   2   2       1153.91       1202.46        30.49 o                         
  -3   2   2       2026.03       1868.14        29.95 o                         
  -2   2   2        369.97        351.31        17.66 o                         
  -1   2   2      34002.60      32857.34       199.60 o                         
   0   2   2       1413.93       1383.81        24.72 o                         
   1   2   2      31471.01      30030.40       177.63 o                         
   2   2   2        671.96        636.28        22.05 o                         
   3   2   2       2823.65       2963.41        53.32 o                         
   4   2   2       1554.53       1549.03        49.78 o                         
   5   2   2        128.22        117.88        21.25 o                         
   6   2   2          2.49          1.61         6.68 o                         
   7   2   2         50.97         49.23         9.24 o                         
   8   2   2         31.78         24.43        10.44 o                         
   9   2   2       2220.58       2233.84        34.95 o                         
  10   2   2         40.91         47.47         7.19 o                         
 -10   3   2         28.31         17.67         8.96 o                         
  -9   3   2       1323.41       1287.23        30.11 o                         
  -8   3   2         56.64         46.36        13.14 o                         
  -7   3   2       1082.29       1089.42        20.77 o                         
  -6   3   2       5564.78       5566.21       113.86 o                         
  -5   3   2       3234.86       3413.18        91.28 o                         
  -4   3   2      14781.75      14372.48       180.26 o                         
  -3   3   2       1830.82       1996.58        38.73 o                         
  -2   3   2      16571.60      16072.92       168.01 o                         
  -1   3   2       2329.55       2461.32        46.67 o                         
   0   3   2       2293.42       2377.49        32.98 o                         
   1   3   2       3677.29       3510.16        44.90 o                         
   2   3   2        520.11        407.44        18.59 o                         
   3   3   2       2169.18       1974.03        49.49 o                         
   4   3   2         84.34        101.57        18.60 o                         
   5   3   2       2409.41       2472.72        79.59 o                         
   6   3   2       1735.38       1747.04        26.18 o                         
   7   3   2          0.41          3.02         8.77 o                         
   8   3   2       2034.28       2052.50        30.07 o                         
   9   3   2         93.78        100.55         9.88 o                         
  10   3   2        307.78        284.84        15.91 o                         
 -10   4   2        168.88        187.75        11.62 o                         
  -9   4   2        152.96        139.03        12.69 o                         
  -8   4   2        546.16        563.14        17.56 o                         
  -7   4   2       2859.40       2907.83        31.22 o                         
  -6   4   2       2205.05       2228.40        31.53 o                         
  -5   4   2       1115.24       1035.27        61.27 o                         
  -4   4   2       1387.85       1348.15        55.27 o                         
  -3   4   2        546.60        514.98        33.33 o                         
  -2   4   2       1080.67        935.55        38.48 o                         
  -1   4   2      16896.82      15993.84        95.45 o                         
   0   4   2        209.36        111.93        11.01 o                         
   1   4   2       5706.54       5684.60        58.92 o                         
   2   4   2       2076.90       2072.16        39.21 o                         
   3   4   2         84.99         51.69        10.71 o                         
   4   4   2      11800.29      11900.90       135.57 o                         
   5   4   2       1598.04       1634.48        79.36 o                         
   6   4   2       7763.71       7539.62        56.25 o                         
   7   4   2        284.69        273.83        13.25 o                         
   8   4   2       2357.91       2378.19        37.95 o                         
   9   4   2        145.65        149.85        10.37 o                         
  10   4   2         44.32         41.93        10.61 o                         
 -10   5   2        301.05        285.37        14.02 o                         
  -9   5   2       4743.40       4741.53        48.39 o                         
  -8   5   2       1040.06       1035.37        22.04 o                         
  -7   5   2       5272.59       5126.28        47.92 o                         
  -6   5   2       1875.53       1998.05        30.77 o                         
  -5   5   2        133.19        142.72        24.27 o                         
  -4   5   2       2559.37       2532.07        77.82 o                         
  -3   5   2         53.81         23.34        16.59 o                         
  -2   5   2       2256.50       1991.17        56.98 o                         
  -1   5   2        316.69        376.14        15.39 o                         
   0   5   2        668.39        657.84        21.28 o                         
   1   5   2      19893.36      19385.03        99.84 o                         
   2   5   2       2115.00       2136.88        40.93 o                         
   3   5   2      15596.75      15162.70       139.80 o                         
   4   5   2        650.58        669.87        42.85 o                         
   5   5   2       4585.36       4644.77        44.90 o                         
   6   5   2       1063.05       1046.02        21.18 o                         
   7   5   2         22.75         15.29         8.86 o                         
   8   5   2        213.89        208.57        12.54 o                         
   9   5   2        496.76        477.71        16.42 o                         
  10   5   2         89.82         73.03        10.33 o                         
 -10   6   2        178.16        167.74        10.03 o                         
  -9   6   2        514.14        486.52        17.90 o                         
  -8   6   2       2443.05       2426.80        31.78 o                         
  -7   6   2       1629.79       1546.19        27.40 o                         
  -6   6   2       2819.98       2801.22        36.15 o                         
  -5   6   2        309.99        337.57        34.71 o                         
  -4   6   2        677.86        632.13        42.40 o                         
  -3   6   2       1444.86       1381.48        49.77 o                         
  -2   6   2       4282.99       4142.84        77.82 o                         
  -1   6   2      17748.09      18159.87       161.22 o                         
   0   6   2      10546.71      10297.05        94.92 o                         
   1   6   2      10414.36      10800.10        75.73 o                         
   2   6   2         84.54         68.49        14.47 o                         
   3   6   2       1931.06       2043.65        56.53 o                         
   4   6   2       2887.19       2914.68        90.55 o                         
   5   6   2        170.09        205.94        11.70 o                         
   6   6   2       2763.14       2844.43        36.72 o                         
   7   6   2         78.90         85.08        11.12 o                         
   8   6   2        589.55        570.41        18.60 o                         
   9   6   2        872.29        849.43        22.63 o                         
 -10   7   2          0.57          5.19         6.04 o                         
  -9   7   2         45.79         39.48         9.38 o                         
  -8   7   2         12.24          5.28         7.94 o                         
  -7   7   2         29.97          6.32         8.76 o                         
  -6   7   2       4638.74       4694.09        49.27 o                         
  -5   7   2       1079.15       1094.77        25.78 o                         
  -4   7   2      14870.27      14979.97       207.23 o                         
  -3   7   2       3703.04       3774.34        86.06 o                         
  -2   7   2      17511.99      17477.57       158.09 o                         
  -1   7   2       8656.76       8808.62        98.43 o                         
   0   7   2       4599.91       4932.21        56.71 o                         
   1   7   2       1699.91       1752.07        36.11 o                         
   2   7   2        676.69        662.77        30.21 o                         
   3   7   2        144.13        121.08        20.49 o                         
   4   7   2          0.12         -7.35        21.33 o                         
   5   7   2        105.20        139.49        17.17 o                         
   6   7   2        287.98        303.34        15.83 o                         
   7   7   2        244.49        287.24        15.53 o                         
   8   7   2       1855.25       1927.30        32.77 o                         
   9   7   2        179.29        178.92        13.01 o                         
 -10   8   2         11.86          8.75         7.05 o                         
  -9   8   2         21.61         20.56         8.11 o                         
  -8   8   2        638.25        592.35        17.71 o                         
  -7   8   2       2142.65       2210.24        35.71 o                         
  -6   8   2        501.72        509.10        20.42 o                         
  -5   8   2       1574.64       1611.86        34.54 o                         
  -4   8   2         63.63         29.49        31.31 o                         
  -3   8   2        154.69         87.43        20.22 o                         
  -2   8   2          9.20         34.15        11.29 o                         
  -1   8   2       6266.57       6236.87        95.08 o                         
   0   8   2        165.98        169.09        18.43 o                         
   1   8   2       5312.60       5216.31        70.52 o                         
   2   8   2       1868.51       1970.44        52.67 o                         
   3   8   2          8.56         11.69        27.10 o                         
   4   8   2       3212.24       3329.73        46.98 o                         
   5   8   2        931.32        905.68        23.03 o                         
   6   8   2       3775.14       3772.08        46.16 o                         
   7   8   2        128.73        125.83        11.88 o                         
   8   8   2       1548.85       1547.80        27.66 o                         
   9   8   2        165.07        162.79        11.81 o                         
  -9   9   2       2496.98       2538.38        38.08 o                         
  -8   9   2       1276.40       1264.03        28.60 o                         
  -7   9   2       2662.57       2675.06        44.29 o                         
  -6   9   2        443.82        464.72        21.21 o                         
  -5   9   2          8.92         20.45        25.13 o                         
  -4   9   2         28.39         42.36        28.95 o                         
  -3   9   2        410.79        444.75        34.11 o                         
  -2   9   2          6.95         -1.16        12.07 o                         
  -1   9   2        770.62        691.47        35.44 o                         
   0   9   2       1510.42       1516.83        43.20 o                         
   1   9   2       8593.16       8413.71       133.07 o                         
   2   9   2       2412.63       2331.14        74.33 o                         
   3   9   2       8278.64       8360.48        95.02 o                         
   4   9   2       1265.75       1280.40        28.43 o                         
   5   9   2       1336.77       1291.55        28.38 o                         
   6   9   2         35.76         25.84         9.19 o                         
   7   9   2         42.48         46.74         9.39 o                         
   8   9   2          1.02         12.70         8.89 o                         
   9   9   2        166.67        150.21        14.11 o                         
  -9  10   2        102.56        106.31         8.85 o                         
  -8  10   2        608.78        588.42        19.22 o                         
  -7  10   2         74.00         78.49        14.94 o                         
  -6  10   2       1516.99       1508.54        33.18 o                         
  -5  10   2       1110.11       1111.72        38.07 o                         
  -4  10   2        596.40        616.17        23.83 o                         
  -3  10   2       1446.87       1511.49        38.75 o                         
  -2  10   2        951.15        937.44        28.39 o                         
  -1  10   2        360.36        311.87        24.26 o                         
   0  10   2       1766.86       1705.01        72.04 o                         
   1  10   2        259.02        275.33        27.12 o                         
   2  10   2         51.94         50.49        29.35 o                         
   3  10   2        713.12        757.84        30.84 o                         
   4  10   2       2072.85       2133.15        59.04 o                         
   5  10   2       1293.71       1195.87        33.02 o                         
   6  10   2       1687.57       1721.43        32.59 o                         
   7  10   2       1715.95       1727.01        30.02 o                         
   8  10   2        539.88        525.52        15.93 o                         
  -8  11   2        121.51        105.16        10.12 o                         
  -7  11   2        238.39        247.87        16.18 o                         
  -6  11   2       1962.62       1911.28        35.38 o                         
  -5  11   2       1424.62       1434.50        31.97 o                         
  -4  11   2       7123.24       7169.88        83.24 o                         
  -3  11   2       3632.52       3642.03        57.13 o                         
  -2  11   2       6518.73       6830.90        76.86 o                         
  -1  11   2       1127.99       1193.68        33.90 o                         
   0  11   2       4563.13       4665.82        61.39 o                         
   1  11   2        774.69        781.14        30.92 o                         
   2  11   2         27.92         -7.71        25.66 o                         
   3  11   2          1.70         24.02        20.88 o                         
   4  11   2         15.56         18.57        10.02 o                         
   5  11   2         21.27         45.57        10.56 o                         
   6  11   2         57.88         63.71        12.69 o                         
   7  11   2       1938.43       1949.74        33.18 o                         
   8  11   2        354.21        330.37        11.62 o                         
  -8  12   2          8.50         11.72         7.00 o                         
  -7  12   2       1629.07       1693.23        27.64 o                         
  -6  12   2         35.75         42.69        11.33 o                         
  -5  12   2       1253.75       1218.32        30.73 o                         
  -4  12   2         14.14         -2.30        16.59 o                         
  -3  12   2        142.02        178.08        23.39 o                         
  -2  12   2        829.86        830.88        34.32 o                         
  -1  12   2       6471.70       6515.94        87.90 o                         
   0  12   2        930.50        890.16        31.39 o                         
   1  12   2       3699.05       3725.67        94.28 o                         
   2  12   2        642.53        662.10        29.37 o                         
   3  12   2        266.19        255.07        31.70 o                         
   4  12   2        519.87        547.07        24.00 o                         
   5  12   2        220.57        221.46        16.95 o                         
   6  12   2        479.56        515.26        19.98 o                         
   7  12   2        526.78        493.60        15.17 o                         
  -8  13   2        286.66        194.94        18.69 o                         
  -7  13   2        703.42        706.63        17.96 o                         
  -6  13   2          7.50         -4.56        13.39 o                         
  -5  13   2       1102.46       1088.44        47.95 o                         
  -4  13   2         39.51         37.61        16.47 o                         
  -3  13   2        779.40        810.42        45.21 o                         
  -2  13   2        131.33        115.84        19.70 o                         
  -1  13   2        810.00        806.54        34.58 o                         
   0  13   2       2821.75       2950.73        60.52 o                         
   1  13   2       1448.29       1422.95        48.41 o                         
   2  13   2        866.36        941.38        40.12 o                         
   3  13   2       1319.13       1329.06        40.82 o                         
   4  13   2        478.53        452.52        22.58 o                         
   5  13   2       1534.42       1565.66        28.45 o                         
   6  13   2         32.38         40.23         8.80 o                         
   7  13   2        496.48        432.07        14.40 o                         
  -7  14   2          1.93         -4.17         5.30 o                         
  -6  14   2        640.47        657.32        21.95 o                         
  -5  14   2        230.18        234.24        21.11 o                         
  -4  14   2        623.91        593.78        26.17 o                         
  -3  14   2         10.83          5.80        16.38 o                         
  -2  14   2        359.59        347.32        25.08 o                         
  -1  14   2         14.22          2.76        16.03 o                         
   0  14   2       1097.21       1077.98        42.90 o                         
   1  14   2        309.27        345.26        28.11 o                         
   2  14   2          0.68         16.29        16.84 o                         
   3  14   2       2183.97       2289.40        48.60 o                         
   4  14   2        599.02        692.36        28.90 o                         
   5  14   2       1712.82       1768.70        32.14 o                         
   6  14   2       2001.55       2040.81        38.92 o                         
  -6  15   2       1211.50       1195.22        41.21 o                         
  -5  15   2        361.06        366.86        19.57 o                         
  -4  15   2       1426.22       1419.10        33.87 o                         
  -3  15   2        659.08        698.35        29.65 o                         
  -2  15   2       1891.05       1927.19        48.51 o                         
  -1  15   2        129.32        106.03        21.37 o                         
   0  15   2        702.02        667.74        34.29 o                         
   1  15   2        223.34        245.16        23.17 o                         
   2  15   2        796.82        732.93        47.56 o                         
   3  15   2          2.43          6.71        19.20 o                         
   4  15   2        179.18        175.61        14.33 o                         
   5  15   2          8.45          4.04         7.38 o                         
   6  15   2        107.91         78.15         9.44 o                         
  -5  16   2          5.99         -4.63         8.84 o                         
  -4  16   2          1.27          1.63        14.72 o                         
  -3  16   2        140.08        114.14        26.42 o                         
  -2  16   2        909.12        908.72        37.65 o                         
  -1  16   2        246.52        264.49        28.11 o                         
   0  16   2       1244.48       1193.19        39.09 o                         
   1  16   2        327.03        350.62        23.44 o                         
   2  16   2        484.52        483.58        31.86 o                         
   3  16   2        159.28        145.40        20.15 o                         
   4  16   2          7.24          2.47        10.85 o                         
   5  16   2         63.58         45.03         9.02 o                         
  -4  17   2         93.26        106.46        10.91 o                         
  -3  17   2        966.83        913.40        48.83 o                         
  -2  17   2        141.81        181.11        16.72 o                         
  -1  17   2       2088.99       2107.95        54.83 o                         
   0  17   2        457.93        424.67        24.18 o                         
   1  17   2        600.04        585.21        29.94 o                         
   2  17   2        703.04        664.99        23.97 o                         
   3  17   2        319.94        309.75        16.45 o                         
   4  17   2        352.01        284.21        22.92 o                         
  -2  18   2          6.95          5.80         6.99 o                         
  -1  18   2        233.11        158.48        39.66 o                         
   0  18   2          4.68         -7.88         7.88 o                         
   1  18   2         38.47         47.35        12.13 o                         
   2  18   2         76.90         76.73        17.20 o                         
 -11   0   3         47.48         47.20         8.39 o                         
  -9   0   3          6.33          2.53        12.46 o                         
  -7   0   3        793.78        804.81        29.73 o                         
  -5   0   3      10362.24      10289.10       148.22 o                         
  -3   0   3      12647.68      11845.95       164.98 o                         
  -1   0   3         24.84         35.75        26.14 o                         
   1   0   3      10001.84       9401.19       126.35 o                         
   3   0   3      21351.84      22024.63       158.08 o                         
   5   0   3         88.53         48.44        29.89 o                         
   7   0   3          1.70         12.94        12.55 o                         
   9   0   3        731.90        756.80        50.66 o                         
 -11   1   3        652.21        624.52        15.44 o                         
 -10   1   3         61.39         42.44         8.61 o                         
  -9   1   3        846.89        836.76        24.42 o                         
  -8   1   3         12.74         26.15        10.67 o                         
  -7   1   3       4964.11       5196.88        56.42 o                         
  -6   1   3         36.48          3.03        45.48 o                         
  -5   1   3        563.90        363.07        28.03 o                         
  -4   1   3      16190.52      17316.73       119.13 o                         
  -3   1   3        119.18        112.88        12.67 o                         
  -2   1   3      22012.67      21760.59       141.85 o                         
  -1   1   3       1727.22       1944.37        50.00 o                         
   0   1   3      18817.52      18520.33       256.44 o                         
   1   1   3       2406.47       2486.41        40.29 o                         
   2   1   3        708.32        655.51        22.16 o                         
   3   1   3      23544.98      24325.40       156.11 o                         
   4   1   3        222.51        248.42        31.43 o                         
   5   1   3       6898.11       7021.40       138.36 o                         
   6   1   3        111.55        106.51         7.16 o                         
   7   1   3       1505.19       1509.12        25.58 o                         
   8   1   3       1480.02       1509.64        26.62 o                         
   9   1   3          0.51          5.51         9.47 o                         
  10   1   3       1320.35       1260.49        22.42 o                         
 -11   2   3         10.20         11.00         6.28 o                         
 -10   2   3       2764.23       2846.26        37.48 o                         
  -9   2   3         87.92         72.45        12.40 o                         
  -8   2   3       2465.21       2423.13        36.87 o                         
  -7   2   3          0.81         18.99         9.71 o                         
  -6   2   3        251.62        194.94        33.93 o                         
  -5   2   3         93.97         52.62        22.74 o                         
  -4   2   3       5091.72       5032.03        67.04 o                         
  -3   2   3       1380.04       1488.25        41.36 o                         
  -2   2   3        764.74        757.61        28.92 o                         
  -1   2   3        120.32        114.12        19.28 o                         
   0   2   3       5061.62       4872.76        62.77 o                         
   1   2   3        316.74        288.70        19.37 o                         
   2   2   3      14642.02      14201.53       100.53 o                         
   3   2   3        267.26        304.59        21.84 o                         
   4   2   3        510.49        520.80        31.50 o                         
   5   2   3        112.24         97.41        24.67 o                         
   6   2   3       3761.54       3555.63        46.88 o                         
   7   2   3        398.10        362.13        14.95 o                         
   8   2   3       3680.43       3745.82        43.27 o                         
   9   2   3          4.20          6.02         7.51 o                         
  10   2   3       1998.46       1985.51        77.98 o                         
 -10   3   3         98.86         89.69         8.98 o                         
  -9   3   3       1399.62       1387.70        30.87 o                         
  -8   3   3         17.09          8.29         9.85 o                         
  -7   3   3       5741.75       5794.95        50.40 o                         
  -6   3   3          6.87         28.39         7.72 o                         
  -5   3   3      11936.84      12124.48       191.68 o                         
  -4   3   3       6040.37       6544.83       108.23 o                         
  -3   3   3       1521.67       1450.86        37.67 o                         
  -2   3   3      15326.88      14891.09       176.18 o                         
  -1   3   3        309.76        410.01        22.79 o                         
   0   3   3      31645.07      31416.32       135.83 o                         
   1   3   3        162.79        179.82        18.56 o                         
   2   3   3       1946.85       1944.02        43.92 o                         
   3   3   3       7899.11       7433.97       101.44 o                         
   4   3   3         32.65         28.63        17.55 o                         
   5   3   3      10135.40      10325.81       108.33 o                         
   6   3   3         36.84         31.78        10.19 o                         
   7   3   3       3625.72       3612.46        39.04 o                         
   8   3   3        202.47        174.38        12.49 o                         
   9   3   3         54.35         51.55         8.00 o                         
 -10   4   3        255.81        277.38        12.98 o                         
  -9   4   3          4.78         12.59         8.61 o                         
  -8   4   3        560.83        548.76        17.68 o                         
  -7   4   3       1241.39       1305.15        23.86 o                         
  -6   4   3        143.59        151.45         9.17 o                         
  -5   4   3       5151.68       5182.69       131.40 o                         
  -4   4   3       1553.99       1497.94        58.30 o                         
  -3   4   3       8500.43       7900.60       129.31 o                         
  -2   4   3        599.87        531.09        35.75 o                         
  -1   4   3         26.84         27.27        14.48 o                         
   0   4   3       2052.43       2024.49        35.22 o                         
   1   4   3       4726.52       4306.19        75.80 o                         
   2   4   3        895.93        794.31        30.18 o                         
   3   4   3       7339.38       7471.00       105.85 o                         
   4   4   3        224.68        255.10        25.70 o                         
   5   4   3        859.69        810.13        19.11 o                         
   6   4   3       2002.98       2013.23        33.52 o                         
   7   4   3          7.66         31.80        10.33 o                         
   8   4   3        412.68        394.55        17.56 o                         
   9   4   3         41.08         47.20         7.92 o                         
 -10   5   3        442.44        423.22        14.06 o                         
  -9   5   3       1050.62       1038.44        23.81 o                         
  -8   5   3        365.40        325.09        14.71 o                         
  -7   5   3       2756.04       2759.14        39.36 o                         
  -6   5   3         92.25         79.42         8.94 o                         
  -5   5   3        765.65        773.34        51.19 o                         
  -4   5   3       3569.81       3496.48        82.28 o                         
  -3   5   3       1705.95       1777.83        60.56 o                         
  -2   5   3      20238.31      19561.06       180.67 o                         
  -1   5   3        147.17        203.48        15.17 o                         
   0   5   3      13397.65      12683.67        93.58 o                         
   1   5   3       1905.45       1839.85        41.51 o                         
   2   5   3       6090.86       6114.61        82.97 o                         
   3   5   3       2281.24       2275.34        73.34 o                         
   4   5   3        288.51        251.17        33.68 o                         
   5   5   3       1907.71       1930.94        37.93 o                         
   6   5   3         23.98         23.79        12.46 o                         
   7   5   3       1536.97       1522.82        37.76 o                         
   8   5   3       1093.59       1066.76        23.87 o                         
   9   5   3        256.90        253.68        13.78 o                         
 -10   6   3       1053.29       1045.47        21.02 o                         
  -9   6   3        179.73        199.60        12.76 o                         
  -8   6   3       1277.95       1289.77        24.78 o                         
  -7   6   3         72.42         82.99         9.40 o                         
  -6   6   3         33.65         36.21        10.33 o                         
  -5   6   3       1493.57       1478.14        55.96 o                         
  -4   6   3        422.94        389.59        35.42 o                         
  -3   6   3       2824.22       2683.84        77.12 o                         
  -2   6   3          2.96         21.69        14.50 o                         
  -1   6   3        261.39        311.36        18.61 o                         
   0   6   3       1158.15       1085.75        30.61 o                         
   1   6   3       1792.37       1673.58        37.90 o                         
   2   6   3       1342.20       1198.19        47.41 o                         
   3   6   3       3539.48       3692.12        87.97 o                         
   4   6   3          1.78         20.03        15.97 o                         
   5   6   3          0.59         -4.84         6.95 o                         
   6   6   3       1545.91       1475.21        30.39 o                         
   7   6   3        683.16        640.07        20.25 o                         
   8   6   3       1427.86       1443.35        26.30 o                         
   9   6   3         41.09         50.46         7.39 o                         
 -10   7   3         18.40         13.94         9.69 o                         
  -9   7   3        745.13        719.98        21.64 o                         
  -8   7   3        835.94        880.75        21.92 o                         
  -7   7   3       1699.78       1687.26        30.99 o                         
  -6   7   3       3885.91       3939.52        58.46 o                         
  -5   7   3       7175.65       7170.34        60.89 o                         
  -4   7   3       3036.86       3064.01        95.25 o                         
  -3   7   3        352.01        306.45        28.55 o                         
  -2   7   3         34.13         50.31        18.27 o                         
  -1   7   3       5478.47       6212.72       105.90 o                         
   0   7   3         35.22         69.80        11.43 o                         
   1   7   3       2024.14       2236.85        52.64 o                         
   2   7   3        745.30        686.72        38.95 o                         
   3   7   3       7554.07       7778.92       133.88 o                         
   4   7   3       2738.73       2817.15        37.02 o                         
   5   7   3       6615.44       6496.49        74.15 o                         
   6   7   3       1882.53       1876.96        35.61 o                         
   7   7   3        822.53        841.68        22.12 o                         
   8   7   3        246.00        239.56        13.61 o                         
   9   7   3         49.42         58.00         8.01 o                         
 -10   8   3        922.79        884.63        36.37 o                         
  -9   8   3        370.44        365.98        14.72 o                         
  -8   8   3        875.07        892.44        20.82 o                         
  -7   8   3        767.84        770.14        21.45 o                         
  -6   8   3        443.23        448.75        19.32 o                         
  -5   8   3       2574.89       2635.54        40.99 o                         
  -4   8   3       4034.25       4068.80        60.61 o                         
  -3   8   3        822.90        746.95        42.93 o                         
  -2   8   3       1837.33       1802.20        62.65 o                         
  -1   8   3        303.43        394.16        30.01 o                         
   0   8   3       3986.15       4044.76        84.72 o                         
   1   8   3        792.10        800.33        32.46 o                         
   2   8   3       2945.22       2783.00        71.33 o                         
   3   8   3        912.50        873.02        36.58 o                         
   4   8   3        657.38        594.82        22.76 o                         
   5   8   3         93.01         89.91         9.98 o                         
   6   8   3       2268.09       2229.70        37.68 o                         
   7   8   3          2.86          6.13         9.60 o                         
   8   8   3       1422.24       1505.22        26.25 o                         
   9   8   3        147.34        127.67        23.21 o                         
  -9   9   3         83.87         71.67        10.48 o                         
  -8   9   3        383.58        355.07        14.52 o                         
  -7   9   3          1.78         22.96         8.61 o                         
  -6   9   3        459.10        403.18        20.05 o                         
  -5   9   3          8.30         24.51        17.80 o                         
  -4   9   3       2112.69       2168.84        45.89 o                         
  -3   9   3       1616.45       1684.43        38.84 o                         
  -2   9   3       9987.58       9787.12       150.97 o                         
  -1   9   3       5066.82       5468.24        98.78 o                         
   0   9   3       5615.83       5484.71       114.49 o                         
   1   9   3       3555.05       3548.39       102.21 o                         
   2   9   3       4557.93       4761.17       100.39 o                         
   3   9   3        100.91        117.35        17.62 o                         
   4   9   3        334.16        318.40        14.34 o                         
   5   9   3          0.05         22.59        11.18 o                         
   6   9   3        312.17        290.73        16.33 o                         
   7   9   3          7.73         44.44        14.49 o                         
   8   9   3        546.84        560.51        16.53 o                         
  -9  10   3        179.38        195.29        13.30 o                         
  -8  10   3         15.77         19.58         8.03 o                         
  -7  10   3        148.96        129.21        13.20 o                         
  -6  10   3        218.27        199.35        17.59 o                         
  -5  10   3       1913.37       1928.97        48.80 o                         
  -4  10   3        566.56        662.63        32.79 o                         
  -3  10   3       2632.61       2596.77        50.65 o                         
  -2  10   3        483.34        509.10        19.49 o                         
  -1  10   3        241.46        280.59        16.40 o                         
   0  10   3        233.00        285.33        20.82 o                         
   1  10   3       3618.87       3771.25        61.69 o                         
   2  10   3        494.32        473.24        33.58 o                         
   3  10   3       3021.02       3051.19        48.95 o                         
   4  10   3        178.37        186.03        13.60 o                         
   5  10   3         15.40         29.99         8.49 o                         
   6  10   3        285.73        270.15        16.90 o                         
   7  10   3        610.90        583.44        17.66 o                         
   8  10   3        286.44        283.61        13.05 o                         
  -8  11   3        334.78        333.31        14.20 o                         
  -7  11   3       1626.91       1632.36        31.18 o                         
  -6  11   3       1183.55       1242.79        34.93 o                         
  -5  11   3       2656.89       2740.78        57.09 o                         
  -4  11   3         87.02         64.70        25.08 o                         
  -3  11   3        447.20        455.85        22.79 o                         
  -2  11   3          0.16         35.32        24.12 o                         
  -1  11   3        739.82        776.13        30.05 o                         
   0  11   3          9.08         38.57         9.94 o                         
   1  11   3       2072.97       2111.04        51.04 o                         
   2  11   3       2532.73       2744.18       100.63 o                         
   3  11   3       3753.32       3808.94        63.96 o                         
   4  11   3       3534.14       3524.87        68.77 o                         
   5  11   3       3762.42       3865.26        45.18 o                         
   6  11   3        513.09        488.03        21.51 o                         
   7  11   3        844.39        849.99        21.54 o                         
   8  11   3         26.21         25.90        10.38 o                         
  -8  12   3        277.18        285.45        12.16 o                         
  -7  12   3        896.60        892.32        23.45 o                         
  -6  12   3        169.71        166.29        14.24 o                         
  -5  12   3        195.30        189.71        15.19 o                         
  -4  12   3        875.53        850.24        30.49 o                         
  -3  12   3         18.80         11.84        16.06 o                         
  -2  12   3         38.64         33.01        13.54 o                         
  -1  12   3        176.80        189.53        26.59 o                         
   0  12   3        251.43        247.96        21.64 o                         
   1  12   3         24.19         58.50        20.91 o                         
   2  12   3       1381.51       1351.61        50.17 o                         
   3  12   3        208.89        174.67        18.12 o                         
   4  12   3         25.27         -5.09        18.01 o                         
   5  12   3        104.11        117.40        13.44 o                         
   6  12   3        802.31        874.65        23.52 o                         
   7  12   3         20.42         28.52         6.20 o                         
  -7  13   3        247.88        258.21        16.07 o                         
  -6  13   3       1027.36        999.02        30.13 o                         
  -5  13   3         39.61         37.29        11.50 o                         
  -4  13   3       2906.07       2939.39        55.99 o                         
  -3  13   3       1589.74       1581.56        49.61 o                         
  -2  13   3       3183.86       3133.60        61.83 o                         
  -1  13   3       1821.66       1912.30        49.14 o                         
   0  13   3       1945.20       1968.02        55.95 o                         
   1  13   3       1401.25       1364.16        56.42 o                         
   2  13   3       1561.03       1688.14        59.93 o                         
   3  13   3        359.27        340.95        25.12 o                         
   4  13   3        262.34        251.38        17.68 o                         
   5  13   3         76.64         84.64        13.44 o                         
   6  13   3        478.27        463.14        15.72 o                         
   7  13   3          9.23         17.03         6.32 o                         
  -7  14   3         51.01         53.30         6.74 o                         
  -6  14   3        209.39        201.20        14.18 o                         
  -5  14   3       1183.25       1233.86        41.50 o                         
  -4  14   3        687.13        647.97        26.95 o                         
  -3  14   3        607.09        597.83        30.61 o                         
  -2  14   3        522.72        526.90        33.97 o                         
  -1  14   3          1.10        -19.22        19.22 o                         
   0  14   3         23.60         36.41        18.79 o                         
   1  14   3        808.86        842.68        46.60 o                         
   2  14   3        274.39        297.35        33.55 o                         
   3  14   3       1754.19       1739.27        58.60 o                         
   4  14   3        303.38        307.70        18.25 o                         
   5  14   3         27.45         27.32         9.35 o                         
   6  14   3          6.18         10.75         5.06 o                         
  -6  15   3       1240.54       1212.72        31.98 o                         
  -5  15   3        232.68        256.98        16.32 o                         
  -4  15   3         54.09         61.55        11.02 o                         
  -3  15   3        486.85        487.46        26.54 o                         
  -2  15   3         90.81        137.85        23.45 o                         
  -1  15   3       1077.92       1086.22        42.22 o                         
   0  15   3        793.93        871.64        54.23 o                         
   1  15   3       1722.06       1725.13        58.36 o                         
   2  15   3         74.33         93.87        23.01 o                         
   3  15   3       1891.14       1899.51        48.59 o                         
   4  15   3        756.53        748.77        23.96 o                         
   5  15   3        861.81        897.21        22.02 o                         
  -5  16   3          0.03         -1.94         9.21 o                         
  -4  16   3        118.60        105.91        17.99 o                         
  -3  16   3        197.62        199.47        24.23 o                         
  -2  16   3         60.26         20.13        23.48 o                         
  -1  16   3         26.43         20.08        14.72 o                         
   0  16   3         10.68         19.00        10.90 o                         
   1  16   3        137.52        114.25        21.97 o                         
   2  16   3        168.48        154.18        17.04 o                         
   3  16   3        220.96        181.12        15.82 o                         
   4  16   3         15.68         16.29         7.52 o                         
  -4  17   3        991.52        778.15        63.02 o                         
  -3  17   3        415.53        397.37        19.73 o                         
  -2  17   3        860.07        860.93        33.25 o                         
  -1  17   3        441.69        410.73        30.46 o                         
   0  17   3       1108.98       1116.48        37.93 o                         
   1  17   3        128.60        136.43        18.64 o                         
   2  17   3        637.24        659.21        27.30 o                         
   3  17   3         71.98         81.86        13.66 o                         
  -2  18   3        278.61        260.09        25.56 o                         
  -1  18   3         44.78         33.92        16.00 o                         
   0  18   3         44.09         58.76        13.38 o                         
   1  18   3        115.92        126.31        12.85 o                         
 -10   0   4        741.13        716.84        33.63 o                         
  -8   0   4       7319.63       7510.43       117.13 o                         
  -6   0   4      14711.06      15266.22       118.58 o                         
  -4   0   4      16280.43      16942.18       296.53 o                         
  -2   0   4        475.42        361.39        38.17 o                         
   0   0   4        721.96        561.39        30.76 o                         
   2   0   4        281.56        393.36        27.95 o                         
   4   0   4       1335.43       1020.71        82.28 o                         
   6   0   4       2532.63       2506.25        52.36 o                         
   8   0   4         49.00         54.72        11.70 o                         
 -11   1   4        105.18         95.09         7.14 o                         
 -10   1   4        992.63       1034.16        29.11 o                         
  -9   1   4        175.94        132.97        14.08 o                         
  -8   1   4        643.78        591.63        21.16 o                         
  -7   1   4        298.13        275.19        13.18 o                         
  -6   1   4        486.95        550.16        15.42 o                         
  -5   1   4       4117.84       4090.50        86.54 o                         
  -4   1   4        820.37        840.23        33.26 o                         
  -3   1   4      10207.77      10078.54        91.66 o                         
  -2   1   4        463.09        507.83        28.90 o                         
  -1   1   4       4302.20       4379.48        69.46 o                         
   0   1   4       7348.50       6676.44       140.33 o                         
   1   1   4       1138.25       1302.53        35.10 o                         
   2   1   4       8607.31       8036.89        94.99 o                         
   3   1   4        473.22        510.86        28.39 o                         
   4   1   4       5574.38       5661.29       141.55 o                         
   5   1   4       2417.49       2360.29        30.20 o                         
   6   1   4        445.14        439.38        15.77 o                         
   7   1   4       2823.72       2869.75        38.94 o                         
   8   1   4         39.71         49.98         7.96 o                         
   9   1   4       1034.69       1015.12        26.08 o                         
 -10   2   4         19.30         23.29         5.79 o                         
  -9   2   4        464.07        459.03        17.77 o                         
  -8   2   4        240.93        231.78        14.46 o                         
  -7   2   4         16.32         18.42         7.73 o                         
  -6   2   4        132.11        173.19         9.70 o                         
  -5   2   4        413.41        336.28        33.46 o                         
  -4   2   4       1073.90       1151.59        42.48 o                         
  -3   2   4       6912.74       6676.14        93.85 o                         
  -2   2   4         93.23         79.40        15.77 o                         
  -1   2   4      20226.68      18669.65       166.42 o                         
   0   2   4       1149.84       1124.68        40.14 o                         
   1   2   4       3997.06       3833.90        65.20 o                         
   2   2   4       2551.70       2768.32        55.81 o                         
   3   2   4        419.13        599.61        33.02 o                         
   4   2   4        799.02        975.67        64.01 o                         
   5   2   4       1587.89       1462.36        30.49 o                         
   6   2   4        146.07        140.35        10.00 o                         
   7   2   4         21.17         19.26         8.15 o                         
   8   2   4        122.96        119.29        11.75 o                         
   9   2   4          1.29         -7.34         7.69 o                         
 -10   3   4       1493.66       1555.49        29.43 o                         
  -9   3   4          0.96         -7.95         7.95 o                         
  -8   3   4       1519.39       1465.76        28.95 o                         
  -7   3   4        181.80        205.67        11.33 o                         
  -6   3   4         81.29        121.94         8.32 o                         
  -5   3   4       4629.13       4633.04       121.13 o                         
  -4   3   4        635.26        520.80        39.97 o                         
  -3   3   4       3551.58       3322.63        86.90 o                         
  -2   3   4         22.56         39.53        18.40 o                         
  -1   3   4       1801.23       1746.43        51.54 o                         
   0   3   4       8490.70       7765.55        92.15 o                         
   1   3   4        482.32        472.95        27.69 o                         
   2   3   4      20896.06      20561.19       150.97 o                         
   3   3   4        826.61        888.14        39.15 o                         
   4   3   4       5282.45       5242.67       130.94 o                         
   5   3   4       2045.00       1949.77        27.05 o                         
   6   3   4        374.59        370.96        14.54 o                         
   7   3   4       2018.19       1985.84        29.94 o                         
   8   3   4         27.38         34.38         9.66 o                         
   9   3   4        432.50        414.60        14.66 o                         
 -10   4   4        830.78        805.40        20.34 o                         
  -9   4   4        115.17        105.51        10.91 o                         
  -8   4   4       5430.47       5606.83        53.87 o                         
  -7   4   4       1751.36       1757.46        27.38 o                         
  -6   4   4       9687.33       9778.90        59.97 o                         
  -5   4   4         30.60         70.10        24.82 o                         
  -4   4   4       3287.81       3181.54       122.96 o                         
  -3   4   4        554.70        467.39        34.75 o                         
  -2   4   4          0.74         11.74        17.42 o                         
  -1   4   4      14016.82      14123.83       227.20 o                         
   0   4   4        929.95        913.01        30.49 o                         
   1   4   4        771.73        775.88        37.62 o                         
   2   4   4        856.26        776.25        32.61 o                         
   3   4   4       1001.60        981.81        43.37 o                         
   4   4   4       3641.42       3563.16        95.49 o                         
   5   4   4       1325.22       1353.81        24.27 o                         
   6   4   4       1642.93       1715.92        28.50 o                         
   7   4   4        754.48        735.46        21.22 o                         
   8   4   4          9.98          6.22         9.63 o                         
   9   4   4        209.00        217.83        11.38 o                         
 -10   5   4         13.75          6.31         4.70 o                         
  -9   5   4        575.31        579.57        17.74 o                         
  -8   5   4        272.07        274.88        13.35 o                         
  -7   5   4       2128.10       2138.50        30.38 o                         
  -6   5   4         70.44         70.25         9.35 o                         
  -5   5   4       6124.68       5983.89       136.03 o                         
  -4   5   4        274.34        251.97        29.40 o                         
  -3   5   4      15944.30      15589.93       183.01 o                         
  -2   5   4       2111.22       2114.75        72.07 o                         
  -1   5   4       1468.14       1626.56        45.47 o                         
   0   5   4       1324.63       1239.67        36.58 o                         
   1   5   4         61.65         64.15        14.16 o                         
   2   5   4       2482.07       2369.95        57.16 o                         
   3   5   4        150.96        161.56        24.01 o                         
   4   5   4       1193.15       1217.69        32.40 o                         
   5   5   4       3052.02       3040.56        34.66 o                         
   6   5   4       1054.09       1108.03        23.51 o                         
   7   5   4       4496.08       4652.04        51.94 o                         
   8   5   4        584.12        577.24        19.13 o                         
   9   5   4       1881.36       1896.63        30.33 o                         
 -10   6   4          1.11          5.05         4.48 o                         
  -9   6   4        138.83        154.35        15.45 o                         
  -8   6   4       2719.42       2694.65        36.86 o                         
  -7   6   4          1.55         28.49         8.53 o                         
  -6   6   4       5261.61       5219.03        69.17 o                         
  -5   6   4        784.48        820.34        23.45 o                         
  -4   6   4        713.44        787.98        43.77 o                         
  -3   6   4       5390.39       5086.44       110.79 o                         
  -2   6   4       3896.64       3927.27       101.36 o                         
  -1   6   4      15212.11      15498.69       140.13 o                         
   0   6   4      16608.54      17923.57       155.81 o                         
   1   6   4       4561.00       4328.47        73.07 o                         
   2   6   4        145.04        158.81        20.64 o                         
   3   6   4         91.25        163.33        24.24 o                         
   4   6   4       1074.99       1016.24        22.18 o                         
   5   6   4        731.60        691.25        18.41 o                         
   6   6   4       4134.96       4061.92        45.15 o                         
   7   6   4        509.38        473.99        18.01 o                         
   8   6   4          5.91          1.22         7.64 o                         
   9   6   4          7.65         19.42         5.38 o                         
 -10   7   4       1499.39       1470.68        32.77 o                         
  -9   7   4        170.60        178.72        13.05 o                         
  -8   7   4        386.84        382.41        15.09 o                         
  -7   7   4         14.09         17.03        10.84 o                         
  -6   7   4         86.11         88.47        15.70 o                         
  -5   7   4        121.24        157.10        16.56 o                         
  -4   7   4         51.36        -18.42        18.88 o                         
  -3   7   4        410.18        393.81        40.66 o                         
  -2   7   4         10.36          0.59        13.44 o                         
  -1   7   4       3149.29       3297.38        94.39 o                         
   0   7   4      10764.45      10767.05       126.04 o                         
   1   7   4       3061.20       3040.68        92.85 o                         
   2   7   4      10295.56      10121.97       148.32 o                         
   3   7   4       1271.10       1279.51        33.35 o                         
   4   7   4       5418.91       5371.18        47.47 o                         
   5   7   4         72.65         69.52         9.64 o                         
   6   7   4        668.44        650.35        18.87 o                         
   7   7   4        124.55        115.59        11.97 o                         
   8   7   4          2.61          4.89         6.68 o                         
  -9   8   4         39.51         36.11         7.21 o                         
  -8   8   4       3820.87       3799.71        39.39 o                         
  -7   8   4       1315.60       1339.70        29.49 o                         
  -6   8   4       2474.05       2429.07        41.24 o                         
  -5   8   4        217.33        243.03        20.99 o                         
  -4   8   4       1128.19       1174.57        31.33 o                         
  -3   8   4       1898.90       1880.67        70.36 o                         
  -2   8   4        167.36        137.60        25.15 o                         
  -1   8   4       7106.67       7224.48       146.32 o                         
   0   8   4         13.90         -5.11        39.70 o                         
   1   8   4        106.86        132.95        24.43 o                         
   2   8   4       1368.79       1463.42        55.53 o                         
   3   8   4       2070.20       2142.89        36.02 o                         
   4   8   4        380.72        357.87        26.38 o                         
   5   8   4       1815.11       1808.98        32.97 o                         
   6   8   4        643.68        624.99        19.93 o                         
   7   8   4        306.41        288.06        14.10 o                         
   8   8   4          0.30         16.43         5.65 o                         
  -9   9   4         80.22         52.05        13.49 o                         
  -8   9   4        141.03        139.56         9.66 o                         
  -7   9   4        907.72        902.16        23.09 o                         
  -6   9   4         77.42         88.22        13.64 o                         
  -5   9   4       1433.57       1483.07        34.41 o                         
  -4   9   4       2583.18       2702.85        48.05 o                         
  -3   9   4       5299.15       5540.61        65.56 o                         
  -2   9   4       1621.94       1672.74        37.37 o                         
  -1   9   4       2526.42       2867.66       103.25 o                         
   0   9   4        317.29        240.79        45.58 o                         
   1   9   4        563.87        644.81        25.00 o                         
   2   9   4        128.77        133.56        28.69 o                         
   3   9   4        800.68        834.10        25.18 o                         
   4   9   4        228.39        291.33        22.44 o                         
   5   9   4       1633.06       1671.30        32.86 o                         
   6   9   4        845.64        884.43        22.58 o                         
   7   9   4       1668.16       1731.15        29.03 o                         
   8   9   4        877.94        885.88        21.99 o                         
  -9  10   4        544.50        554.50        19.02 o                         
  -8  10   4       1053.51       1084.68        21.60 o                         
  -7  10   4        823.58        824.55        23.54 o                         
  -6  10   4       1504.74       1483.78        37.87 o                         
  -5  10   4       3074.15       3031.42        55.04 o                         
  -4  10   4          0.66         -5.21        12.61 o                         
  -3  10   4       1979.92       1974.51        41.79 o                         
  -2  10   4        583.82        609.81        22.29 o                         
  -1  10   4       1683.74       1772.96        48.95 o                         
   0  10   4       1448.32       1487.66        31.21 o                         
   1  10   4        696.53        767.11        49.38 o                         
   2  10   4        472.96        457.51        29.90 o                         
   3  10   4          8.70         10.05        13.51 o                         
   4  10   4        733.26        743.10        25.47 o                         
   5  10   4         30.76         50.68        10.44 o                         
   6  10   4        430.39        441.03        15.73 o                         
   7  10   4         98.68        115.36         9.57 o                         
   8  10   4        164.78        144.92        17.78 o                         
  -8  11   4         69.52         66.38         7.43 o                         
  -7  11   4        177.54        166.49        15.79 o                         
  -6  11   4         26.45         10.13        13.87 o                         
  -5  11   4         28.44         38.54        13.71 o                         
  -4  11   4        587.56        594.12        33.09 o                         
  -3  11   4        383.38        370.49        34.04 o                         
  -2  11   4       1687.79       1727.00        40.45 o                         
  -1  11   4        315.61        287.00        23.20 o                         
   0  11   4       3940.81       4166.81        66.09 o                         
   1  11   4       1287.34       1304.34        42.20 o                         
   2  11   4       3464.07       3648.18        65.72 o                         
   3  11   4       1218.36       1123.32        34.26 o                         
   4  11   4       1635.76       1612.81        32.93 o                         
   5  11   4        146.53        131.39        12.79 o                         
   6  11   4        768.83        720.69        17.30 o                         
   7  11   4          5.45         16.18         7.43 o                         
  -8  12   4        564.00        508.38        13.76 o                         
  -7  12   4        275.74        287.27        14.92 o                         
  -6  12   4        252.70        259.70        16.49 o                         
  -5  12   4        278.01        274.94        20.13 o                         
  -4  12   4         90.53         82.31        16.70 o                         
  -3  12   4        257.24        253.57        23.95 o                         
  -2  12   4       1613.36       1509.78        44.96 o                         
  -1  12   4       3358.42       3534.34        63.13 o                         
   0  12   4       1056.01       1089.22        38.10 o                         
   1  12   4        731.40        663.44        32.97 o                         
   2  12   4        970.82        925.07        47.44 o                         
   3  12   4         33.23         24.48        14.04 o                         
   4  12   4         51.83         63.59         9.71 o                         
   5  12   4        835.24        836.50        21.88 o                         
   6  12   4          1.41          0.75         6.28 o                         
   7  12   4        371.55        332.05        13.12 o                         
  -7  13   4        580.93        557.71        17.16 o                         
  -6  13   4        131.52        131.80        11.57 o                         
  -5  13   4        976.65        967.32        27.08 o                         
  -4  13   4       1717.12       1735.17        39.97 o                         
  -3  13   4       1798.19       1827.72        52.87 o                         
  -2  13   4        490.92        532.07        29.99 o                         
  -1  13   4        880.84        927.93        35.86 o                         
   0  13   4         58.82         50.56        23.61 o                         
   1  13   4        688.92        682.22        32.78 o                         
   2  13   4        163.68        139.50        20.60 o                         
   3  13   4        918.60        935.57        32.61 o                         
   4  13   4         28.50         20.45        12.72 o                         
   5  13   4        746.75        838.53        27.67 o                         
   6  13   4        588.91        575.81        18.43 o                         
  -7  14   4       1101.99       1041.86        27.89 o                         
  -6  14   4        672.18        685.95        21.97 o                         
  -5  14   4       1039.28        965.32        27.14 o                         
  -4  14   4        410.85        380.99        22.00 o                         
  -3  14   4        559.51        527.08        30.65 o                         
  -2  14   4        296.85        328.53        24.23 o                         
  -1  14   4         89.02         95.61        17.14 o                         
   0  14   4        108.02        113.14        20.93 o                         
   1  14   4        192.41        157.41        25.26 o                         
   2  14   4         51.47         31.17        15.51 o                         
   3  14   4        307.14        290.70        19.95 o                         
   4  14   4         75.06         90.57        14.58 o                         
   5  14   4        290.31        249.56        11.32 o                         
  -6  15   4         45.02         42.24         7.63 o                         
  -5  15   4        506.16        512.25        19.56 o                         
  -4  15   4        495.34        466.12        23.82 o                         
  -3  15   4        425.71        419.32        28.95 o                         
  -2  15   4       1157.47       1132.50        43.77 o                         
  -1  15   4         28.85         43.17        17.03 o                         
   0  15   4       1578.86       1583.93        46.91 o                         
   1  15   4       1085.74       1101.98        38.78 o                         
   2  15   4        833.02        847.54        27.98 o                         
   3  15   4        802.71        802.21        25.54 o                         
   4  15   4       1023.79       1054.74        27.25 o                         
   5  15   4          6.64          8.87         7.53 o                         
  -5  16   4         37.67         37.05         8.58 o                         
  -4  16   4        163.69        147.74        15.94 o                         
  -3  16   4        495.70        485.46        25.31 o                         
  -2  16   4       1316.99       1296.31        40.05 o                         
  -1  16   4        347.56        330.25        28.05 o                         
   0  16   4       2203.16       2123.34        58.48 o                         
   1  16   4         86.52        105.16        19.47 o                         
   2  16   4        187.51        139.16        15.14 o                         
   3  16   4         13.01          9.53         9.35 o                         
   4  16   4          4.92         13.35         6.46 o                         
  -3  17   4        201.25        169.95        19.22 o                         
  -2  17   4        258.75        208.76        21.10 o                         
  -1  17   4        961.52       1083.82        42.03 o                         
   0  17   4          5.06         38.09        14.28 o                         
   1  17   4        768.95        727.17        50.74 o                         
   2  17   4        151.60        164.52        12.83 o                         
  -9   0   5       4383.65       4690.78        77.47 o                         
  -7   0   5       1847.30       1847.23        39.50 o                         
  -5   0   5        152.67        193.72        31.95 o                         
  -3   0   5       1476.21       1522.44        61.69 o                         
  -1   0   5       8665.58       8329.15       186.18 o                         
   1   0   5      28728.84      27603.36       630.19 o                         
   3   0   5       7214.54       6677.34       268.60 o                         
   5   0   5        604.18        617.46        30.85 o                         
   7   0   5        349.39        338.18        23.05 o                         
   9   0   5         91.48        130.59        34.55 o                         
 -10   1   5         13.75         12.19         8.89 o                         
  -9   1   5        349.02        388.34        19.30 o                         
  -8   1   5        717.92        769.67        24.99 o                         
  -7   1   5        895.07        903.69        21.23 o                         
  -6   1   5       1047.88       1040.60        20.62 o                         
  -5   1   5        397.96        460.53        39.33 o                         
  -4   1   5          2.46        -13.50        13.50 o                         
  -3   1   5       4459.45       4458.45        83.78 o                         
  -2   1   5       1567.27       1538.17        80.33 o                         
  -1   1   5       6152.06       6085.91       104.72 o                         
   0   1   5        133.04        121.63        19.70 o                         
   1   1   5       1143.54       1071.39        46.60 o                         
   2   1   5       2716.29       2670.49        61.78 o                         
   3   1   5       1530.74       1601.09        91.03 o                         
   4   1   5       8915.21       9062.84        70.36 o                         
   5   1   5         15.90          9.08        10.77 o                         
   6   1   5       2902.93       2845.70        45.65 o                         
   7   1   5        386.13        357.89        17.13 o                         
   8   1   5        347.35        347.33        13.28 o                         
   9   1   5       1867.09       1945.45        30.47 o                         
 -10   2   5        125.86        120.86        10.45 o                         
  -9   2   5         37.31         33.31         8.02 o                         
  -8   2   5       1748.15       1701.62        39.39 o                         
  -7   2   5        262.30        271.04        13.25 o                         
  -6   2   5      10915.37      11512.19        84.51 o                         
  -5   2   5        568.14        638.83        61.81 o                         
  -4   2   5      18309.39      17641.57       211.89 o                         
  -3   2   5        234.47        248.21        20.59 o                         
  -2   2   5       9802.44       9634.71       130.24 o                         
  -1   2   5          4.48         21.28        18.86 o                         
   0   2   5        257.19        260.67        26.59 o                         
   1   2   5        339.92        330.29        27.51 o                         
   2   2   5         53.76         25.46        10.85 o                         
   3   2   5        806.93        823.45        49.29 o                         
   4   2   5        911.96        984.25        22.65 o                         
   5   2   5          0.35         -7.73         7.73 o                         
   6   2   5       3375.18       3352.89        44.02 o                         
   7   2   5         63.12         64.74        11.42 o                         
   8   2   5       2291.64       2330.30        30.88 o                         
   9   2   5         18.69         12.78         5.98 o                         
 -10   3   5          3.15          5.69         5.84 o                         
  -9   3   5        637.12        614.43        19.19 o                         
  -8   3   5        164.65        194.57        12.28 o                         
  -7   3   5       2255.46       2254.77        32.75 o                         
  -6   3   5        257.94        228.86        12.07 o                         
  -5   3   5        174.83        170.42        33.34 o                         
  -4   3   5          5.43          4.92        25.95 o                         
  -3   3   5       5564.78       5246.82       104.28 o                         
  -2   3   5        115.68         73.82        19.70 o                         
  -1   3   5      14251.20      14165.55       210.96 o                         
   0   3   5         22.46         25.38        14.02 o                         
   1   3   5       2812.46       2843.92        71.61 o                         
   2   3   5       1812.92       1797.53        60.72 o                         
   3   3   5         49.77         48.53        23.95 o                         
   4   3   5       2432.12       2413.41        28.63 o                         
   5   3   5        439.01        411.69        15.43 o                         
   6   3   5       1691.84       1617.82        28.59 o                         
   7   3   5        973.96        965.07        24.67 o                         
   8   3   5        272.60        249.40        14.24 o                         
   9   3   5       1182.04       1161.32        24.44 o                         
 -10   4   5         44.13         36.20         6.27 o                         
  -9   4   5       2531.33       2604.15        33.02 o                         
  -8   4   5         64.22         57.77        10.35 o                         
  -7   4   5        812.15        893.65        20.51 o                         
  -6   4   5        851.25        808.12        25.08 o                         
  -5   4   5         16.15          5.29         7.24 o                         
  -4   4   5       4481.63       4420.52       105.01 o                         
  -3   4   5       1028.20        962.54        49.04 o                         
  -2   4   5         11.06         10.68        19.88 o                         
  -1   4   5      18616.79      19082.27       204.40 o                         
   0   4   5         10.54         25.99        15.11 o                         
   1   4   5      23084.72      22678.44       239.92 o                         
   2   4   5       4744.66       5052.37        96.12 o                         
   3   4   5       8542.69       8925.45       135.07 o                         
   4   4   5          1.45         -1.75         7.64 o                         
   5   4   5        130.12        173.43        10.31 o                         
   6   4   5        160.78        173.60        11.45 o                         
   7   4   5        752.90        752.45        19.82 o                         
   8   4   5        455.48        475.15        18.86 o                         
   9   4   5         23.18          7.65         8.05 o                         
 -10   5   5          1.64         -7.04         7.04 o                         
  -9   5   5        194.10        192.44        12.93 o                         
  -8   5   5        545.00        567.61        18.55 o                         
  -7   5   5          2.96         -9.68         9.68 o                         
  -6   5   5        150.56        151.86        13.36 o                         
  -5   5   5         14.67         20.15         7.57 o                         
  -4   5   5        715.72        664.53        45.25 o                         
  -3   5   5        189.13        167.74        24.16 o                         
  -2   5   5       1238.71       1115.77        57.47 o                         
  -1   5   5        978.52       1086.35        44.25 o                         
   0   5   5        507.08        646.42        37.61 o                         
   1   5   5        568.06        575.94        32.33 o                         
   2   5   5       4460.55       4435.50        83.83 o                         
   3   5   5        986.66       1013.08        33.69 o                         
   4   5   5      10586.05      10602.40        78.23 o                         
   5   5   5        309.16        298.17        12.95 o                         
   6   5   5       1497.25       1534.54        27.05 o                         
   7   5   5         22.53         29.87         7.34 o                         
   8   5   5        185.35        182.16        12.61 o                         
 -10   6   5        439.30        378.12        14.32 o                         
  -9   6   5        755.29        766.67        23.17 o                         
  -8   6   5       1965.07       1970.18        30.43 o                         
  -7   6   5        171.14        158.22        11.48 o                         
  -6   6   5       7543.29       7725.56        76.25 o                         
  -5   6   5       8037.15       8344.77        64.95 o                         
  -4   6   5      10498.79      10774.87       220.30 o                         
  -3   6   5        541.57        521.36        52.43 o                         
  -2   6   5       2583.41       2531.65        87.23 o                         
  -1   6   5        381.36        299.78        25.17 o                         
   0   6   5        757.71        735.65        40.26 o                         
   1   6   5      11041.60      11464.40       140.44 o                         
   2   6   5          4.72         51.12        25.23 o                         
   3   6   5       4306.66       4249.02        58.02 o                         
   4   6   5       1780.61       1747.00        29.16 o                         
   5   6   5        466.71        481.01        15.63 o                         
   6   6   5       2170.19       2209.93        29.79 o                         
   7   6   5       1001.99       1043.90        23.38 o                         
   8   6   5       1147.80       1167.98        23.23 o                         
 -10   7   5         12.08        -17.11        17.11 o                         
  -9   7   5        343.71        366.66        14.12 o                         
  -8   7   5        113.84        125.01        12.69 o                         
  -7   7   5       1226.73       1261.90        25.70 o                         
  -6   7   5        300.48        281.12        14.95 o                         
  -5   7   5       1009.33       1069.61        27.77 o                         
  -4   7   5        210.80        237.79        13.43 o                         
  -3   7   5       6307.71       6297.16       136.95 o                         
  -2   7   5        555.56        551.39        41.09 o                         
  -1   7   5       3936.84       3522.02       122.30 o                         
   0   7   5        904.56       1014.45        49.01 o                         
   1   7   5       1106.14       1253.25        57.25 o                         
   2   7   5       1491.85       1507.82        32.36 o                         
   3   7   5        451.49        448.72        22.36 o                         
   4   7   5        110.89         98.04        10.91 o                         
   5   7   5         60.36         49.43         9.67 o                         
   6   7   5        106.92        104.66         9.34 o                         
   7   7   5       1581.44       1571.83        27.63 o                         
   8   7   5         65.61         61.66         7.26 o                         
  -9   8   5        633.13        604.41        17.34 o                         
  -8   8   5          9.96         18.43         9.86 o                         
  -7   8   5       1767.95       1810.77        36.10 o                         
  -6   8   5       1771.31       1711.78        42.65 o                         
  -5   8   5        763.37        786.70        28.05 o                         
  -4   8   5       8361.04       8508.23        70.85 o                         
  -3   8   5       4417.28       4779.37       103.88 o                         
  -2   8   5        714.58        681.32        34.49 o                         
  -1   8   5       3591.35       3472.35       128.36 o                         
   0   8   5         67.62        110.50        23.59 o                         
   1   8   5       5042.36       5141.27        88.57 o                         
   2   8   5       4506.82       4477.60        46.19 o                         
   3   8   5       3588.55       3582.65        47.47 o                         
   4   8   5        139.66        115.10        11.48 o                         
   5   8   5        578.77        583.01        19.71 o                         
   6   8   5        331.11        350.02        14.71 o                         
   7   8   5        316.11        311.91        14.49 o                         
   8   8   5        718.47        749.50        21.79 o                         
  -9   9   5         74.16        100.40         9.52 o                         
  -8   9   5        634.25        623.00        17.11 o                         
  -7   9   5       1006.22       1022.81        27.50 o                         
  -6   9   5        806.63        785.53        29.19 o                         
  -5   9   5        653.06        686.28        30.04 o                         
  -4   9   5          0.81          4.39        10.17 o                         
  -3   9   5        209.61        170.75        13.75 o                         
  -2   9   5        766.62        715.48        26.63 o                         
  -1   9   5       1768.40       1861.17        33.50 o                         
   0   9   5         16.12         19.60        12.32 o                         
   1   9   5         15.64         36.38        12.95 o                         
   2   9   5        750.90        788.29        22.46 o                         
   3   9   5        746.50        726.53        33.37 o                         
   4   9   5       4890.42       4983.18        53.74 o                         
   5   9   5       1887.87       1874.86        31.52 o                         
   6   9   5       1692.42       1717.30        28.12 o                         
   7   9   5        162.37        155.18        10.50 o                         
  -9  10   5        501.84        476.57        42.25 o                         
  -8  10   5       1288.56       1270.25        21.92 o                         
  -7  10   5        190.45        158.09        15.22 o                         
  -6  10   5       3021.92       3096.67        48.46 o                         
  -5  10   5       1326.17       1370.82        42.45 o                         
  -4  10   5       5051.57       5044.66        72.49 o                         
  -3  10   5        474.19        473.95        24.04 o                         
  -2  10   5       1879.50       1979.30        46.49 o                         
  -1  10   5        410.68        392.14        17.59 o                         
   0  10   5       1827.71       1890.06        37.10 o                         
   1  10   5       3597.42       3611.88        92.36 o                         
   2  10   5        441.94        449.35        22.80 o                         
   3  10   5       2408.35       2350.88        42.02 o                         
   4  10   5        609.62        680.64        22.62 o                         
   5  10   5          3.12          8.49         9.51 o                         
   6  10   5        523.33        513.50        16.45 o                         
   7  10   5        444.37        425.45        13.85 o                         
  -8  11   5        290.13        282.53        11.45 o                         
  -7  11   5        187.40        188.25        13.29 o                         
  -6  11   5        201.52        176.59        20.06 o                         
  -5  11   5         19.23         18.61        12.91 o                         
  -4  11   5        113.07        110.46        21.37 o                         
  -3  11   5       1039.13       1086.57        35.60 o                         
  -2  11   5       1034.41       1001.01        34.73 o                         
  -1  11   5       1885.77       1998.68        45.19 o                         
   0  11   5        788.80        750.83        32.67 o                         
   1  11   5       1578.30       1600.51        51.94 o                         
   2  11   5         69.72         69.57        20.22 o                         
   3  11   5        675.37        728.48        26.52 o                         
   4  11   5        627.73        637.12        22.77 o                         
   5  11   5         74.17         77.31        10.55 o                         
   6  11   5          2.37         -1.14         5.47 o                         
   7  11   5        334.99        362.00        15.52 o                         
  -8  12   5         35.87         31.56         6.90 o                         
  -7  12   5        475.04        455.84        17.17 o                         
  -6  12   5       1944.46       1947.09        36.05 o                         
  -5  12   5        986.05       1050.50        30.77 o                         
  -4  12   5       3040.81       3186.20        58.63 o                         
  -3  12   5       2193.75       2379.97        48.48 o                         
  -2  12   5        500.05        429.20        36.04 o                         
  -1  12   5       2224.88       2176.47        78.47 o                         
   0  12   5        205.07        251.90        23.12 o                         
   1  12   5        964.95       1013.67        78.42 o                         
   2  12   5       1324.88       1327.26        36.30 o                         
   3  12   5       1266.17       1188.85        45.93 o                         
   4  12   5          0.15         -3.45        12.14 o                         
   5  12   5        498.13        480.94        16.35 o                         
   6  12   5        282.02        328.65        13.35 o                         
  -7  13   5        293.02        292.44        10.23 o                         
  -6  13   5          2.08         13.85         8.74 o                         
  -5  13   5          5.62         -7.23        10.90 o                         
  -4  13   5        297.77        243.85        18.70 o                         
  -3  13   5        307.98        340.48        27.12 o                         
  -2  13   5          1.19          7.87        19.78 o                         
  -1  13   5        590.69        547.27        33.67 o                         
   0  13   5        242.84        323.63        30.25 o                         
   1  13   5          1.28        -13.68        15.38 o                         
   2  13   5       1730.08       1793.81        46.89 o                         
   3  13   5       1052.80       1079.34        29.22 o                         
   4  13   5       1961.19       2092.48        35.89 o                         
   5  13   5        464.84        476.58        14.34 o                         
   6  13   5        715.98        661.30        36.23 o                         
  -6  14   5        762.62        701.78        22.40 o                         
  -5  14   5         70.30         74.11        11.86 o                         
  -4  14   5        451.99        428.83        21.63 o                         
  -3  14   5         19.59         23.03        15.28 o                         
  -2  14   5        766.95        807.31        38.00 o                         
  -1  14   5        728.39        808.05        37.51 o                         
   0  14   5       1763.24       1831.92        51.12 o                         
   1  14   5       1734.74       1706.80        46.32 o                         
   2  14   5       1171.46       1175.79        32.53 o                         
   3  14   5        428.92        440.94        20.36 o                         
   4  14   5        473.87        428.43        16.97 o                         
   5  14   5          0.06          2.99         6.72 o                         
  -6  15   5        212.03        187.26        12.65 o                         
  -5  15   5        184.35        167.23        12.44 o                         
  -4  15   5         22.25         22.38         5.83 o                         
  -3  15   5        452.87        447.63        23.41 o                         
  -2  15   5        681.00        751.08        36.94 o                         
  -1  15   5        449.96        457.32        28.59 o                         
   0  15   5        203.06        203.77        21.89 o                         
   1  15   5        476.84        481.48        26.14 o                         
   2  15   5         50.44         53.40        10.93 o                         
   3  15   5        174.68        179.57        13.63 o                         
   4  15   5        368.58        370.97        14.16 o                         
  -5  16   5       1860.54       1571.61        49.97 o                         
  -4  16   5        374.25        369.07        32.24 o                         
  -3  16   5       1261.17       1149.26        37.57 o                         
  -2  16   5         56.91         45.21        19.89 o                         
  -1  16   5        343.87        241.40        28.39 o                         
   0  16   5        165.51        177.23        21.31 o                         
   1  16   5          0.85         25.22        15.04 o                         
   2  16   5         25.18         18.01        11.79 o                         
   3  16   5         71.70         52.06         8.72 o                         
  -2  17   5         65.41         71.65        13.00 o                         
  -1  17   5        113.77        115.52        16.23 o                         
   0  17   5         93.06         94.83        18.55 o                         
   1  17   5         20.40         22.42        12.32 o                         
 -10   0   6        179.53        153.41        17.03 o                         
  -8   0   6         88.62          6.63        15.85 o                         
  -6   0   6        145.34        151.73        18.91 o                         
  -4   0   6       7712.71       7626.26       214.42 o                         
  -2   0   6      28293.73      28764.68       374.45 o                         
   0   0   6      17870.59      17812.33       462.57 o                         
   2   0   6       3348.30       3399.05       137.63 o                         
   4   0   6         30.59         52.84        10.64 o                         
   6   0   6        148.09        184.16        19.94 o                         
   8   0   6       1193.26       1203.65        40.15 o                         
 -10   1   6        896.64        905.81        23.99 o                         
  -9   1   6          1.91         11.88         9.18 o                         
  -8   1   6        234.15        210.77        14.29 o                         
  -7   1   6        626.33        668.71        18.79 o                         
  -6   1   6         49.90         26.47         7.88 o                         
  -5   1   6       3124.78       3320.15        47.73 o                         
  -4   1   6        841.92        878.20        49.11 o                         
  -3   1   6       2077.92       2057.61        86.07 o                         
  -2   1   6        219.80        167.62        23.16 o                         
  -1   1   6         99.75         55.29        18.75 o                         
   0   1   6       1553.01       1469.97       118.35 o                         
   1   1   6       3511.21       3436.16        93.88 o                         
   2   1   6       1096.49       1024.16        54.73 o                         
   3   1   6       1424.27       1339.10        42.09 o                         
   4   1   6         76.25         48.19        11.52 o                         
   5   1   6          3.95         13.71         8.60 o                         
   6   1   6       1512.40       1639.69        33.12 o                         
   7   1   6        192.09        220.47        13.30 o                         
   8   1   6        711.19        711.63        14.77 o                         
 -10   2   6         23.47         25.47         6.04 o                         
  -9   2   6       3179.56       3176.32        44.69 o                         
  -8   2   6        165.17        201.62        13.41 o                         
  -7   2   6       6800.17       6874.36        58.79 o                         
  -6   2   6        151.20        148.30        10.26 o                         
  -5   2   6       3675.86       3889.92        42.91 o                         
  -4   2   6          0.50         13.04        18.44 o                         
  -3   2   6        297.42        298.63        29.14 o                         
  -2   2   6       1240.18       1104.13        57.30 o                         
  -1   2   6         74.27         92.70        24.94 o                         
   0   2   6        835.90        815.46        58.02 o                         
   1   2   6       5221.08       5040.52       114.45 o                         
   2   2   6          5.47         -5.00        26.68 o                         
   3   2   6      14074.89      14176.80       137.77 o                         
   4   2   6        288.99        274.19        11.39 o                         
   5   2   6       8052.57       8097.54        62.47 o                         
   6   2   6         98.68         98.12        11.84 o                         
   7   2   6       1463.08       1440.54        26.35 o                         
   8   2   6          4.14         10.35         5.20 o                         
 -10   3   6       1353.18       1382.08        32.96 o                         
  -9   3   6        180.89        218.58        14.74 o                         
  -8   3   6        792.82        789.83        21.04 o                         
  -7   3   6        869.95        902.86        21.67 o                         
  -6   3   6        408.66        385.19        14.36 o                         
  -5   3   6       2353.20       2524.94        34.00 o                         
  -4   3   6        357.36        379.90        40.79 o                         
  -3   3   6        226.16        208.68        27.84 o                         
  -2   3   6         23.02         81.28        20.38 o                         
  -1   3   6         29.69         52.76        33.06 o                         
   0   3   6       4253.38       3997.11       121.56 o                         
   1   3   6       1702.47       1728.60        64.21 o                         
   2   3   6        365.06        248.86        28.90 o                         
   3   3   6        803.19        838.15        18.18 o                         
   4   3   6        272.88        230.99        10.98 o                         
   5   3   6         39.10         53.76         9.49 o                         
   6   3   6       2129.69       2223.59        35.07 o                         
   7   3   6          0.01         -0.06         8.49 o                         
   8   3   6        935.97        984.87        22.42 o                         
 -10   4   6         52.48         31.53         5.68 o                         
  -9   4   6        375.32        396.94        15.85 o                         
  -8   4   6          1.63         -1.27         9.20 o                         
  -7   4   6        730.26        692.43        21.76 o                         
  -6   4   6       2849.60       2989.37        51.99 o                         
  -5   4   6       4744.48       4989.21        44.06 o                         
  -4   4   6      11514.81      11363.01       235.05 o                         
  -3   4   6         31.23         43.02        31.32 o                         
  -2   4   6      16483.35      16358.88       247.41 o                         
  -1   4   6       1032.09       1007.54        51.97 o                         
   0   4   6       7338.65       7432.09       153.03 o                         
   1   4   6        500.73        532.76        42.93 o                         
   2   4   6        212.44        216.25        27.77 o                         
   3   4   6        121.10        111.43        11.61 o                         
   4   4   6        101.36         84.50         9.52 o                         
   5   4   6        927.33        942.87        21.62 o                         
   6   4   6        854.30        827.57        22.76 o                         
   7   4   6        216.15        233.18        11.69 o                         
   8   4   6       1608.47       1670.78        26.02 o                         
 -10   5   6        104.41        102.85        13.14 o                         
  -9   5   6         13.24         27.59         7.89 o                         
  -8   5   6        145.68        151.75        12.70 o                         
  -7   5   6        752.44        761.01        22.59 o                         
  -6   5   6         57.80         55.83         9.99 o                         
  -5   5   6       2574.66       2575.59        33.57 o                         
  -4   5   6        184.91        192.40        21.17 o                         
  -3   5   6       3047.28       3069.06        93.69 o                         
  -2   5   6        224.61        182.50        24.61 o                         
  -1   5   6        301.56        273.01        34.34 o                         
   0   5   6         51.72         21.63        13.51 o                         
   1   5   6       3025.44       2955.97        95.50 o                         
   2   5   6        600.05        629.21        21.01 o                         
   3   5   6        837.20        833.53        17.92 o                         
   4   5   6        117.09        106.56         9.42 o                         
   5   5   6         97.55         88.87         9.84 o                         
   6   5   6          0.44         -7.52         8.90 o                         
   7   5   6        491.84        468.63        15.11 o                         
   8   5   6        259.32        234.81        11.52 o                         
 -10   6   6         13.18          6.35         8.02 o                         
  -9   6   6       2153.44       2207.38        37.02 o                         
  -8   6   6        328.98        362.18        18.05 o                         
  -7   6   6       3628.28       3671.45        42.31 o                         
  -6   6   6        390.19        412.58        18.21 o                         
  -5   6   6       5255.91       5388.89        60.56 o                         
  -4   6   6         10.68          8.72        12.12 o                         
  -3   6   6       1437.29       1469.86        52.05 o                         
  -2   6   6       5618.30       5839.83       141.38 o                         
  -1   6   6        787.17        801.93        48.33 o                         
   0   6   6        792.10        806.38        50.87 o                         
   1   6   6       2871.02       2977.69        97.67 o                         
   2   6   6        272.97        231.80        15.47 o                         
   3   6   6       3779.75       3801.16        43.42 o                         
   4   6   6        289.77        254.74        12.70 o                         
   5   6   6       4086.14       4143.03        43.24 o                         
   6   6   6         20.55          6.93         8.00 o                         
   7   6   6       1333.06       1357.12        27.75 o                         
   8   6   6        164.51        167.68        10.53 o                         
  -9   7   6        509.95        543.24        18.56 o                         
  -8   7   6        205.83        171.90        12.68 o                         
  -7   7   6        238.44        260.57        13.64 o                         
  -6   7   6          6.88          5.40         9.24 o                         
  -5   7   6         55.08         99.28        20.11 o                         
  -4   7   6         14.37         13.44         9.11 o                         
  -3   7   6          4.97          9.09        12.20 o                         
  -2   7   6          2.23         -6.12        10.09 o                         
  -1   7   6        149.01        217.73        18.47 o                         
   0   7   6       2627.05       2681.76        62.93 o                         
   1   7   6        554.03        622.06        20.66 o                         
   2   7   6        206.35        227.81        11.61 o                         
   3   7   6          6.61         -1.82         8.13 o                         
   4   7   6        104.17        106.16        11.15 o                         
   5   7   6        120.84        110.67        11.55 o                         
   6   7   6       2500.23       2621.09        33.14 o                         
   7   7   6        450.56        489.42        19.23 o                         
  -9   8   6        980.78       1041.37        24.56 o                         
  -8   8   6        335.33        350.22        16.24 o                         
  -7   8   6        909.80        952.26        27.35 o                         
  -6   8   6        236.87        245.79        18.64 o                         
  -5   8   6       1350.72       1334.23        30.65 o                         
  -4   8   6        670.67        748.93        22.22 o                         
  -3   8   6        610.88        589.60        21.17 o                         
  -2   8   6       6985.61       7369.67        65.71 o                         
  -1   8   6        855.53        841.45        28.95 o                         
   0   8   6       6166.88       6465.74        77.57 o                         
   1   8   6        108.75        113.91        13.22 o                         
   2   8   6       5811.53       5989.64        61.91 o                         
   3   8   6       2342.31       2348.00        40.59 o                         
   4   8   6       1319.07       1340.25        27.10 o                         
   5   8   6       1491.16       1560.21        27.44 o                         
   6   8   6        128.86        131.99        10.32 o                         
   7   8   6         96.18         95.77        13.88 o                         
  -9   9   6         86.81         69.00        11.14 o                         
  -8   9   6         12.32          7.94         8.01 o                         
  -7   9   6       1119.34       1140.64        27.76 o                         
  -6   9   6        975.96       1025.50        33.12 o                         
  -5   9   6        514.15        484.31        21.59 o                         
  -4   9   6        420.51        445.00        19.96 o                         
  -3   9   6        340.60        329.06        14.52 o                         
  -2   9   6        154.55        187.34        15.77 o                         
  -1   9   6        435.64        466.84        17.77 o                         
   0   9   6        447.05        398.74        18.03 o                         
   1   9   6        899.34        922.73        26.64 o                         
   2   9   6        231.47        247.44        14.89 o                         
   3   9   6          4.64          5.97         9.18 o                         
   4   9   6         89.61         90.96        11.54 o                         
   5   9   6         59.15         59.63        10.53 o                         
   6   9   6        163.13        150.97        14.83 o                         
   7   9   6         28.55         38.75         7.22 o                         
  -8  10   6        384.48        424.14        14.97 o                         
  -7  10   6        328.51        332.57        15.87 o                         
  -6  10   6         28.70         30.58         8.93 o                         
  -5  10   6        797.07        817.21        32.44 o                         
  -4  10   6        650.69        648.11        23.88 o                         
  -3  10   6       1595.37       1737.75        38.73 o                         
  -2  10   6       4536.43       4741.54        60.23 o                         
  -1  10   6       3409.05       3646.34        48.85 o                         
   0  10   6       1911.27       1868.57        37.65 o                         
   1  10   6       3763.81       3981.52        59.93 o                         
   2  10   6         19.89         12.43         8.83 o                         
   3  10   6       1874.16       1858.09        36.93 o                         
   4  10   6        527.50        538.19        20.09 o                         
   5  10   6        842.83        870.73        22.92 o                         
   6  10   6         57.15         40.87         7.25 o                         
  -8  11   6        263.59        272.13        13.73 o                         
  -7  11   6        175.52        153.36        10.53 o                         
  -6  11   6          2.99          2.08        13.00 o                         
  -5  11   6        228.92        247.98        21.97 o                         
  -4  11   6         33.26         43.07        15.54 o                         
  -3  11   6        216.68        233.06        19.83 o                         
  -2  11   6          2.24        -15.88        15.88 o                         
  -1  11   6         67.44         82.34        13.72 o                         
   0  11   6        397.16        434.27        21.08 o                         
   1  11   6        977.96        990.17        38.18 o                         
   2  11   6         23.29         48.00        13.38 o                         
   3  11   6        394.13        312.96        20.48 o                         
   4  11   6        123.32        144.09        14.04 o                         
   5  11   6         37.83         58.28         9.23 o                         
   6  11   6        573.97        562.65        24.72 o                         
  -7  12   6        914.18        926.82        19.38 o                         
  -6  12   6       1893.60       1873.01        32.33 o                         
  -5  12   6        680.17        667.78        25.53 o                         
  -4  12   6       1486.63       1509.49        40.30 o                         
  -3  12   6         35.39         16.66        16.86 o                         
  -2  12   6        653.71        622.69        34.83 o                         
  -1  12   6        135.60        206.25        19.94 o                         
   0  12   6        656.92        676.67        28.95 o                         
   1  12   6        182.15        216.08        17.97 o                         
   2  12   6       1241.51       1263.09        32.59 o                         
   3  12   6        648.46        720.54        24.88 o                         
   4  12   6       1617.44       1667.10        34.57 o                         
   5  12   6        658.46        653.47        15.96 o                         
  -7  13   6        644.45        601.70        17.74 o                         
  -6  13   6        408.60        432.16        14.56 o                         
  -5  13   6        309.55        308.45        18.45 o                         
  -4  13   6       1379.66       1368.12        32.48 o                         
  -3  13   6          9.52          8.38        21.78 o                         
  -2  13   6        243.61        232.21        26.31 o                         
  -1  13   6        300.26        334.28        27.77 o                         
   0  13   6        222.95        250.07        27.15 o                         
   1  13   6         77.48        117.12        13.44 o                         
   2  13   6        524.52        545.92        27.38 o                         
   3  13   6         26.08         48.43         9.86 o                         
   4  13   6         20.44         18.18         5.75 o                         
   5  13   6         16.12         20.85         6.95 o                         
  -6  14   6        112.11        120.30         9.81 o                         
  -5  14   6        524.43        519.30        18.90 o                         
  -4  14   6        751.73        746.58        28.52 o                         
  -3  14   6       1664.65       1698.26        53.31 o                         
  -2  14   6       1483.13       1578.86        47.06 o                         
  -1  14   6       2555.15       2590.25        77.07 o                         
   0  14   6        512.70        576.71        26.05 o                         
   1  14   6       1406.98       1372.27        31.54 o                         
   2  14   6         18.43         13.59        12.60 o                         
   3  14   6        128.28        117.95        13.60 o                         
   4  14   6         10.03         21.52         8.17 o                         
  -5  15   6        200.73        232.13        19.12 o                         
  -4  15   6         86.05         79.40        10.82 o                         
  -3  15   6         38.15         34.07        12.80 o                         
  -2  15   6        225.11        210.22        22.93 o                         
  -1  15   6         96.14         74.61        15.30 o                         
   0  15   6         11.07         16.92         9.02 o                         
   1  15   6        829.73        797.86        28.22 o                         
   2  15   6         17.76         36.90         8.94 o                         
   3  15   6        204.48        160.95        10.22 o                         
  -4  16   6        455.87        376.75        26.28 o                         
  -3  16   6          5.85         13.99        10.58 o                         
  -2  16   6         23.20         -2.43        11.84 o                         
  -1  16   6         43.64         39.84        16.14 o                         
   0  16   6        164.13        141.59        14.01 o                         
   1  16   6        644.71        575.84        30.49 o                         
   2  16   6        758.91        691.41        24.82 o                         
  -1  17   6         47.54         34.02        16.53 o                         
  -9   0   7         26.55         20.84        11.91 o                         
  -7   0   7       3336.65       3376.27        62.85 o                         
  -5   0   7      11293.17      11444.76       101.36 o                         
  -3   0   7       7308.35       8075.23       222.66 o                         
  -1   0   7        237.18        340.48       101.24 o                         
   1   0   7        182.80        184.87        46.79 o                         
   3   0   7        616.26        614.69        20.90 o                         
   5   0   7       4448.14       4220.14        62.41 o                         
   7   0   7       3932.06       4075.48        58.44 o                         
 -10   1   7        919.55        893.60        22.01 o                         
  -9   1   7         40.58         25.76        11.81 o                         
  -8   1   7       3420.90       3745.50        48.77 o                         
  -7   1   7        241.56        247.78        16.04 o                         
  -6   1   7       5340.41       5454.11        46.72 o                         
  -5   1   7       1189.35       1221.13        22.49 o                         
  -4   1   7        169.52        204.43        18.23 o                         
  -3   1   7       5333.34       5509.12       132.92 o                         
  -2   1   7        677.16        653.74        59.78 o                         
  -1   1   7       3059.91       2789.89       149.42 o                         
   0   1   7        377.29        410.88        49.07 o                         
   1   1   7        463.42        470.25        42.12 o                         
   2   1   7       1189.25       1191.04        37.28 o                         
   3   1   7        249.33        210.94        15.02 o                         
   4   1   7       2710.12       2617.89        32.26 o                         
   5   1   7        210.70        251.79        13.55 o                         
   6   1   7        447.87        506.53        17.15 o                         
   7   1   7          0.56         -0.57         6.86 o                         
   8   1   7         95.99        100.38         9.34 o                         
 -10   2   7       1042.99       1111.84        29.51 o                         
  -9   2   7         41.66         45.71         9.70 o                         
  -8   2   7        540.91        555.35        18.72 o                         
  -7   2   7        206.76        191.56        13.43 o                         
  -6   2   7        768.08        799.11        21.28 o                         
  -5   2   7        879.49        850.35        18.10 o                         
  -4   2   7        485.14        529.73        24.45 o                         
  -3   2   7        576.16        636.39        51.49 o                         
  -2   2   7       3181.32       3156.06       122.45 o                         
  -1   2   7         98.75         11.35        41.09 o                         
   0   2   7      16173.32      15911.15       262.73 o                         
   1   2   7        407.17        434.70        39.43 o                         
   2   2   7      14395.68      14318.46        80.40 o                         
   3   2   7        439.10        410.31        13.84 o                         
   4   2   7       2905.64       2941.80        34.36 o                         
   5   2   7        354.69        370.99        14.43 o                         
   6   2   7          8.76         18.49        10.84 o                         
   7   2   7        166.52        164.91         9.32 o                         
   8   2   7         70.07         57.40         7.41 o                         
 -10   3   7        681.12        664.32        24.29 o                         
  -9   3   7         28.23         19.41         8.01 o                         
  -8   3   7        862.48        979.44        25.22 o                         
  -7   3   7         16.08         16.12         9.33 o                         
  -6   3   7       1516.72       1601.88        32.45 o                         
  -5   3   7       1246.60       1341.46        31.46 o                         
  -4   3   7       1068.36       1166.23        23.62 o                         
  -3   3   7       7932.87       7842.14       228.63 o                         
  -2   3   7         59.74         19.83        25.13 o                         
  -1   3   7       5554.73       5587.86       165.20 o                         
   0   3   7        830.16        880.40        68.16 o                         
   1   3   7       1012.72       1101.52        60.74 o                         
   2   3   7         14.26         21.51        10.79 o                         
   3   3   7       1157.39       1062.45        18.85 o                         
   4   3   7        400.59        417.60        16.29 o                         
   5   3   7        473.19        414.07        14.60 o                         
   6   3   7          1.25          1.03         8.29 o                         
   7   3   7          3.45          1.39         7.16 o                         
   8   3   7          0.14         -2.12         9.63 o                         
 -10   4   7        460.03        460.01        25.00 o                         
  -9   4   7         31.15         20.15        11.54 o                         
  -8   4   7         76.50         72.81         9.55 o                         
  -7   4   7       1795.55       1860.13        32.86 o                         
  -6   4   7        900.03        863.93        24.25 o                         
  -5   4   7       7250.90       7422.74        68.28 o                         
  -4   4   7       1085.22       1044.22        23.36 o                         
  -3   4   7       5314.45       5483.30       132.14 o                         
  -2   4   7          2.67         90.03        29.63 o                         
  -1   4   7        534.92        554.94        51.76 o                         
   0   4   7       2896.60       2863.99       137.61 o                         
   1   4   7        260.69        281.07        18.38 o                         
   2   4   7       3609.91       3503.00        43.94 o                         
   3   4   7        450.23        405.05        13.75 o                         
   4   4   7         22.01         12.06         9.10 o                         
   5   4   7       3647.30       3681.30        40.06 o                         
   6   4   7        299.88        286.16        13.96 o                         
   7   4   7       2543.85       2545.33        29.77 o                         
 -10   5   7       2100.77       1971.47        40.25 o                         
  -9   5   7        190.70        171.92        14.32 o                         
  -8   5   7       4003.19       4115.61        45.62 o                         
  -7   5   7        588.53        612.19        20.44 o                         
  -6   5   7       1718.91       1701.62        31.02 o                         
  -5   5   7         32.28         36.54         7.78 o                         
  -4   5   7       1650.60       1800.71        29.01 o                         
  -3   5   7        917.27        991.54        24.09 o                         
  -2   5   7        602.91        606.23        24.09 o                         
  -1   5   7        457.24        459.45        39.25 o                         
   0   5   7         49.34         33.95        11.39 o                         
   1   5   7       1401.46       1453.39        29.00 o                         
   2   5   7       8401.46       8517.04        91.52 o                         
   3   5   7       1151.75       1169.58        22.21 o                         
   4   5   7       3608.57       3619.75        38.79 o                         
   5   5   7          0.76         -0.88         9.77 o                         
   6   5   7        101.32        104.42        11.58 o                         
   7   5   7          4.05         -0.14         5.38 o                         
  -9   6   7        305.40        247.07        57.47 o                         
  -8   6   7         25.81         28.45         9.52 o                         
  -7   6   7        724.74        736.25        21.25 o                         
  -6   6   7        206.91        195.72        13.47 o                         
  -5   6   7       1296.57       1292.37        29.92 o                         
  -4   6   7        196.22        203.04        12.74 o                         
  -3   6   7       1246.20       1259.29        28.50 o                         
  -2   6   7       3189.32       3356.86        47.36 o                         
  -1   6   7          0.32         -9.06        12.06 o                         
   0   6   7       8840.15       8887.50        70.07 o                         
   1   6   7       1260.50       1193.43        27.80 o                         
   2   6   7       7868.29       7944.45        56.51 o                         
   3   6   7        227.55        215.54        12.51 o                         
   4   6   7       1489.96       1523.21        27.58 o                         
   5   6   7        597.84        627.95        20.49 o                         
   6   6   7        242.02        231.08        14.59 o                         
   7   6   7        284.89        291.86        16.90 o                         
  -9   7   7         35.69         33.83         8.24 o                         
  -8   7   7        153.33        152.95        13.03 o                         
  -7   7   7          1.41         -0.15         9.94 o                         
  -6   7   7         12.03         23.24         9.45 o                         
  -5   7   7       6306.13       6517.23        91.03 o                         
  -4   7   7        882.60        974.27        25.28 o                         
  -3   7   7       6758.95       7015.55        85.20 o                         
  -2   7   7        820.38        888.15        26.42 o                         
  -1   7   7       4484.77       4444.11        54.77 o                         
   0   7   7        892.12        974.93        27.07 o                         
   1   7   7          1.65          0.21        17.18 o                         
   2   7   7          3.55         -4.10         9.42 o                         
   3   7   7       3771.13       3838.48        41.73 o                         
   4   7   7          8.42         11.60         9.16 o                         
   5   7   7        230.29        228.66        14.15 o                         
   6   7   7         37.07         27.87         7.11 o                         
   7   7   7          6.70         10.57         7.10 o                         
  -9   8   7         13.11         11.56         7.18 o                         
  -8   8   7         90.26         80.17        11.23 o                         
  -7   8   7       1807.83       1803.29        31.20 o                         
  -6   8   7        831.96        851.84        23.72 o                         
  -5   8   7       2989.58       3129.97        46.98 o                         
  -4   8   7       1069.20       1073.56        28.05 o                         
  -3   8   7       1783.34       1824.24        33.02 o                         
  -2   8   7        195.46        182.11        14.93 o                         
  -1   8   7        836.39        861.86        25.35 o                         
   0   8   7       3428.26       3493.72        43.94 o                         
   1   8   7         30.59         39.07         9.92 o                         
   2   8   7       4353.26       4296.47        50.70 o                         
   3   8   7        914.90        904.73        22.59 o                         
   4   8   7        146.60        144.14        12.32 o                         
   5   8   7       1976.77       2064.32        32.59 o                         
   6   8   7        337.84        327.66        14.68 o                         
   7   8   7       1478.56       1459.89        26.86 o                         
  -8   9   7       1910.74       2021.04        28.54 o                         
  -7   9   7        729.66        802.51        22.46 o                         
  -6   9   7       2010.81       2013.09        38.67 o                         
  -5   9   7       1550.41       1590.37        32.45 o                         
  -4   9   7         20.78         30.57        11.32 o                         
  -3   9   7        108.68        151.39        14.30 o                         
  -2   9   7          0.51         -6.23        11.38 o                         
  -1   9   7         99.27        191.38        16.15 o                         
   0   9   7         57.28         70.60        10.80 o                         
   1   9   7          2.47         27.67        10.16 o                         
   2   9   7       1664.71       1678.70        34.03 o                         
   3   9   7        218.41        198.02        15.10 o                         
   4   9   7        851.26        863.39        22.51 o                         
   5   9   7        175.96        170.07        12.24 o                         
   6   9   7        153.11        113.29        10.35 o                         
  -8  10   7          8.07         11.12         6.59 o                         
  -7  10   7        777.10        811.03        20.25 o                         
  -6  10   7        280.67        291.07        19.79 o                         
  -5  10   7       2889.07       3021.63        50.36 o                         
  -4  10   7        885.30        927.56        27.41 o                         
  -3  10   7       1364.80       1358.08        31.50 o                         
  -2  10   7       1710.41       1941.67        40.66 o                         
  -1  10   7        221.04        261.29        17.03 o                         
   0  10   7       1240.81       1437.08        33.34 o                         
   1  10   7        622.54        604.83        22.08 o                         
   2  10   7       1897.08       1991.78        37.88 o                         
   3  10   7        188.15        154.58        17.12 o                         
   4  10   7       1279.24       1327.51        28.31 o                         
   5  10   7       1092.45       1231.90        26.17 o                         
   6  10   7        917.28        900.09        22.33 o                         
  -8  11   7          9.73         12.91         5.82 o                         
  -7  11   7        107.63         87.89        10.26 o                         
  -6  11   7         60.03         64.37         9.38 o                         
  -5  11   7       1825.28       1874.82        37.97 o                         
  -4  11   7        687.53        774.35        29.70 o                         
  -3  11   7       2867.02       3005.63        47.01 o                         
  -2  11   7       1923.59       1994.14        36.85 o                         
  -1  11   7       1430.53       1427.23        35.19 o                         
   0  11   7       1257.85       1182.64        33.73 o                         
   1  11   7         76.31         68.87        13.53 o                         
   2  11   7          1.06         17.99        11.89 o                         
   3  11   7        404.72        428.56        20.25 o                         
   4  11   7        287.76        313.54        17.40 o                         
   5  11   7        100.01        111.80        10.96 o                         
  -7  12   7        154.24        151.17         9.29 o                         
  -6  12   7        427.53        425.39        16.32 o                         
  -5  12   7         64.03         52.25        14.02 o                         
  -4  12   7        121.02        123.62        18.62 o                         
  -3  12   7        138.02        144.64        16.28 o                         
  -2  12   7        257.54        249.20        26.79 o                         
  -1  12   7        875.01        953.61        29.70 o                         
   0  12   7       2177.11       2383.79        48.21 o                         
   1  12   7       1553.45       1662.27        59.82 o                         
   2  12   7       2089.48       2133.14        43.43 o                         
   3  12   7       1062.54       1104.72        25.15 o                         
   4  12   7        219.73        169.93        13.03 o                         
   5  12   7        563.95        517.04        19.42 o                         
  -6  13   7         19.00         25.24         6.97 o                         
  -5  13   7        267.39        255.40        15.66 o                         
  -4  13   7          0.99         15.64        11.71 o                         
  -3  13   7        220.12        291.78        23.43 o                         
  -2  13   7        245.91        246.94        16.98 o                         
  -1  13   7         82.43         29.80        15.74 o                         
   0  13   7        561.74        585.46        25.34 o                         
   1  13   7         36.43         27.38        10.72 o                         
   2  13   7        858.18        821.74        21.75 o                         
   3  13   7        910.63        859.89        20.47 o                         
   4  13   7        130.47        109.72        11.45 o                         
  -5  14   7       1363.25       1418.84        29.88 o                         
  -4  14   7       1838.00       1824.60        43.14 o                         
  -3  14   7        421.94        379.02        42.57 o                         
  -2  14   7        943.82        945.04        27.71 o                         
  -1  14   7          4.84          9.62        10.14 o                         
   0  14   7        159.30        155.92        17.28 o                         
   1  14   7         87.02         84.98        13.28 o                         
   2  14   7         51.25         67.93         9.67 o                         
   3  14   7         29.99         20.07         6.60 o                         
  -4  15   7        266.27        246.37        12.37 o                         
  -3  15   7        537.40        472.26        21.16 o                         
  -2  15   7        849.29        765.32        37.06 o                         
  -1  15   7        272.34        225.85        14.05 o                         
   0  15   7        304.49        243.99        13.02 o                         
   1  15   7         94.63         81.17         8.53 o                         
   2  15   7         81.55         50.97         6.69 o                         
  -2  16   7        706.20        737.32        39.02 o                         
  -1  16   7        555.63        559.68        34.55 o                         
   0  16   7        875.61        792.28        38.30 o                         
 -10   0   8         28.97          1.54        12.44 o                         
  -8   0   8        661.22        665.89        30.82 o                         
  -6   0   8        857.06        952.62        51.28 o                         
  -4   0   8        188.62        210.31        20.59 o                         
  -2   0   8       1029.38       1161.73        67.46 o                         
   0   0   8         89.05         75.20        14.36 o                         
   2   0   8       4726.08       4612.09        57.85 o                         
   4   0   8       4816.56       4825.45        62.76 o                         
   6   0   8       1907.56       1892.02        48.87 o                         
 -10   1   8         42.75         36.28         7.16 o                         
  -9   1   8       1033.45       1080.46        24.22 o                         
  -8   1   8       1086.20       1040.43        25.18 o                         
  -7   1   8         19.59         20.08         9.66 o                         
  -6   1   8       1822.19       1984.37        32.86 o                         
  -5   1   8         67.43         85.86         9.11 o                         
  -4   1   8       3416.89       3538.01        36.23 o                         
  -3   1   8        875.22        972.88        25.15 o                         
  -2   1   8       1489.45       1605.01        33.80 o                         
  -1   1   8       7977.07       8401.46       102.83 o                         
   0   1   8        149.12        196.00        10.42 o                         
   1   1   8       6522.49       6432.97        44.41 o                         
   2   1   8        311.58        315.79        12.04 o                         
   3   1   8        853.57        887.73        18.83 o                         
   4   1   8        679.66        674.37        17.45 o                         
   5   1   8        223.23        198.92        10.23 o                         
   6   1   8       1090.86       1103.47        19.58 o                         
   7   1   8        229.75        268.67        12.25 o                         
 -10   2   8          2.56         -8.03         8.03 o                         
  -9   2   8       1267.76       1291.46        30.33 o                         
  -8   2   8         85.04        115.43        11.59 o                         
  -7   2   8        851.93        870.35        23.13 o                         
  -6   2   8          5.68          3.43         9.10 o                         
  -5   2   8       1046.95       1013.74        21.59 o                         
  -4   2   8         26.76         17.59         7.06 o                         
  -3   2   8       4968.83       4973.02        44.94 o                         
  -2   2   8        340.81        287.86        13.85 o                         
  -1   2   8       5519.35       5621.88        61.84 o                         
   0   2   8          4.13         17.58         7.96 o                         
   1   2   8         20.26         22.41        12.46 o                         
   2   2   8        209.52        213.84        11.27 o                         
   3   2   8        209.78        188.27        10.27 o                         
   4   2   8        321.48        339.75        13.42 o                         
   5   2   8         17.49         21.67         7.53 o                         
   6   2   8         75.19         92.75         8.43 o                         
   7   2   8       1434.70       1509.58        25.70 o                         
 -10   3   8         28.82         35.12        11.15 o                         
  -9   3   8        598.47        600.78        22.18 o                         
  -8   3   8       1596.02       1685.08        31.76 o                         
  -7   3   8        339.87        346.29        16.44 o                         
  -6   3   8       2923.16       2915.50        39.37 o                         
  -5   3   8       2694.68       2837.17        36.78 o                         
  -4   3   8       5182.49       5365.22        45.47 o                         
  -3   3   8       1183.44       1330.34        29.46 o                         
  -2   3   8        746.84        750.25        19.69 o                         
  -1   3   8       2051.40       2100.02        31.19 o                         
   0   3   8         21.79          8.64         9.48 o                         
   1   3   8        894.34        958.05        18.89 o                         
   2   3   8         60.71         53.75        13.48 o                         
   3   3   8        217.47        227.16        11.67 o                         
   4   3   8       1480.89       1500.77        26.70 o                         
   5   3   8        221.74        211.27        14.30 o                         
   6   3   8       1482.65       1573.63        26.95 o                         
   7   3   8         67.06         60.53         7.57 o                         
  -9   4   8        117.42        108.48        11.48 o                         
  -8   4   8        449.52        450.75        18.65 o                         
  -7   4   8        339.14        363.64        17.95 o                         
  -6   4   8          3.12          3.33         9.07 o                         
  -5   4   8         38.33         44.67         9.65 o                         
  -4   4   8        477.91        497.76        15.06 o                         
  -3   4   8        971.62        937.30        22.99 o                         
  -2   4   8        561.98        604.37        19.33 o                         
  -1   4   8        805.36        802.19        18.18 o                         
   0   4   8        477.17        435.50        14.62 o                         
   1   4   8          9.86         -0.13         9.60 o                         
   2   4   8       6135.59       6044.94        46.95 o                         
   3   4   8         11.25         -0.87         5.30 o                         
   4   4   8       3615.06       3722.34        52.31 o                         
   5   4   8        208.00        194.56        14.54 o                         
   6   4   8       1428.73       1502.10        37.84 o                         
   7   4   8        253.51        250.37        12.02 o                         
  -9   5   8        361.09        328.90        17.52 o                         
  -8   5   8        763.85        779.93        21.90 o                         
  -7   5   8        532.93        518.80        17.93 o                         
  -6   5   8        667.04        706.34        20.97 o                         
  -5   5   8        134.45        141.30        11.82 o                         
  -4   5   8        124.28        132.59        10.62 o                         
  -3   5   8       2078.54       2126.92        32.56 o                         
  -2   5   8       1335.10       1439.97        27.47 o                         
  -1   5   8       6807.48       6839.55        79.28 o                         
   0   5   8        468.67        478.93        16.38 o                         
   1   5   8       3222.83       3264.90        41.03 o                         
   2   5   8       1788.06       1789.97        36.73 o                         
   3   5   8        561.71        542.71        16.82 o                         
   4   5   8        471.68        484.56        16.39 o                         
   5   5   8        155.24        163.35        14.59 o                         
   6   5   8        117.25        120.30        10.74 o                         
   7   5   8         25.52         29.24         7.63 o                         
  -9   6   8        115.02        101.69        11.29 o                         
  -8   6   8        338.82        352.05        16.05 o                         
  -7   6   8         50.03         57.44         9.86 o                         
  -6   6   8       1147.28       1170.21        29.00 o                         
  -5   6   8         24.84          9.91         9.60 o                         
  -4   6   8        110.88        106.57        11.79 o                         
  -3   6   8        858.08        888.04        25.01 o                         
  -2   6   8       1089.33       1129.03        27.47 o                         
  -1   6   8       1046.52       1027.88        22.92 o                         
   0   6   8         18.72          7.63        14.39 o                         
   1   6   8        331.36        322.50        15.52 o                         
   2   6   8         17.38         29.75         8.50 o                         
   3   6   8        507.46        484.80        16.12 o                         
   4   6   8       1306.81       1374.52        24.47 o                         
   5   6   8        271.72        285.77        14.47 o                         
   6   6   8        280.24        283.76        14.08 o                         
  -9   7   8        173.17        166.84        11.22 o                         
  -8   7   8       1744.43       1817.92        29.20 o                         
  -7   7   8        501.91        512.12        18.21 o                         
  -6   7   8       3145.67       3198.39        44.91 o                         
  -5   7   8       1441.88       1486.01        31.02 o                         
  -4   7   8       5809.05       5935.13        60.66 o                         
  -3   7   8       1104.86       1225.21        27.62 o                         
  -2   7   8         64.91         78.36        10.56 o                         
  -1   7   8        395.57        456.71        20.54 o                         
   0   7   8         40.54         38.20         9.50 o                         
   1   7   8        137.95        170.48        15.39 o                         
   2   7   8         15.55         -2.33        10.31 o                         
   3   7   8        336.20        339.33        15.50 o                         
   4   7   8       1312.10       1386.04        25.40 o                         
   5   7   8        349.23        339.40        15.05 o                         
   6   7   8       1591.33       1696.55        29.65 o                         
  -8   8   8         22.67         22.72         6.08 o                         
  -7   8   8        363.38        360.36        14.80 o                         
  -6   8   8          3.68          8.57        10.13 o                         
  -5   8   8        154.26        167.00        13.30 o                         
  -4   8   8         11.42         12.44        10.12 o                         
  -3   8   8       2390.57       2424.46        41.47 o                         
  -2   8   8         86.03         75.13        12.94 o                         
  -1   8   8       2547.97       2586.90        41.77 o                         
   0   8   8       1253.85       1304.54        30.26 o                         
   1   8   8         21.34         11.31        14.47 o                         
   2   8   8        284.41        312.27        17.18 o                         
   3   8   8        139.24        152.57        11.85 o                         
   4   8   8        955.09        964.17        21.66 o                         
   5   8   8        391.19        384.39        14.54 o                         
   6   8   8        254.18        252.35        12.25 o                         
  -8   9   8        267.13        248.01         9.69 o                         
  -7   9   8         93.83         49.69        11.21 o                         
  -6   9   8        128.36        147.46        13.59 o                         
  -5   9   8          0.70          5.62         9.56 o                         
  -4   9   8          6.18         12.81        10.63 o                         
  -3   9   8       1397.82       1473.11        28.80 o                         
  -2   9   8        140.09        158.15        15.40 o                         
  -1   9   8       5344.35       5357.75        59.10 o                         
   0   9   8       1554.00       1539.18        30.80 o                         
   1   9   8       4418.07       4641.76        55.57 o                         
   2   9   8       1309.36       1308.96        32.63 o                         
   3   9   8        780.47        724.14        21.60 o                         
   4   9   8        228.28        194.59        12.23 o                         
   5   9   8         45.99         59.36         8.58 o                         
  -8  10   8        896.94        824.40        42.49 o                         
  -7  10   8         89.30         76.70         7.79 o                         
  -6  10   8         93.36         89.82        10.67 o                         
  -5  10   8        120.68        119.71        12.49 o                         
  -4  10   8        188.18        193.54        13.63 o                         
  -3  10   8        366.39        381.34        16.75 o                         
  -2  10   8       1294.87       1259.75        30.36 o                         
  -1  10   8        118.81        108.21        13.62 o                         
   0  10   8          0.18         -5.94         8.95 o                         
   1  10   8        314.22        323.18        20.37 o                         
   2  10   8       1359.66       1434.00        34.99 o                         
   3  10   8        357.62        367.66        15.90 o                         
   4  10   8       1541.76       1583.94        25.91 o                         
   5  10   8        143.71        134.85         9.94 o                         
  -7  11   8        492.66        525.70        15.48 o                         
  -6  11   8       2404.12       2474.19        42.45 o                         
  -5  11   8       1114.16       1199.35        29.95 o                         
  -4  11   8       1878.12       1897.45        34.51 o                         
  -3  11   8       1151.17       1210.89        29.24 o                         
  -2  11   8        322.56        364.10        21.16 o                         
  -1  11   8         33.07         35.31         9.16 o                         
   0  11   8         60.86         47.99         9.97 o                         
   1  11   8         15.40          7.57        11.32 o                         
   2  11   8        214.84        199.69        17.62 o                         
   3  11   8         61.04         36.24        18.53 o                         
   4  11   8        618.53        615.00        16.32 o                         
   5  11   8        665.73        460.72        55.62 o                         
  -6  12   8        167.76        140.02         9.04 o                         
  -5  12   8         36.75         25.34        11.81 o                         
  -4  12   8          3.51          8.49        12.88 o                         
  -3  12   8       1233.68       1343.37        33.74 o                         
  -2  12   8        201.57        261.71        17.62 o                         
  -1  12   8       1551.37       1543.51        40.46 o                         
   0  12   8        628.80        624.99        23.57 o                         
   1  12   8         60.40         53.05        10.64 o                         
   2  12   8        121.17        108.35        11.71 o                         
   3  12   8         11.19         17.72         7.26 o                         
   4  12   8        222.47        216.19        10.93 o                         
  -6  13   8         68.69         54.07         7.64 o                         
  -5  13   8        610.83        624.53        18.79 o                         
  -4  13   8          0.49          8.16         9.93 o                         
  -3  13   8       1068.32       1027.86        32.27 o                         
  -2  13   8        358.84        400.02        21.51 o                         
  -1  13   8       1111.38       1040.49        24.42 o                         
   0  13   8        841.13        858.02        20.84 o                         
   1  13   8        567.70        519.64        16.62 o                         
   2  13   8        233.35        192.45        10.76 o                         
   3  13   8        479.15        424.89        12.13 o                         
  -5  14   8         44.68         49.39         9.92 o                         
  -4  14   8        123.48        126.79        19.70 o                         
  -3  14   8         57.77         57.47         8.60 o                         
  -2  14   8         51.39         70.75        12.75 o                         
  -1  14   8         78.30         63.20         7.95 o                         
   0  14   8        172.21        144.63        11.38 o                         
   1  14   8        668.36        732.49        20.53 o                         
   2  14   8        969.04        927.22        20.27 o                         
  -3  15   8        139.15        113.22        12.07 o                         
  -2  15   8        306.68        286.14        13.38 o                         
  -1  15   8          1.96         11.90         8.85 o                         
   0  15   8        284.56        221.09        17.18 o                         
  -9   0   9        257.83        280.60        21.55 o                         
  -7   0   9       2984.14       3258.61        61.68 o                         
  -5   0   9       8476.11       8532.54        89.83 o                         
  -3   0   9        269.35        263.13        17.82 o                         
  -1   0   9       1542.58       1464.18        34.09 o                         
   1   0   9       7743.96       7793.77        99.31 o                         
   3   0   9        477.92        529.29        30.51 o                         
   5   0   9        344.36        324.16        26.07 o                         
  -9   1   9        915.67        906.52        24.16 o                         
  -8   1   9          0.11         -4.98         9.57 o                         
  -7   1   9       1056.13       1093.29        29.07 o                         
  -6   1   9       1678.99       1697.73        34.00 o                         
  -5   1   9          2.01         -3.71         6.03 o                         
  -4   1   9       5271.57       5429.29        48.22 o                         
  -3   1   9          8.79         -7.72         7.72 o                         
  -2   1   9       5503.15       5332.19        44.09 o                         
  -1   1   9        319.55        327.10        14.73 o                         
   0   1   9       1167.75       1127.23        22.70 o                         
   1   1   9       3444.72       3433.87        36.33 o                         
   2   1   9          3.72          0.65         7.51 o                         
   3   1   9       4141.48       4128.31        48.38 o                         
   4   1   9          0.99         -5.36         9.22 o                         
   5   1   9       1387.47       1520.95        29.46 o                         
   6   1   9        803.83        744.40        20.11 o                         
  -9   2   9        115.91        126.70        14.27 o                         
  -8   2   9         89.03         89.03        13.64 o                         
  -7   2   9         20.99         40.59         9.67 o                         
  -6   2   9       1089.98       1034.37        22.19 o                         
  -5   2   9        444.21        459.76        18.26 o                         
  -4   2   9        301.58        264.60        14.37 o                         
  -3   2   9        215.69        199.34        11.20 o                         
  -2   2   9       1156.66       1295.36        36.87 o                         
  -1   2   9         31.24         31.97        12.26 o                         
   0   2   9       2152.80       2228.05        30.63 o                         
   1   2   9        514.72        492.05        15.01 o                         
   2   2   9       1584.77       1589.66        27.53 o                         
   3   2   9        120.49        121.56        11.04 o                         
   4   2   9        989.69        990.31        23.20 o                         
   5   2   9          3.35         -1.47         7.58 o                         
   6   2   9       1211.75       1380.32        31.60 o                         
  -9   3   9       1531.11       1544.21        39.48 o                         
  -8   3   9        154.43        151.17        14.13 o                         
  -7   3   9       3686.70       3716.33        64.27 o                         
  -6   3   9        596.85        591.32        18.89 o                         
  -5   3   9        949.87        926.48        23.01 o                         
  -4   3   9       1513.49       1600.93        27.50 o                         
  -3   3   9          6.88         10.86         9.28 o                         
  -2   3   9       1430.90       1496.54        31.64 o                         
  -1   3   9         85.83         77.46         8.54 o                         
   0   3   9       1441.53       1500.43        24.82 o                         
   1   3   9       1743.98       1736.94        28.50 o                         
   2   3   9        778.22        779.59        19.39 o                         
   3   3   9       5137.49       5336.34        47.54 o                         
   4   3   9        179.90        164.88        11.67 o                         
   5   3   9       1613.09       1677.78        29.95 o                         
   6   3   9        256.47        249.88        12.92 o                         
  -9   4   9        336.67        313.73        25.92 o                         
  -8   4   9          2.96         10.18         7.50 o                         
  -7   4   9       1458.31       1552.41        30.77 o                         
  -6   4   9        377.79        375.91        15.51 o                         
  -5   4   9       4916.12       5205.13        49.82 o                         
  -4   4   9        147.14        142.92        11.22 o                         
  -3   4   9        110.07        123.80        10.73 o                         
  -2   4   9        159.71        164.41        10.66 o                         
  -1   4   9        342.03        334.70        13.95 o                         
   0   4   9        574.19        565.01        16.66 o                         
   1   4   9       2550.62       2600.43        35.03 o                         
   2   4   9          1.79          1.45         7.83 o                         
   3   4   9        445.09        458.35        15.56 o                         
   4   4   9          4.36         -0.83        10.09 o                         
   5   4   9         63.82         55.53         9.50 o                         
   6   4   9        103.78         94.03         7.69 o                         
  -9   5   9          2.17         11.37         6.35 o                         
  -8   5   9        163.14        178.17        11.47 o                         
  -7   5   9        217.92        198.78        13.27 o                         
  -6   5   9        652.14        683.54        20.85 o                         
  -5   5   9        320.52        292.93        19.57 o                         
  -4   5   9       4271.49       4477.87        46.11 o                         
  -3   5   9       1272.99       1286.66        27.90 o                         
  -2   5   9       8556.87       8925.85        87.92 o                         
  -1   5   9       1875.80       1848.06        29.23 o                         
   0   5   9       3135.56       3150.24        36.54 o                         
   1   5   9        483.20        485.89        16.98 o                         
   2   5   9         45.13         25.48         7.78 o                         
   3   5   9        243.07        239.86        11.92 o                         
   4   5   9         29.75         28.85         8.79 o                         
   5   5   9        219.04        196.05        12.44 o                         
   6   5   9        163.97        146.50         8.79 o                         
  -9   6   9        281.33        250.06        15.10 o                         
  -8   6   9        135.01        136.68        11.91 o                         
  -7   6   9        305.26        297.86        13.45 o                         
  -6   6   9        136.74        117.25        12.76 o                         
  -5   6   9        503.59        517.23        20.84 o                         
  -4   6   9         21.57         18.01        10.66 o                         
  -3   6   9        467.29        404.71        17.66 o                         
  -2   6   9        163.85        226.03        14.01 o                         
  -1   6   9        213.00        255.64        13.12 o                         
   0   6   9       1078.24       1154.55        25.03 o                         
   1   6   9       1691.57       1725.20        28.95 o                         
   2   6   9        309.46        287.34        14.34 o                         
   3   6   9         16.19         36.53         8.35 o                         
   4   6   9        109.66        130.61         9.54 o                         
   5   6   9         52.21         45.73         9.40 o                         
   6   6   9        436.15        407.26        20.88 o                         
  -8   7   9        272.60        264.63        11.08 o                         
  -7   7   9       1909.77       1957.58        29.25 o                         
  -6   7   9        903.46        945.09        24.97 o                         
  -5   7   9        273.39        263.84        14.56 o                         
  -4   7   9        980.84       1006.86        24.25 o                         
  -3   7   9         23.08         28.40         9.15 o                         
  -2   7   9        384.23        403.22        18.33 o                         
  -1   7   9         26.08          9.59        10.80 o                         
   0   7   9        322.35        328.08        15.44 o                         
   1   7   9       3076.10       3293.29        43.42 o                         
   2   7   9        211.78        215.16        12.98 o                         
   3   7   9       4848.61       5194.06        44.40 o                         
   4   7   9        358.30        352.26        13.85 o                         
   5   7   9       1337.39       1394.74        23.95 o                         
  -8   8   9         51.39         41.03         6.82 o                         
  -7   8   9       1172.37       1179.74        20.65 o                         
  -6   8   9        805.76        851.34        20.01 o                         
  -5   8   9        273.58        272.30        14.47 o                         
  -4   8   9        413.96        456.79        18.17 o                         
  -3   8   9        311.91        299.10        15.90 o                         
  -2   8   9         65.76         51.12        12.91 o                         
  -1   8   9         30.99         41.36        10.33 o                         
   0   8   9        496.42        534.88        19.06 o                         
   1   8   9        153.58        145.48        14.27 o                         
   2   8   9        102.54        101.69        11.59 o                         
   3   8   9         19.23         19.48         8.79 o                         
   4   8   9        100.92         93.14         8.76 o                         
   5   8   9        186.91        205.50        11.91 o                         
  -7   9   9         14.99          9.72         4.61 o                         
  -6   9   9        679.91        661.60        17.61 o                         
  -5   9   9        110.19        114.02        11.72 o                         
  -4   9   9       3108.03       3326.91        42.13 o                         
  -3   9   9        838.99        901.60        21.70 o                         
  -2   9   9       3466.12       3596.33        48.18 o                         
  -1   9   9        679.78        723.76        21.31 o                         
   0   9   9       1215.84       1220.36        25.81 o                         
   1   9   9        370.45        340.88        16.92 o                         
   2   9   9        117.12        115.45        12.51 o                         
   3   9   9          5.42          8.49         9.72 o                         
   4   9   9        114.73         52.80        23.37 o                         
   5   9   9        127.30        100.54        16.77 o                         
  -7  10   9        365.01        372.84        13.51 o                         
  -6  10   9        221.29        215.88        12.86 o                         
  -5  10   9       1512.88       1602.90        32.20 o                         
  -4  10   9        398.96        399.97        16.37 o                         
  -3  10   9          1.07          0.41         8.65 o                         
  -2  10   9         44.84         53.58        11.44 o                         
  -1  10   9        537.24        620.60        19.85 o                         
   0  10   9         25.59         31.64         9.54 o                         
   1  10   9       2010.81       2023.03        34.60 o                         
   2  10   9        186.56        199.78        14.67 o                         
   3  10   9        140.24        130.35        11.28 o                         
   4  10   9          9.60          1.70         7.45 o                         
  -6  11   9         10.60          8.19         7.23 o                         
  -5  11   9        328.27        295.94        15.49 o                         
  -4  11   9         99.15        101.80         9.77 o                         
  -3  11   9        292.37        261.12        13.70 o                         
  -2  11   9         42.36         12.43         7.68 o                         
  -1  11   9       1048.11       1079.12        23.03 o                         
   0  11   9        409.41        463.84        22.29 o                         
   1  11   9       1300.26       1372.74        26.96 o                         
   2  11   9       1272.34       1328.43        24.58 o                         
   3  11   9       1476.65       1558.31        25.82 o                         
  -6  12   9        790.25        658.68        28.45 o                         
  -5  12   9        205.99        213.79        11.39 o                         
  -4  12   9        194.42        166.20        12.68 o                         
  -3  12   9          0.21          8.37         7.29 o                         
  -2  12   9         80.71         83.54         8.32 o                         
  -1  12   9         43.19         28.30         6.61 o                         
   0  12   9        535.82        541.30        17.64 o                         
   1  12   9        612.74        565.22        18.62 o                         
   2  12   9        132.88        129.77         8.79 o                         
   3  12   9         42.75         20.19        12.88 o                         
  -5  13   9        340.50        315.30        14.66 o                         
  -4  13   9       1503.75       1464.09        26.89 o                         
  -3  13   9        695.60        694.14        22.57 o                         
  -2  13   9       1398.22       1371.67        32.32 o                         
  -1  13   9        712.79        699.20        18.84 o                         
   0  13   9        801.22        782.97        26.83 o                         
   1  13   9         10.83          4.92         6.29 o                         
   2  13   9        127.94         98.07        11.54 o                         
  -3  14   9         32.01         36.83        10.50 o                         
  -2  14   9          5.90         13.02        10.94 o                         
  -1  14   9        183.42        178.36        25.39 o                         
   0  14   9         36.42         45.22        10.48 o                         
  -8   0  10       2626.05       2718.54       118.32 o                         
  -6   0  10       2287.23       2377.94        62.74 o                         
  -4   0  10          0.15         15.06        11.76 o                         
  -2   0  10        235.47        202.74        15.84 o                         
   0   0  10       1181.14       1129.99        38.79 o                         
   2   0  10       1499.95       1498.43        38.62 o                         
   4   0  10       1473.14       1545.36        39.74 o                         
   6   0  10         38.10         47.86        10.02 o                         
  -9   1  10        131.23        122.59        13.93 o                         
  -8   1  10         25.63         17.66         5.96 o                         
  -7   1  10        711.41        716.80        21.67 o                         
  -6   1  10          2.70         -0.28         8.32 o                         
  -5   1  10       1016.17        999.30        23.66 o                         
  -4   1  10        244.78        220.36        13.12 o                         
  -3   1  10        595.82        585.64        16.65 o                         
  -2   1  10       1543.68       1457.19        27.16 o                         
  -1   1  10          6.36         -7.78         7.78 o                         
   0   1  10       2388.27       2402.93        37.87 o                         
   1   1  10        267.77        250.97        12.60 o                         
   2   1  10        499.27        551.63        17.95 o                         
   3   1  10       1000.13        956.14        25.19 o                         
   4   1  10        281.53        279.46        14.32 o                         
   5   1  10       1355.71       1435.34        28.87 o                         
   6   1  10          4.74          5.92         5.10 o                         
  -9   2  10         24.29         35.84        12.54 o                         
  -8   2  10         83.83         82.04         9.91 o                         
  -7   2  10        602.07        575.95        21.59 o                         
  -6   2  10        269.88        238.33        15.32 o                         
  -5   2  10       1031.04       1071.30        24.99 o                         
  -4   2  10        805.82        782.59        20.95 o                         
  -3   2  10       7691.28       7970.12        63.23 o                         
  -2   2  10        223.17        214.71        13.04 o                         
  -1   2  10       2291.38       2385.30        39.19 o                         
   0   2  10        157.40        166.97        11.86 o                         
   1   2  10         97.51        116.06        10.10 o                         
   2   2  10       1146.98       1136.69        24.49 o                         
   3   2  10        419.87        450.05        17.70 o                         
   4   2  10        112.83        125.72         9.54 o                         
   5   2  10        229.73        265.44        14.89 o                         
  -9   3  10         78.17         53.43        12.49 o                         
  -8   3  10         97.31        104.84        10.54 o                         
  -7   3  10        375.08        356.98        20.01 o                         
  -6   3  10        155.57        159.87        12.07 o                         
  -5   3  10        388.25        381.68        17.21 o                         
  -4   3  10        263.77        267.59        14.07 o                         
  -3   3  10        525.01        504.77        20.66 o                         
  -2   3  10       3888.46       3826.99        43.78 o                         
  -1   3  10         66.43         66.98        12.60 o                         
   0   3  10       7123.86       7151.21        55.13 o                         
   1   3  10        378.38        375.29        15.05 o                         
   2   3  10        823.19        912.39        20.08 o                         
   3   3  10        661.31        657.09        16.88 o                         
   4   3  10         23.52         20.58         8.76 o                         
   5   3  10        320.85        306.97        12.62 o                         
  -8   4  10       2121.14       2121.03        37.37 o                         
  -7   4  10          7.67          4.92         8.14 o                         
  -6   4  10        846.07        833.32        19.81 o                         
  -5   4  10        235.40        226.20        14.23 o                         
  -4   4  10          4.92         11.20         5.31 o                         
  -3   4  10        260.34        276.98        16.82 o                         
  -2   4  10        227.04        235.15        15.51 o                         
  -1   4  10          9.15         16.53         9.11 o                         
   0   4  10        753.99        800.11        26.24 o                         
   1   4  10        110.00        113.66        10.00 o                         
   2   4  10       1612.91       1621.53        24.53 o                         
   3   4  10        513.39        517.24        15.42 o                         
   4   4  10       1336.42       1353.24        22.53 o                         
   5   4  10          8.38         19.18         6.15 o                         
  -8   5  10          1.73          1.45         5.70 o                         
  -7   5  10       1426.91       1447.92        27.43 o                         
  -6   5  10        295.70        276.62        13.79 o                         
  -5   5  10       2211.45       2310.96        39.74 o                         
  -4   5  10        403.91        406.41        15.68 o                         
  -3   5  10        353.20        336.51        15.92 o                         
  -2   5  10        175.57        187.69        12.83 o                         
  -1   5  10        175.22        197.00        11.22 o                         
   0   5  10        400.05        388.47        15.70 o                         
   1   5  10          6.14         -5.53         7.74 o                         
   2   5  10         55.72         56.03         8.65 o                         
   3   5  10        934.81        947.90        18.92 o                         
   4   5  10        673.33        694.27        17.25 o                         
   5   5  10       3211.41       3133.86       116.85 o                         
  -8   6  10        191.61        145.34        17.65 o                         
  -7   6  10        812.99        787.89        20.23 o                         
  -6   6  10        161.09        145.68        11.37 o                         
  -5   6  10       2066.10       2082.00        32.99 o                         
  -4   6  10        469.29        500.28        16.96 o                         
  -3   6  10       2767.59       2902.92        39.63 o                         
  -2   6  10         68.70         92.26        11.32 o                         
  -1   6  10        524.10        580.23        17.75 o                         
   0   6  10          3.93         16.17         8.81 o                         
   1   6  10          4.35          0.31         9.52 o                         
   2   6  10        471.10        501.89        16.64 o                         
   3   6  10         81.43         67.47         8.37 o                         
   4   6  10        150.14        169.76        10.44 o                         
   5   6  10          4.03          5.29         9.42 o                         
  -8   7  10          6.88          0.31         5.86 o                         
  -7   7  10         17.55         22.79         7.17 o                         
  -6   7  10         90.05         76.52         7.31 o                         
  -5   7  10          1.93         16.32         9.15 o                         
  -4   7  10        274.87        286.11        13.77 o                         
  -3   7  10          0.72          1.27        10.15 o                         
  -2   7  10       3963.21       4170.62        46.57 o                         
  -1   7  10        532.90        570.32        18.76 o                         
   0   7  10       4211.29       4496.94        45.17 o                         
   1   7  10        768.39        735.59        20.16 o                         
   2   7  10       1825.25       1916.76        30.36 o                         
   3   7  10        444.46        447.17        14.61 o                         
   4   7  10          0.78         -5.46         6.68 o                         
  -7   8  10          3.54         -6.36         6.36 o                         
  -6   8  10        121.71        101.49         7.97 o                         
  -5   8  10        422.01        405.75        15.56 o                         
  -4   8  10         73.47         63.62        10.61 o                         
  -3   8  10       1569.39       1540.95        28.07 o                         
  -2   8  10       1226.21       1237.88        29.50 o                         
  -1   8  10        240.20        217.67        14.14 o                         
   0   8  10       1139.57       1118.75        21.99 o                         
   1   8  10        330.77        357.69        15.66 o                         
   2   8  10        829.19        838.60        19.25 o                         
   3   8  10       1151.40       1157.25        24.91 o                         
   4   8  10         80.79         73.47         8.62 o                         
  -7   9  10        954.25        866.74       105.08 o                         
  -6   9  10        229.53        222.34         9.27 o                         
  -5   9  10        787.23        771.39        19.10 o                         
  -4   9  10        372.03        368.52        14.35 o                         
  -3   9  10         99.82         94.76        11.12 o                         
  -2   9  10        105.43         92.43        12.28 o                         
  -1   9  10         27.45         25.09         9.53 o                         
   0   9  10         84.05         85.20         9.23 o                         
   1   9  10        210.02        198.86        12.74 o                         
   2   9  10        176.07        194.77        11.12 o                         
   3   9  10       1053.18       1084.75        21.40 o                         
  -6  10  10          1.46         -4.17         4.17 o                         
  -5  10  10       2674.13       2611.11        61.29 o                         
  -4  10  10        633.28        609.14        15.37 o                         
  -3  10  10        468.50        459.18        13.74 o                         
  -2  10  10        720.76        735.14        19.46 o                         
  -1  10  10        122.99        133.35        10.78 o                         
   0  10  10         76.86         95.39        11.54 o                         
   1  10  10         33.91         41.82         8.52 o                         
   2  10  10        649.06        677.87        16.55 o                         
   3  10  10         10.07          3.44         6.77 o                         
  -5  11  10         14.16         18.35         6.11 o                         
  -4  11  10        509.01        496.80        20.11 o                         
  -3  11  10          1.85         -0.39         6.88 o                         
  -2  11  10       1787.23       1775.80        26.77 o                         
  -1  11  10        381.03        396.74        15.11 o                         
   0  11  10       1570.55       1534.79        35.96 o                         
   1  11  10        149.20        135.54        10.18 o                         
   2  11  10        571.02        544.28        16.86 o                         
  -4  12  10        698.67        680.59        19.49 o                         
  -3  12  10        665.62        634.09        22.71 o                         
  -2  12  10       1256.08       1214.23        30.03 o                         
  -1  12  10         11.72         -6.81         6.81 o                         
   0  12  10        308.26        269.38        11.13 o                         
   1  12  10         29.21         44.72         6.48 o                         
  -3  13  10         62.65         30.56        14.51 o                         
  -2  13  10         95.28         90.89        10.09 o                         
  -1  13  10         98.69         53.96        11.28 o                         
  -7   0  11          2.51         -2.09        11.37 o                         
  -5   0  11        683.24        674.91        28.05 o                         
  -3   0  11       1350.60       1340.17        32.76 o                         
  -1   0  11       5141.21       5405.08        79.98 o                         
   1   0  11       2656.64       2778.03        48.30 o                         
   3   0  11        327.81        349.05        20.54 o                         
  -8   1  11        197.69        178.55        16.41 o                         
  -7   1  11          4.39         14.06         9.49 o                         
  -6   1  11          0.15          9.64         8.32 o                         
  -5   1  11       1201.21       1158.97        26.73 o                         
  -4   1  11        458.61        489.72        18.41 o                         
  -3   1  11        627.77        628.96        17.24 o                         
  -2   1  11         13.64         -5.38         6.93 o                         
  -1   1  11        397.35        381.09        16.82 o                         
   0   1  11        159.38        133.21        11.70 o                         
   1   1  11        217.48        194.55        13.24 o                         
   2   1  11       2748.87       2840.87        35.38 o                         
   3   1  11         55.37         55.11         9.63 o                         
   4   1  11        543.07        590.24        15.25 o                         
  -8   2  11       1436.78       1275.89       143.76 o                         
  -7   2  11          2.24          1.15         8.95 o                         
  -6   2  11       4525.30       4565.62        49.16 o                         
  -5   2  11          2.48          7.89        10.18 o                         
  -4   2  11       3311.21       3372.42        40.16 o                         
  -3   2  11         83.34         66.87         8.77 o                         
  -2   2  11        800.19        767.95        21.33 o                         
  -1   2  11          4.58         17.01         8.81 o                         
   0   2  11          7.45         11.73         9.41 o                         
   1   2  11          1.15          4.83         9.09 o                         
   2   2  11         54.75         50.85         9.53 o                         
   3   2  11          8.75         19.68         7.66 o                         
   4   2  11       1186.52       1154.81        19.73 o                         
  -8   3  11          2.52          5.39        25.20 o                         
  -7   3  11        159.70        149.76        11.01 o                         
  -6   3  11         88.28         85.37        11.44 o                         
  -5   3  11        480.83        462.93        17.96 o                         
  -4   3  11         92.59         99.30         9.52 o                         
  -3   3  11        530.65        549.19        17.75 o                         
  -2   3  11        304.68        272.87        13.88 o                         
  -1   3  11        410.95        425.30        16.98 o                         
   0   3  11        169.92        167.36        12.24 o                         
   1   3  11          8.80         14.67         8.91 o                         
   2   3  11       1091.15       1106.48        24.18 o                         
   3   3  11          2.63          7.61         7.32 o                         
   4   3  11         27.83         19.77         5.53 o                         
  -8   4  11         53.82         43.31        14.41 o                         
  -7   4  11         18.43         19.41        11.87 o                         
  -6   4  11        527.90        486.11        17.55 o                         
  -5   4  11        127.26        134.13        12.29 o                         
  -4   4  11        521.36        518.56        18.91 o                         
  -3   4  11       1135.53       1256.65        27.04 o                         
  -2   4  11         22.03         15.07        10.02 o                         
  -1   4  11       3364.72       3547.06        41.32 o                         
   0   4  11        284.19        259.61        13.13 o                         
   1   4  11       3321.19       3473.86        37.06 o                         
   2   4  11        109.13        101.72        10.53 o                         
   3   4  11        596.27        571.20        14.75 o                         
   4   4  11         20.94          7.25         6.33 o                         
  -7   5  11         10.41         17.12         9.38 o                         
  -6   5  11         37.32         42.37         9.63 o                         
  -5   5  11         47.37         37.56        11.64 o                         
  -4   5  11        344.26        365.08        16.40 o                         
  -3   5  11         96.66         95.13        11.99 o                         
  -2   5  11        314.75        332.96        15.87 o                         
  -1   5  11          4.10          2.68         8.53 o                         
   0   5  11        166.02        145.99        12.26 o                         
   1   5  11         62.91         67.04        10.25 o                         
   2   5  11       1918.42       1976.93        29.06 o                         
   3   5  11         81.28         45.17        16.17 o                         
   4   5  11       1183.89       1204.39        44.10 o                         
  -7   6  11        260.99        269.47        13.21 o                         
  -6   6  11       1966.30       1950.20        43.12 o                         
  -5   6  11        393.54        368.40        14.70 o                         
  -4   6  11       1467.92       1485.69        23.44 o                         
  -3   6  11          0.30          6.04         7.84 o                         
  -2   6  11        601.06        591.80        17.67 o                         
  -1   6  11       1075.00       1126.98        21.93 o                         
   0   6  11        236.08        247.15        12.16 o                         
   1   6  11        641.99        651.26        18.89 o                         
   2   6  11        473.49        472.36        14.94 o                         
   3   6  11         19.60         23.86         5.46 o                         
   4   6  11        535.11        448.30        27.77 o                         
  -7   7  11         47.39         34.07         7.71 o                         
  -6   7  11        140.50        134.59         8.39 o                         
  -5   7  11        380.49        376.19        15.76 o                         
  -4   7  11         29.53         45.71         8.18 o                         
  -3   7  11       2121.52       2127.76        31.73 o                         
  -2   7  11        206.39        183.55        12.87 o                         
  -1   7  11       1154.24       1105.40        21.94 o                         
   0   7  11        164.49        177.63        11.42 o                         
   1   7  11          0.79          6.39         7.53 o                         
   2   7  11          0.39          5.96         5.58 o                         
   3   7  11          6.83          3.77         6.48 o                         
  -6   8  11       1390.25       1222.42        52.08 o                         
  -5   8  11        986.74        958.25        23.10 o                         
  -4   8  11        668.80        639.49        17.02 o                         
  -3   8  11       1440.16       1513.99        24.17 o                         
  -2   8  11         24.56         35.30         9.20 o                         
  -1   8  11       1246.42       1278.00        23.17 o                         
   0   8  11        487.88        509.39        15.99 o                         
   1   8  11        483.68        472.71        14.50 o                         
   2   8  11        243.77        228.48        10.66 o                         
   3   8  11        208.39        150.86        11.59 o                         
  -6   9  11          4.41          1.25         8.41 o                         
  -5   9  11        251.27        228.58         9.92 o                         
  -4   9  11         40.93         49.73         7.60 o                         
  -3   9  11         77.17         76.51         7.56 o                         
  -2   9  11          1.24          7.39         7.63 o                         
  -1   9  11         32.89         13.22         6.41 o                         
   0   9  11        345.49        337.90        14.10 o                         
   1   9  11        162.74        170.06         9.70 o                         
   2   9  11        694.12        734.06        21.89 o                         
  -5  10  11        102.65         91.02        10.84 o                         
  -4  10  11        242.54        222.13        12.68 o                         
  -3  10  11        132.48        139.89         8.10 o                         
  -2  10  11        337.68        320.16        11.10 o                         
  -1  10  11        679.27        701.16        16.77 o                         
   0  10  11        849.26        768.19        19.49 o                         
   1  10  11        620.54        595.37        22.62 o                         
  -4  11  11        394.35        379.05        45.14 o                         
  -3  11  11        443.27        361.37        13.77 o                         
  -2  11  11        142.73        128.30         6.99 o                         
  -1  11  11        231.98        215.92         9.04 o                         
   0  11  11         19.70         12.68         5.90 o                         
  -6   0  12        862.79        777.04        33.74 o                         
  -4   0  12       2431.84       2269.30        43.45 o                         
  -2   0  12       2488.67       2509.57        48.97 o                         
   0   0  12        631.32        634.47        31.09 o                         
   2   0  12        386.54        382.15        28.54 o                         
  -7   1  12        582.31        522.20        23.69 o                         
  -6   1  12          1.42          3.99         9.47 o                         
  -5   1  12        586.24        541.83        16.22 o                         
  -4   1  12        139.93        120.45        11.66 o                         
  -3   1  12        435.51        371.47        13.97 o                         
  -2   1  12       1183.12       1163.39        21.52 o                         
  -1   1  12        891.97        861.19        24.76 o                         
   0   1  12         74.82         62.68        11.15 o                         
   1   1  12        153.27        182.46        13.48 o                         
   2   1  12          7.11         -3.80         8.99 o                         
   3   1  12        103.53         87.83         9.76 o                         
  -7   2  12        761.97        605.57        45.09 o                         
  -6   2  12          1.35         -1.65         9.22 o                         
  -5   2  12         35.56         27.32         7.44 o                         
  -4   2  12        144.39        147.70        14.40 o                         
  -3   2  12          3.36          9.85         7.36 o                         
  -2   2  12        414.21        406.27        13.91 o                         
  -1   2  12        870.87        829.44        19.83 o                         
   0   2  12         21.13         26.76         7.93 o                         
   1   2  12       3340.09       3338.68        46.79 o                         
   2   2  12         28.54         24.84         7.49 o                         
   3   2  12       2505.39       2369.64        92.83 o                         
  -7   3  12        197.75        166.82        20.81 o                         
  -6   3  12         11.60         18.49         7.77 o                         
  -5   3  12        362.04        331.97        16.16 o                         
  -4   3  12          4.80         15.89         9.42 o                         
  -3   3  12        174.18        134.73        11.47 o                         
  -2   3  12       1148.18       1155.74        24.37 o                         
  -1   3  12        170.82        165.36        10.90 o                         
   0   3  12        472.91        480.92        16.59 o                         
   1   3  12         35.39         19.28         8.82 o                         
   2   3  12          0.04          3.14         3.48 o                         
   3   3  12         11.76          7.71         7.52 o                         
  -7   4  12        149.62         77.09        10.96 o                         
  -6   4  12       1729.49       1561.74        30.11 o                         
  -5   4  12         83.77         76.83         9.61 o                         
  -4   4  12       4305.28       4122.85        49.17 o                         
  -3   4  12        177.32        182.19        10.98 o                         
  -2   4  12       3840.93       3857.04        46.64 o                         
  -1   4  12          2.49         14.93         7.45 o                         
   0   4  12        177.40        168.68        10.53 o                         
   1   4  12        394.23        399.55        14.66 o                         
   2   4  12         12.18         17.20         6.13 o                         
   3   4  12        287.97        265.46        16.33 o                         
  -6   5  12         81.58         62.46         9.10 o                         
  -5   5  12        804.93        776.28        21.47 o                         
  -4   5  12        189.06        168.18        10.04 o                         
  -3   5  12         39.77         23.53         8.20 o                         
  -2   5  12        657.08        584.65        15.46 o                         
  -1   5  12       1184.02       1194.79        23.44 o                         
   0   5  12         20.94         37.79         7.07 o                         
   1   5  12        587.88        591.93        20.95 o                         
   2   5  12          7.49          5.58         6.12 o                         
  -6   6  12        115.78         94.68        12.86 o                         
  -5   6  12        101.39         96.30        12.55 o                         
  -4   6  12        684.69        661.90        17.01 o                         
  -3   6  12        202.29        167.64        10.78 o                         
  -2   6  12        295.85        275.80        13.04 o                         
  -1   6  12        944.60        961.37        19.42 o                         
   0   6  12          0.19         -4.95         4.95 o                         
   1   6  12       1849.01       1796.11        34.50 o                         
   2   6  12        225.17        215.48        14.76 o                         
  -5   7  12         10.93         22.33         5.91 o                         
  -4   7  12         29.42         24.28         7.40 o                         
  -3   7  12          3.32          8.51         6.42 o                         
  -2   7  12        474.76        471.56        14.00 o                         
  -1   7  12        211.10        197.65        10.58 o                         
   0   7  12        369.06        365.88        13.26 o                         
   1   7  12        104.92         88.54         6.45 o                         
   2   7  12         21.16         -1.49         9.90 o                         
  -5   8  12         91.89         70.70        10.99 o                         
  -4   8  12       1222.02       1179.54        22.43 o                         
  -3   8  12        497.85        491.18        13.38 o                         
  -2   8  12        581.18        593.56        14.44 o                         
  -1   8  12          4.20         -1.66         4.59 o                         
   0   8  12        495.60        478.44        24.82 o                         
   1   8  12        719.37        701.79        24.51 o                         
  -3   9  12         15.36         23.17         5.46 o                         
  -2   9  12         50.65         47.65         6.10 o                         
  -1   9  12        360.78        346.02        11.29 o                         
   0   9  12          1.55          0.86         4.24 o                         
  -5   0  13       1326.78        775.22       415.67 o                         
  -3   0  13       1024.12        975.90        34.76 o                         
  -1   0  13         11.45          8.59        10.18 o                         
   1   0  13         18.50         22.51        16.34 o                         
  -5   1  13        502.20        429.21        25.13 o                         
  -4   1  13         38.63         20.37         8.64 o                         
  -3   1  13       1828.78       1783.50        49.86 o                         
  -2   1  13          8.38         13.14         6.27 o                         
  -1   1  13        373.26        345.02        14.08 o                         
   0   1  13        359.96        327.15        13.13 o                         
   1   1  13          7.49          1.60         7.19 o                         
   2   1  13        292.61        270.17        24.99 o                         
  -5   2  13         94.96         88.31        14.96 o                         
  -4   2  13        332.35        285.41        14.15 o                         
  -3   2  13         14.01         12.51         6.73 o                         
  -2   2  13        635.14        598.22        16.38 o                         
  -1   2  13          6.27          8.32         4.59 o                         
   0   2  13       2342.75       2341.63        38.43 o                         
   1   2  13         68.99         69.55         7.21 o                         
  -5   3  13        778.60        605.16        44.49 o                         
  -4   3  13         14.74         18.71         6.84 o                         
  -3   3  13        524.86        478.14        21.83 o                         
  -2   3  13         13.70         19.83         5.12 o                         
  -1   3  13         84.13         83.09         6.09 o                         
   0   3  13        358.11        304.51        11.35 o                         
   1   3  13         84.24         86.09         8.67 o                         
  -5   4  13        454.66        397.49        17.13 o                         
  -4   4  13         55.74         39.50         6.77 o                         
  -3   4  13        264.50        239.06        11.48 o                         
  -2   4  13        448.45        429.95        16.02 o                         
  -1   4  13        153.23        130.79         7.80 o                         
   0   4  13        213.81        207.26         8.30 o                         
   1   4  13        101.92         84.31         8.74 o                         
  -5   5  13        190.27         94.42        14.41 o                         
  -4   5  13         33.03         31.06         7.78 o                         
  -3   5  13         44.17         39.99         6.24 o                         
  -2   5  13         43.52         35.98         6.04 o                         
  -1   5  13         23.92         23.03         6.40 o                         
   0   5  13        916.55        829.63        36.73 o                         
  -4   6  13        479.88        320.04        14.62 o                         
  -3   6  13         20.95         25.32         8.60 o                         
  -2   6  13       1056.77        979.47        28.30 o                         
  -1   6  13         94.05         97.18         8.32 o                         
   0   6  13        996.52        842.46        24.06 o                         
  -3   7  13        546.85        373.15        25.42 o                         
  -2   7  13        160.58        122.82        15.90 o                         
  -2   0  14        252.00        178.79        17.92 o                         
  -3   1  14        785.14        583.94        27.63 o                         
  -2   1  14          0.98          4.19        10.40 o                         
                                                                                
